# Supplementary material for: Crystal structure and Hirshfeld surface analysis of a pyridiniminium bromide salt: 1-[2-(adamantan-1-yl)-2-oxoeth­yl]pyridin-4-iminium bromide
Source: Acta Crystallogr E Crystallogr Commun. 2018 Jun 28;74(Pt 7):1030–4. doi: 10.1107/S2056989018009131 (PMC6038631; doi:10.1107/S2056989018009131)
Supplement: Supplementary file 1 [file e-74-01030-sup1.cif]

##############################################################################
#                                                                            #
# This CIF contains the data in a paper accepted for publication in          #
# Acta Crystallographica Section E. It conforms to the requirements of       #
# Notes for Authors for Acta Crystallographica Section E, and has been       #
# peer reviewed under the auspices of the IUCr Commission on Journals.       #
#                                                                            #
# Full details of the Crystallographic Information File format               #
# are given in the paper "The Crystallographic Information File (CIF):       #
# a New Standard Archive File for Crystallography" by S. R. Hall, F. H.      #
# Allen and I. D. Brown [Acta Cryst. (1991), A47, 655-685].                  #
#                                                                            #
# The current version of the core CIF dictionary is obtainable from          #
# ftp://ftp.iucr.org/pub/cif_core.dic.                                       #
#                                                                            #
# Software is freely available for graphical display of the structure(s)     #
# in this CIF. For information consult the CIF software page                 #
# http://www.iucr.org/resources/cif/software.                                #
#                                                                            #
# This file may be used for bona fide research purposes within the           #
# scientific community so long as proper attribution is given to the journal # 
# article from which it was obtained.                                        #
#                                                                            #
##############################################################################
data_I
_database_code_depnum_ccdc_archive 'CCDC 1851334'
_audit_creation_method     'SHELXL-2014/7'
_journal_date_recd_electronic     2018-06-04
_journal_date_accepted     2018-06-25
_journal_name_full     'Acta Crystallographica, Section E'
_journal_year     2018
_journal_volume     74
_journal_issue      7
_journal_page_first     1030
_journal_page_last     1034
_journal_paper_category     GO
_journal_paper_doi     10.1107/S2056989018009131
_journal_coeditor_code     RZ5239
_publ_contact_author_name     'Arafath, Md. Azharul'
_publ_contact_author_address
;
;
_publ_contact_author_email
                            'arafath_sustche90@yahoo.com, chidankumar@gmail.com'
_publ_contact_author_fax     ?
_publ_contact_author_phone     ?
_publ_section_title
;
Crystal structure and Hirshfeld surface analysis of a pyridiniminium bromide
salt: 1-[2-(adamantan-1-yl)-2-oxoethyl]pyridin-4-iminium bromide
;
loop_
    _publ_author_name
    _publ_author_footnote
    _publ_author_address
    'Kwong, Huey Chong' .
;
School of Chemical Sciences
Universiti Sains Malaysia
11800 USM, Penang
;
    'Mahmud Pathi, Imdad' .
;
X-ray Crystallography Unit
School of Physics
Universiti Sains Malaysia
11800 USM, Penang
Malaysia
;
    'Chidan Kumar, C. S.' .
;
Department of Engineering Chemistry,
Vidya Vikas Institute of Engineering & Technology,
Visvesvaraya Technological University, Alanahalli, Mysuru 570028,
Karnataka,
India
;
    'Quah, Ching Kheng' .
;
X-ray Crystallography Unit
School of Physics
Universiti Sains Malaysia
11800 USM, Penang
Malaysia
;
    'Arafath, Md. Azharul' .
;
Department of Chemistry,
Shahjalal University of Science and Technology, Sylhet 3114,
Bangladesh
;
_publ_section_synopsis
;
The asymmetric unit of the title pyridiniminium halide salt comprise of one
cation and one anion. In the crystal, molecules are linked by N---H...Br and
C---H...O hydrogen bonds, C---H...\p interactions, and \p--\p interactions
into layers. The intermolecular interactions in the crystal structure are
quantified by Hirshfeld surface analysis.
;
_chemical_name_systematic
;
1-[2-(Adamantan-1-yl)-2-oxoethyl]pyridin-4-iminium bromide
;
_chemical_name_common     ?
_chemical_formula_moiety     'C17 H23 N2 O +, Br -'
_chemical_formula_sum     'C17 H23 Br N2 O'
_chemical_formula_iupac     'C17 H23 N2 O +, Br -'
_chemical_formula_weight     351.28
_chemical_melting_point     ?
_shelx_space_group_comment
;
The symmetry employed for this shelxl refinement is uniquely defined
by the following loop, which should always be used as a source of
symmetry information in preference to the above space-group names.
They are only intended as comments.
;
_space_group_crystal_system     monoclinic
_space_group_name_H-M_alt     'P 21/c'
_space_group_name_Hall     '-P 2ybc'
loop_
    _space_group_symop_operation_xyz
    'x, y, z'
    '-x, y+1/2, -z+1/2'
    '-x, -y, -z'
    'x, -y-1/2, z-1/2'
_cell_length_a     18.758(2)
_cell_length_b     7.1508(8)
_cell_length_c     11.9909(14)
_cell_angle_alpha     90
_cell_angle_beta     98.2117(17)
_cell_angle_gamma     90
_cell_volume     1591.9(3)
_cell_formula_units_Z     4
_cell_measurement_reflns_used     7278
_cell_measurement_theta_min     3.05
_cell_measurement_theta_max     25.23
_cell_measurement_temperature     294
_exptl_crystal_description     'plate'
_exptl_crystal_colour     'colourless'
_exptl_crystal_size_max     0.379
_exptl_crystal_size_mid     0.249
_exptl_crystal_size_min     0.087
_exptl_crystal_density_diffrn     1.466
_exptl_crystal_density_meas     ?
_exptl_crystal_density_method     ?
_exptl_crystal_F_000     728
_exptl_absorpt_coefficient_mu     2.583
_exptl_absorpt_correction_type     multi-scan
_exptl_absorpt_process_details
;
(SADABS; Bruker, 2012)
;
_shelx_estimated_absorpt_T_min     0.441
_shelx_estimated_absorpt_T_max     0.806
_exptl_absorpt_correction_T_min     0.3202
_exptl_absorpt_correction_T_max     0.4083
_exptl_special_details
;
 The following wavelength and cell were deduced by SADABS from the
 direction cosines etc. They are given here for emergency use only:
 CELL 0.71078   12.009    7.162   18.799   89.983   98.202   90.025
;
_diffrn_ambient_temperature     294
_diffrn_radiation_type     MoK\a
_diffrn_radiation_wavelength     0.71073
_diffrn_radiation_source     'fine-focus sealed tube'
_diffrn_radiation_monochromator     graphite
_diffrn_measurement_device_type
;
Bruker APEXII DUO CCD area-detector
;
_diffrn_measurement_method     '\f and \w scans'
_diffrn_detector_area_resol_mean     .
_diffrn_reflns_number     35418
_diffrn_reflns_av_R_equivalents     0.0513
_diffrn_reflns_theta_min     2.194
_diffrn_reflns_theta_max     30.602
_diffrn_reflns_theta_full     25.242
_diffrn_measured_fraction_theta_max     0.999
_diffrn_measured_fraction_theta_full     1.000
_diffrn_reflns_limit_h_min     -26
_diffrn_reflns_limit_h_max     26
_diffrn_reflns_limit_k_min     -10
_diffrn_reflns_limit_k_max     10
_diffrn_reflns_limit_l_min     -17
_diffrn_reflns_limit_l_max     17
_diffrn_standards_interval_count     .
_diffrn_standards_interval_time     .
_diffrn_standards_decay_%     ?
_refine_special_details     ?
_reflns_number_total     4897
_reflns_number_gt     3392
_reflns_threshold_expression     'I > 2\s(I)'
_refine_ls_structure_factor_coef     Fsqd
_refine_ls_matrix_type     full
_refine_ls_R_factor_all     0.0672
_refine_ls_R_factor_gt     0.0353
_refine_ls_wR_factor_gt     0.0709
_refine_ls_wR_factor_ref     0.0800
_refine_ls_goodness_of_fit_ref     1.008
_refine_ls_restrained_S_all     1.008
_refine_ls_number_reflns     4897
_refine_ls_number_parameters     198
_refine_ls_number_restraints     0
_refine_ls_hydrogen_treatment     mixed
_refine_ls_weighting_scheme     calc
_refine_ls_weighting_details
              'w=1/[\s^2^(Fo^2^)+(0.0364P)^2^+0.3328P] where P=(Fo^2^+2Fc^2^)/3'
_atom_sites_solution_hydrogens     mixed
_atom_sites_solution_primary     ?
_atom_sites_solution_secondary     ?
_refine_ls_shift/su_max     0.001
_refine_ls_shift/su_mean     0.000
_refine_diff_density_max     0.385
_refine_diff_density_min     -0.246
_refine_ls_extinction_method     none
_refine_ls_extinction_coef     .
loop_
    _atom_type_symbol
    _atom_type_description
    _atom_type_scat_dispersion_real
    _atom_type_scat_dispersion_imag
    _atom_type_scat_source
    'C' 'C' 0.0033 0.0016
                         'International Tables Vol C Tables 4.2.6.8 and 6.1.1.4'
    'H' 'H' 0.0000 0.0000
                         'International Tables Vol C Tables 4.2.6.8 and 6.1.1.4'
    'N' 'N' 0.0061 0.0033
                         'International Tables Vol C Tables 4.2.6.8 and 6.1.1.4'
    'O' 'O' 0.0106 0.0060
                         'International Tables Vol C Tables 4.2.6.8 and 6.1.1.4'
    'Br' 'Br' -0.2901 2.4595
                         'International Tables Vol C Tables 4.2.6.8 and 6.1.1.4'
_computing_data_collection
;
APEX2 (Bruker, 2012)
;
_computing_cell_refinement
;
SAINT (Bruker, 2012)
;
_computing_data_reduction
;
SAINT (Bruker, 2012)
;
_computing_structure_solution
;
SHELXS97 (Sheldrick, 2008)
;
_computing_structure_refinement
;
SHELXL2013 (Sheldrick, 2015)
;
_computing_molecular_graphics
;
SHELXL2013 (Sheldrick, 2015) and Mercury (Macrae <i>et al.</i>,
2006)
;
_computing_publication_material
;
SHELXL2013 (Sheldrick, 2015) and PLATON (Spek, 2009)
;
loop_
    _atom_site_type_symbol
    _atom_site_label
    _atom_site_fract_x
    _atom_site_fract_y
    _atom_site_fract_z
    _atom_site_U_iso_or_equiv
    _atom_site_adp_type
    _atom_site_calc_flag
    _atom_site_occupancy
    _atom_site_disorder_assembly
    _atom_site_disorder_group
    Br Br1 0.18668(2) 0.58832(3) 0.43377(2) 0.04161(8) Uani d 1 . .
    O O1 0.16460(7) 0.2172(2) 0.22373(11) 0.0449(3) Uani d 1 . .
    N N1 0.09073(8) 0.11925(19) 0.39566(12) 0.0287(3) Uani d 1 . .
    N N2 -0.12926(9) 0.1691(3) 0.35275(16) 0.0399(4) Uani d 1 . .
    H H1N2 -0.1522(14) 0.122(3) 0.294(2) 0.060(8) Uiso d 1 . .
    H H2N2 -0.1491(11) 0.232(3) 0.3994(18) 0.046(6) Uiso d 1 . .
    C C1 0.28202(10) 0.1231(3) 0.31057(14) 0.0334(4) Uani d 1 . .
    C C2 0.32236(11) 0.1050(4) 0.43067(16) 0.0487(6) Uani d 1 . .
    H H2A 0.3014 0.0049 0.4699 0.058 Uiso calc 1 . .
    H H2B 0.3180 0.2204 0.4717 0.058 Uiso calc 1 . .
    C C3 0.40229(11) 0.0632(4) 0.4260(2) 0.0617(7) Uani d 1 . .
    H H3A 0.4278 0.0525 0.5029 0.074 Uiso calc 1 . .
    C C4 0.40873(13) -0.1190(4) 0.3647(2) 0.0647(7) Uani d 1 . .
    H H4A 0.3876 -0.2193 0.4034 0.078 Uiso calc 1 . .
    H H4B 0.4591 -0.1483 0.3636 0.078 Uiso calc 1 . .
    C C5 0.37011(12) -0.1023(4) 0.2448(2) 0.0551(6) Uani d 1 . .
    H H5A 0.3751 -0.2198 0.2045 0.066 Uiso calc 1 . .
    C C6 0.28984(11) -0.0621(3) 0.24763(17) 0.0433(5) Uani d 1 . .
    H H6A 0.2687 -0.1634 0.2855 0.052 Uiso calc 1 . .
    H H6B 0.2646 -0.0533 0.1713 0.052 Uiso calc 1 . .
    C C7 0.31564(11) 0.2816(3) 0.2499(2) 0.0513(5) Uani d 1 . .
    H H7A 0.3111 0.3987 0.2891 0.062 Uiso calc 1 . .
    H H7B 0.2906 0.2941 0.1737 0.062 Uiso calc 1 . .
    C C8 0.43485(13) 0.2227(5) 0.3659(3) 0.0765(8) Uani d 1 . .
    H H8A 0.4306 0.3390 0.4060 0.092 Uiso calc 1 . .
    H H8B 0.4856 0.1988 0.3639 0.092 Uiso calc 1 . .
    C C9 0.40260(13) 0.0572(4) 0.1841(2) 0.0672(8) Uani d 1 . .
    H H9A 0.4531 0.0318 0.1808 0.081 Uiso calc 1 . .
    H H9B 0.3779 0.0676 0.1076 0.081 Uiso calc 1 . .
    C C10 0.39530(12) 0.2385(4) 0.2467(2) 0.0653(7) Uani d 1 . .
    H H10A 0.4166 0.3403 0.2077 0.078 Uiso calc 1 . .
    C C11 0.20180(10) 0.1573(3) 0.30656(14) 0.0317(4) Uani d 1 . .
    C C12 0.16924(9) 0.0976(3) 0.40968(15) 0.0301(4) Uani d 1 . .
    H H12A 0.1813 -0.0324 0.4260 0.036 Uiso calc 1 . .
    H H12B 0.1905 0.1715 0.4738 0.036 Uiso calc 1 . .
    C C13 0.04945(10) 0.0291(3) 0.31040(15) 0.0357(4) Uani d 1 . .
    H H13A 0.0718 -0.0446 0.2616 0.043 Uiso calc 1 . .
    C C14 -0.02299(10) 0.0429(3) 0.29395(15) 0.0353(4) Uani d 1 . .
    H H14A -0.0498 -0.0198 0.2341 0.042 Uiso calc 1 . .
    C C15 -0.05818(10) 0.1526(3) 0.36771(14) 0.0295(4) Uani d 1 . .
    C C16 -0.01401(9) 0.2433(2) 0.45605(14) 0.0300(4) Uani d 1 . .
    H H16A -0.0348 0.3164 0.5069 0.036 Uiso calc 1 . .
    C C17 0.05879(10) 0.2251(2) 0.46772(14) 0.0297(4) Uani d 1 . .
    H H17A 0.0872 0.2867 0.5264 0.036 Uiso calc 1 . .
loop_
    _atom_site_aniso_label
    _atom_site_aniso_U_11
    _atom_site_aniso_U_22
    _atom_site_aniso_U_33
    _atom_site_aniso_U_12
    _atom_site_aniso_U_13
    _atom_site_aniso_U_23
    Br1 0.05492(14) 0.03289(11) 0.03750(11) 0.00147(9) 0.00823(8) -0.00127(8)
    O1 0.0371(8) 0.0609(10) 0.0352(7) 0.0074(7) 0.0001(6) 0.0094(7)
    N1 0.0278(8) 0.0256(8) 0.0330(7) -0.0007(6) 0.0051(6) -0.0020(6)
    N2 0.0300(9) 0.0507(11) 0.0389(9) 0.0022(8) 0.0051(8) -0.0078(8)
    C1 0.0276(9) 0.0426(11) 0.0295(8) -0.0005(8) 0.0028(7) 0.0024(7)
    C2 0.0304(10) 0.0816(17) 0.0330(9) -0.0033(11) 0.0009(8) -0.0015(10)
    C3 0.0273(11) 0.109(2) 0.0454(12) 0.0014(13) -0.0049(9) 0.0035(13)
    C4 0.0344(12) 0.092(2) 0.0681(16) 0.0187(13) 0.0077(11) 0.0252(14)
    C5 0.0452(13) 0.0659(16) 0.0550(13) 0.0171(11) 0.0094(10) -0.0039(11)
    C6 0.0355(11) 0.0506(13) 0.0427(10) 0.0056(9) 0.0018(8) -0.0041(9)
    C7 0.0434(12) 0.0528(14) 0.0613(13) 0.0005(10) 0.0198(10) 0.0138(11)
    C8 0.0323(13) 0.102(2) 0.096(2) -0.0162(14) 0.0110(13) -0.0112(18)
    C9 0.0450(14) 0.105(2) 0.0562(14) 0.0200(14) 0.0234(11) 0.0144(14)
    C10 0.0453(14) 0.0729(18) 0.0839(18) -0.0032(12) 0.0307(13) 0.0217(15)
    C11 0.0312(10) 0.0329(9) 0.0309(9) -0.0004(8) 0.0035(7) -0.0012(7)
    C12 0.0248(9) 0.0298(9) 0.0357(8) 0.0041(7) 0.0042(7) 0.0028(7)
    C13 0.0352(10) 0.0347(10) 0.0380(9) -0.0021(8) 0.0076(8) -0.0130(8)
    C14 0.0345(10) 0.0373(10) 0.0342(9) -0.0045(8) 0.0052(8) -0.0107(8)
    C15 0.0307(10) 0.0277(8) 0.0308(8) 0.0011(7) 0.0067(7) 0.0031(7)
    C16 0.0336(10) 0.0288(9) 0.0290(8) 0.0024(8) 0.0089(7) -0.0017(7)
    C17 0.0362(10) 0.0256(8) 0.0275(8) -0.0022(7) 0.0053(7) -0.0013(7)
_geom_special_details
;
 All esds (except the esd in the dihedral angle between two l.s. planes)
 are estimated using the full covariance matrix.  The cell esds are taken
 into account individually in the estimation of esds in distances, angles
 and torsion angles; correlations between esds in cell parameters are only
 used when they are defined by crystal symmetry.  An approximate (isotropic)
 treatment of cell esds is used for estimating esds involving l.s. planes.
;
loop_
    _geom_bond_atom_site_label_1
    _geom_bond_atom_site_label_2
    _geom_bond_site_symmetry_2
    _geom_bond_distance
    _geom_bond_publ_flag
    O1 C11 . 1.208(2) ?
    N1 C17 . 1.352(2) ?
    N1 C13 . 1.354(2) ?
    N1 C12 . 1.466(2) ?
    N2 C15 . 1.325(2) ?
    N2 H1N2 . 0.85(3) ?
    N2 H2N2 . 0.84(2) ?
    C1 C11 . 1.518(3) ?
    C1 C7 . 1.530(3) ?
    C1 C2 . 1.534(3) ?
    C1 C6 . 1.542(3) ?
    C2 C3 . 1.538(3) ?
    C2 H2A . 0.9700 ?
    C2 H2B . 0.9700 ?
    C3 C4 . 1.509(4) ?
    C3 C8 . 1.523(4) ?
    C3 H3A . 0.9800 ?
    C4 C5 . 1.520(3) ?
    C4 H4A . 0.9700 ?
    C4 H4B . 0.9700 ?
    C5 C9 . 1.526(4) ?
    C5 C6 . 1.538(3) ?
    C5 H5A . 0.9800 ?
    C6 H6A . 0.9700 ?
    C6 H6B . 0.9700 ?
    C7 C10 . 1.531(3) ?
    C7 H7A . 0.9700 ?
    C7 H7B . 0.9700 ?
    C8 C10 . 1.517(4) ?
    C8 H8A . 0.9700 ?
    C8 H8B . 0.9700 ?
    C9 C10 . 1.514(4) ?
    C9 H9A . 0.9700 ?
    C9 H9B . 0.9700 ?
    C10 H10A . 0.9800 ?
    C11 C12 . 1.517(2) ?
    C12 H12A . 0.9700 ?
    C12 H12B . 0.9700 ?
    C13 C14 . 1.348(3) ?
    C13 H13A . 0.9300 ?
    C14 C15 . 1.414(2) ?
    C14 H14A . 0.9300 ?
    C15 C16 . 1.407(2) ?
    C16 C17 . 1.359(2) ?
    C16 H16A . 0.9300 ?
    C17 H17A . 0.9300 ?
loop_
    _geom_angle_atom_site_label_1
    _geom_angle_atom_site_label_2
    _geom_angle_atom_site_label_3
    _geom_angle_site_symmetry_1
    _geom_angle_site_symmetry_3
    _geom_angle
    _geom_angle_publ_flag
    C17 N1 C13 . . 119.43(15) ?
    C17 N1 C12 . . 121.03(15) ?
    C13 N1 C12 . . 119.53(15) ?
    C15 N2 H1N2 . . 117.3(18) ?
    C15 N2 H2N2 . . 119.2(14) ?
    H1N2 N2 H2N2 . . 123(2) ?
    C11 C1 C7 . . 109.85(16) ?
    C11 C1 C2 . . 113.40(15) ?
    C7 C1 C2 . . 109.10(17) ?
    C11 C1 C6 . . 106.61(15) ?
    C7 C1 C6 . . 109.20(16) ?
    C2 C1 C6 . . 108.58(17) ?
    C1 C2 C3 . . 109.56(16) ?
    C1 C2 H2A . . 109.8 ?
    C3 C2 H2A . . 109.8 ?
    C1 C2 H2B . . 109.8 ?
    C3 C2 H2B . . 109.8 ?
    H2A C2 H2B . . 108.2 ?
    C4 C3 C8 . . 110.5(2) ?
    C4 C3 C2 . . 109.4(2) ?
    C8 C3 C2 . . 109.3(2) ?
    C4 C3 H3A . . 109.2 ?
    C8 C3 H3A . . 109.2 ?
    C2 C3 H3A . . 109.2 ?
    C3 C4 C5 . . 109.4(2) ?
    C3 C4 H4A . . 109.8 ?
    C5 C4 H4A . . 109.8 ?
    C3 C4 H4B . . 109.8 ?
    C5 C4 H4B . . 109.8 ?
    H4A C4 H4B . . 108.2 ?
    C4 C5 C9 . . 109.9(2) ?
    C4 C5 C6 . . 109.24(19) ?
    C9 C5 C6 . . 109.26(19) ?
    C4 C5 H5A . . 109.5 ?
    C9 C5 H5A . . 109.5 ?
    C6 C5 H5A . . 109.5 ?
    C5 C6 C1 . . 109.47(17) ?
    C5 C6 H6A . . 109.8 ?
    C1 C6 H6A . . 109.8 ?
    C5 C6 H6B . . 109.8 ?
    C1 C6 H6B . . 109.8 ?
    H6A C6 H6B . . 108.2 ?
    C1 C7 C10 . . 109.44(19) ?
    C1 C7 H7A . . 109.8 ?
    C10 C7 H7A . . 109.8 ?
    C1 C7 H7B . . 109.8 ?
    C10 C7 H7B . . 109.8 ?
    H7A C7 H7B . . 108.2 ?
    C10 C8 C3 . . 109.1(2) ?
    C10 C8 H8A . . 109.9 ?
    C3 C8 H8A . . 109.9 ?
    C10 C8 H8B . . 109.9 ?
    C3 C8 H8B . . 109.9 ?
    H8A C8 H8B . . 108.3 ?
    C10 C9 C5 . . 109.47(19) ?
    C10 C9 H9A . . 109.8 ?
    C5 C9 H9A . . 109.8 ?
    C10 C9 H9B . . 109.8 ?
    C5 C9 H9B . . 109.8 ?
    H9A C9 H9B . . 108.2 ?
    C9 C10 C8 . . 109.7(2) ?
    C9 C10 C7 . . 110.0(2) ?
    C8 C10 C7 . . 109.8(2) ?
    C9 C10 H10A . . 109.1 ?
    C8 C10 H10A . . 109.1 ?
    C7 C10 H10A . . 109.1 ?
    O1 C11 C12 . . 121.17(16) ?
    O1 C11 C1 . . 122.46(16) ?
    C12 C11 C1 . . 116.20(15) ?
    N1 C12 C11 . . 113.06(14) ?
    N1 C12 H12A . . 109.0 ?
    C11 C12 H12A . . 109.0 ?
    N1 C12 H12B . . 109.0 ?
    C11 C12 H12B . . 109.0 ?
    H12A C12 H12B . . 107.8 ?
    C14 C13 N1 . . 122.10(16) ?
    C14 C13 H13A . . 119.0 ?
    N1 C13 H13A . . 119.0 ?
    C13 C14 C15 . . 119.97(17) ?
    C13 C14 H14A . . 120.0 ?
    C15 C14 H14A . . 120.0 ?
    N2 C15 C16 . . 122.28(17) ?
    N2 C15 C14 . . 121.01(17) ?
    C16 C15 C14 . . 116.71(16) ?
    C17 C16 C15 . . 120.57(16) ?
    C17 C16 H16A . . 119.7 ?
    C15 C16 H16A . . 119.7 ?
    N1 C17 C16 . . 121.23(16) ?
    N1 C17 H17A . . 119.4 ?
    C16 C17 H17A . . 119.4 ?
loop_
    _geom_torsion_atom_site_label_1
    _geom_torsion_atom_site_label_2
    _geom_torsion_atom_site_label_3
    _geom_torsion_atom_site_label_4
    _geom_torsion_site_symmetry_1
    _geom_torsion_site_symmetry_2
    _geom_torsion_site_symmetry_3
    _geom_torsion_site_symmetry_4
    _geom_torsion
    _geom_torsion_publ_flag
    C11 C1 C2 C3 . . . . 177.81(19) ?
    C7 C1 C2 C3 . . . . -59.4(2) ?
    C6 C1 C2 C3 . . . . 59.5(2) ?
    C1 C2 C3 C4 . . . . -60.9(3) ?
    C1 C2 C3 C8 . . . . 60.3(3) ?
    C8 C3 C4 C5 . . . . -59.1(3) ?
    C2 C3 C4 C5 . . . . 61.3(3) ?
    C3 C4 C5 C9 . . . . 58.7(2) ?
    C3 C4 C5 C6 . . . . -61.2(3) ?
    C4 C5 C6 C1 . . . . 60.4(2) ?
    C9 C5 C6 C1 . . . . -59.9(2) ?
    C11 C1 C6 C5 . . . . 178.04(16) ?
    C7 C1 C6 C5 . . . . 59.4(2) ?
    C2 C1 C6 C5 . . . . -59.5(2) ?
    C11 C1 C7 C10 . . . . -175.80(19) ?
    C2 C1 C7 C10 . . . . 59.3(2) ?
    C6 C1 C7 C10 . . . . -59.2(2) ?
    C4 C3 C8 C10 . . . . 59.7(3) ?
    C2 C3 C8 C10 . . . . -60.7(3) ?
    C4 C5 C9 C10 . . . . -59.4(3) ?
    C6 C5 C9 C10 . . . . 60.4(3) ?
    C5 C9 C10 C8 . . . . 60.2(3) ?
    C5 C9 C10 C7 . . . . -60.7(3) ?
    C3 C8 C10 C9 . . . . -59.9(3) ?
    C3 C8 C10 C7 . . . . 61.0(3) ?
    C1 C7 C10 C9 . . . . 60.2(2) ?
    C1 C7 C10 C8 . . . . -60.5(3) ?
    C7 C1 C11 O1 . . . . 40.2(3) ?
    C2 C1 C11 O1 . . . . 162.52(19) ?
    C6 C1 C11 O1 . . . . -78.1(2) ?
    C7 C1 C11 C12 . . . . -144.55(17) ?
    C2 C1 C11 C12 . . . . -22.2(2) ?
    C6 C1 C11 C12 . . . . 97.25(18) ?
    C17 N1 C12 C11 . . . . -122.92(17) ?
    C13 N1 C12 C11 . . . . 58.3(2) ?
    O1 C11 C12 N1 . . . . 0.6(3) ?
    C1 C11 C12 N1 . . . . -174.80(15) ?
    C17 N1 C13 C14 . . . . 0.7(3) ?
    C12 N1 C13 C14 . . . . 179.53(17) ?
    N1 C13 C14 C15 . . . . -0.6(3) ?
    C13 C14 C15 N2 . . . . 179.56(19) ?
    C13 C14 C15 C16 . . . . 0.1(3) ?
    N2 C15 C16 C17 . . . . -179.07(18) ?
    C14 C15 C16 C17 . . . . 0.4(3) ?
    C13 N1 C17 C16 . . . . -0.2(3) ?
    C12 N1 C17 C16 . . . . -179.00(16) ?
    C15 C16 C17 N1 . . . . -0.4(3) ?
loop_
    _geom_hbond_atom_site_label_D
    _geom_hbond_atom_site_label_H
    _geom_hbond_atom_site_label_A
    _geom_hbond_site_symmetry_A
    _geom_hbond_distance_DH
    _geom_hbond_distance_HA
    _geom_hbond_distance_DA
    _geom_hbond_angle_DHA
    _geom_hbond_publ_flag
    N2 H1N2 Br1 2_545 0.84(2) 2.73(2) 3.499(2) 153(2) yes
    N2 H2N2 Br1 3_566 0.85(2) 2.56(2) 3.393(2) 169(2) yes
    C12 H12A Br1 1_545 0.97 2.72 3.664(2) 166 yes
    C17 H17A O1 4_566 0.93 2.59 3.434(2) 150 yes
    C14 H14A Cg1 2_545 0.93 2.94 3.608(2) 130 yes
_shelx_hkl_file
;
  -1   0   0 -0.2019 0.20550   1
   1   0   0 -0.0719 0.19370   1
  -1   0   0 0.17583 0.22106   4
  -1   0   0 0.48068 0.31465   2
  -1   0   0 -0.1164 0.27194   3
  -1   0   0 0.25073 0.29442   5
  -2   0   0 361.027 10.5313   1
  -2   0   0 361.592 10.9489   2
   2   0   0 355.569 10.5341   1
  -2   0   0 347.148 10.7610   3
  -2   0   0 349.853 10.7369   4
  -2   0   0 370.008 11.0192   5
  -3   0   0 1.08069 0.73792   1
  -3   0   0 -1.0444 0.81721   4
  -3   0   0 0.00225 0.88652   5
   3   0   0 0.42414 0.83681   3
  -3   0   0 0.53666 0.84826   3
  -3   0   0 -0.6288 0.98009   2
   3   0   0 0.60892 0.65845   1
  -4   0   0 18.0723 2.20326   2
  -4   0   0 17.8731 1.64546   1
  -4   0   0 21.5873 2.07672   3
  -4   0   0 22.8501 2.40900   5
   4   0   0 19.3832 1.93735   3
   4   0   0 24.0354 1.77174   1
  -4   0   0 19.6514 2.06108   4
  -5   0   0 -1.1686 1.20737   1
  -5   0   0 -1.7836 1.59401   2
  -5   0   0 -0.6582 1.45502   4
   5   0   0 2.05377 1.24764   3
  -5   0   0 0.94150 1.55753   3
   5   0   0 -0.4208 1.08721   1
  -5   0   0 -0.0575 1.39687   5
  -6   0   0 1963.26 57.5741   5
  -6   0   0 1911.80 56.9989   3
   6   0   0 1944.90 56.3245   1
  -6   0   0 2007.72 56.3218   1
  -6   0   0 1924.37 57.7366   2
  -6   0   0 1949.63 57.0719   4
   6   0   0 1919.39 56.9794   3
  -7   0   0 -1.4458 2.19333   4
   7   0   0 3.92939 2.37642   3
  -7   0   0 -0.2804 2.29828   5
  -7   0   0 -0.3760 2.45051   2
  -7   0   0 -1.1348 1.55436   1
   7   0   0 -0.8300 1.70008   1
  -7   0   0 0.39715 2.27198   3
   8   0   0 794.462 24.4080   1
  -8   0   0 796.765 25.8140   5
  -8   0   0 806.568 25.4909   4
  -8   0   0 807.307 26.5880   2
  -8   0   0 806.935 24.3874   1
  -8   0   0 783.453 25.3233   3
   8   0   0 784.794 25.2828   3
  -9   0   0 0.31953 4.01342   2
  -9   0   0 3.30042 3.22001   4
   9   0   0 3.04200 2.55547   1
  -9   0   0 0.15950 3.20912   5
  -9   0   0 -0.1258 3.10567   3
   9   0   0 -5.5528 2.83997   3
  -9   0   0 1.27594 2.47388   1
 -10   0   0 135.549 8.11180   3
  10   0   0 124.338 7.85925   3
 -10   0   0 120.090 9.00643   2
 -10   0   0 135.399 8.10694   4
  10   0   0 154.028 7.11333   1
 -10   0   0 150.652 8.73601   5
  11   0   0 -0.1938 4.07641   3
 -11   0   0 2.55276 4.07419   3
 -11   0   0 3.23208 4.33373   5
 -11   0   0 1.44814 4.12877   4
  11   0   0 1.56250 3.48355   1
 -11   0   0 -2.5286 4.73881   2
 -12   0   0 12.4653 6.10494   2
 -12   0   0 1.98713 4.78993   4
 -12   0   0 3.68244 4.74641   3
  12   0   0 14.1100 5.06012   3
 -13   0   0 -5.1160 4.98964   3
 -13   0   0 -1.6462 5.06724   4
 -13   0   0 0.20260 6.76300   2
  13   0   0 2.33567 5.37810   3
  14   0   0 60.7616 8.05080   3
 -14   0   0 49.0374 7.91863   4
 -14   0   0 56.7223 7.65460   3
 -14   0   0 56.9460 9.69220   2
 -15   0   0 4.38202 6.58311   3
 -15   0   0 -0.2910 7.28950   4
  15   0   0 -3.5120 6.40688   3
  16   0   0 81.1301 10.0258   3
 -16   0   0 57.7717 9.06885   4
   0  -1   0 0.74546 0.42443   1
   0  -1   0 0.19760 0.43973   3
   0   1   0 0.11050 0.74459   5
   0   1   0 -0.0767 0.30747   4
   0   1   0 -0.1192 0.68615   2
   1  -1   0 34.1496 1.59919   3
   1  -1   0 35.7453 1.33580   1
  -1  -1   0 46.4573 1.82184   3
  -1  -1   0 37.3056 1.64773   1
   1   1   0 34.8936 1.71064   2
   1   1   0 33.4999 1.85883   5
   1   1   0 35.9150 1.20199   4
  -1   1   0 31.9169 1.54278   4
  -1   1   0 34.8698 2.08128   5
  -1   1   0 33.7338 1.99242   2
  -2  -1   0 805.013 23.1197   4
  -2  -1   0 801.655 23.7718   5
   2  -1   0 806.996 23.4629   3
  -2  -1   0 799.477 23.4334   1
   2  -1   0 819.270 23.0522   1
  -2  -1   0 824.364 23.8415   2
  -2  -1   0 794.806 23.6275   3
   2   1   0 797.396 23.6600   2
  -2   1   0 797.660 23.8587   2
  -2   1   0 797.089 23.5080   4
  -2   1   0 806.750 23.8895   5
   2   1   0 767.287 23.6653   5
  -3  -1   0 1274.62 37.0580   2
   3  -1   0 1231.91 36.1678   1
  -3  -1   0 1272.13 36.7868   3
  -3  -1   0 1270.34 36.5368   1
  -3  -1   0 1271.15 36.9737   5
   3  -1   0 1226.89 36.5751   3
  -3  -1   0 1286.02 36.3417   4
  -3   1   0 1239.27 36.7230   4
  -3   1   0 1244.10 37.1086   2
  -3   1   0 1274.17 37.1904   5
   3   1   0 1266.45 36.8545   2
   3   1   0 1233.67 36.8387   5
   4  -1   0 112.108 4.65955   3
   4  -1   0 119.205 4.15010   1
  -4  -1   0 114.429 4.79066   3
  -4  -1   0 113.955 4.92855   5
  -4  -1   0 119.274 4.42902   4
  -4  -1   0 118.688 5.22959   2
  -4  -1   0 118.668 4.56103   1
  -4   1   0 117.366 4.79013   3
   4   1   0 107.980 4.79197   5
  -4   1   0 113.048 5.24326   2
  -4   1   0 103.955 4.75606   4
  -4   1   0 115.451 5.40398   5
  -5  -1   0 85.3042 4.27010   3
   5  -1   0 91.4114 3.51961   1
  -5  -1   0 76.4025 4.02767   1
  -5  -1   0 74.9149 4.49014   2
  -5  -1   0 90.6021 4.65948   5
  -5  -1   0 77.6457 3.82110   4
   5  -1   0 78.0786 4.09249   3
   5   1   0 74.2482 3.79421   1
  -5   1   0 86.6210 4.99561   5
  -5   1   0 78.8528 4.74255   2
  -5   1   0 86.1328 4.25626   3
  -5   1   0 83.7596 4.35340   4
  -6  -1   0 115.173 5.32309   4
  -6  -1   0 108.605 4.99478   1
   6  -1   0 108.069 5.16354   3
  -6  -1   0 121.807 5.94840   5
   6  -1   0 116.731 4.54626   1
  -6  -1   0 106.080 5.89825   2
  -6  -1   0 114.964 5.50432   3
  -6   1   0 120.116 6.38095   5
  -6   1   0 106.298 6.12121   2
  -6   1   0 119.006 5.74200   4
  -6   1   0 109.437 5.25999   3
   6   1   0 117.624 5.24485   1
  -7  -1   0 438.129 15.7369   2
  -7  -1   0 451.358 14.7635   4
   7  -1   0 446.488 13.8864   1
  -7  -1   0 457.440 15.4105   5
   7  -1   0 422.219 14.7364   3
  -7  -1   0 436.300 14.9201   3
  -7  -1   0 419.234 14.2639   1
  -7   1   0 439.106 15.8614   5
   7   1   0 425.972 14.3368   1
  -7   1   0 418.160 15.0649   4
  -7   1   0 448.993 15.9684   2
  -7   1   0 449.040 14.9574   3
  -8  -1   0 82.2910 6.96682   2
  -8  -1   0 79.0690 5.89645   5
  -8  -1   0 85.7793 5.27586   4
   8  -1   0 92.4388 5.63490   3
   8  -1   0 81.7496 4.38118   1
  -8  -1   0 82.9452 5.57875   3
  -8  -1   0 88.2200 4.96410   1
  -8   1   0 80.1034 5.79041   4
  -8   1   0 75.2067 6.23465   5
  -8   1   0 83.5569 5.66862   3
  -8   1   0 86.6507 6.53458   2
   8   1   0 78.9695 5.08850   1
   9  -1   0 313.871 12.1267   3
  -9  -1   0 316.192 11.5795   1
  -9  -1   0 299.895 13.2470   2
   9  -1   0 289.915 10.8743   1
  -9  -1   0 288.365 12.4329   5
  -9  -1   0 323.095 12.5497   3
  -9  -1   0 322.003 11.9900   4
   9   1   0 295.929 12.1160   5
   9   1   0 301.353 12.1346   3
  -9   1   0 310.558 12.2217   4
  -9   1   0 327.054 12.1568   3
  -9   1   0 316.476 13.6051   2
  -9   1   0 316.813 13.1652   5
   9   1   0 328.332 11.6858   1
 -10  -1   0 65.9758 6.52661   5
 -10  -1   0 80.8936 6.63540   3
 -10  -1   0 85.1759 6.45858   4
  10  -1   0 75.4105 5.43373   1
 -10  -1   0 74.0218 7.74336   2
 -10  -1   0 87.7651 6.12453   1
  10  -1   0 75.0173 6.34046   3
 -10   1   0 80.0405 7.92716   2
 -10   1   0 66.6421 6.83996   5
  10   1   0 73.3954 6.55146   5
  10   1   0 81.1193 5.88164   1
 -10   1   0 84.3229 6.80569   3
 -10   1   0 89.2741 6.91899   4
  10   1   0 82.2028 7.07222   3
  11  -1   0 22.2472 4.96475   3
 -11  -1   0 28.4758 5.43172   4
 -11  -1   0 23.7323 5.04069   3
 -11  -1   0 34.1013 6.81238   2
 -11  -1   0 26.5751 5.16032   5
 -11  -1   0 28.4968 4.75455   1
 -11   1   0 24.0498 5.34124   5
 -11   1   0 27.3627 5.16960   3
  11   1   0 35.1802 5.35583   5
 -11   1   0 16.8017 6.01445   2
  11   1   0 26.3465 4.22070   1
  11   1   0 32.6256 5.36279   3
 -11   1   0 31.3352 5.71260   4
 -12  -1   0 131.053 8.16515   1
  12  -1   0 92.6298 8.33910   3
 -12  -1   0 122.150 8.89901   3
 -12  -1   0 121.635 10.6227   2
 -12  -1   0 119.781 8.48562   4
 -12   1   0 124.660 9.46566   4
  12   1   0 128.956 9.05805   3
  12   1   0 107.644 7.81175   1
 -12   1   0 128.438 9.19237   3
 -12   1   0 122.073 10.8837   2
 -13  -1   0 91.3167 8.22925   4
 -13  -1   0 83.4183 8.48672   3
  13  -1   0 92.9872 8.44646   3
 -13  -1   0 58.7538 8.70893   2
  13   1   0 87.3736 8.64505   3
 -13   1   0 63.8105 8.02520   4
 -13   1   0 77.9023 9.67072   2
  13   1   0 82.2996 7.28502   1
 -14  -1   0 -1.0462 5.65652   3
  14  -1   0 0.11044 5.96963   3
 -14  -1   0 -0.3495 5.45382   4
 -14   1   0 -5.8252 5.88301   4
 -14   1   0 -3.9793 7.95072   2
  14   1   0 -4.9240 5.68060   3
 -15  -1   0 11.6650 6.59507   4
 -15  -1   0 21.8503 7.70527   3
  15  -1   0 9.25153 6.70003   3
  15   1   0 19.2819 7.13328   3
 -15   1   0 11.1442 7.51186   4
 -15   1   0 16.1433 8.58649   2
  16  -1   0 -0.2299 7.12876   3
 -16  -1   0 9.21953 7.03664   3
 -16  -1   0 -4.3826 6.54533   4
 -16   1   0 2.79164 7.50921   4
  16   1   0 1.75604 7.19615   3
  16   1   0 -11.014 5.75142   4
   0  -2   0 5.10104 1.11665   3
   0  -2   0 5.22463 1.09943   1
   0   2   0 5.62370 0.82565   4
   0   2   0 9.92827 1.88597   5
   0   2   0 12.6290 2.08944   2
   1  -2   0 2756.51 80.6997   3
  -1  -2   0 2907.16 80.8575   3
  -1  -2   0 2746.49 80.6637   1
   1  -2   0 2757.04 80.3550   1
   1   2   0 2910.58 81.5123   5
   1   2   0 2804.51 81.0413   2
  -1   2   0 2861.31 80.4846   4
  -1   2   0 2798.28 81.5731   5
   1   2   0 2818.52 79.9490   4
  -1   2   0 2840.39 81.3763   2
   2  -2   0 130.346 4.97924   3
  -2  -2   0 135.347 5.23646   3
  -2  -2   0 126.713 4.99711   1
   2  -2   0 136.147 4.40686   1
   2   2   0 136.589 5.63988   5
  -2   2   0 132.999 5.99161   5
  -2   2   0 127.583 5.73206   2
   2   2   0 143.895 5.27238   2
  -2   2   0 127.442 4.87574   4
   2   2   0 136.957 4.18474   4
  -3  -2   0 4804.28 132.716   1
   3  -2   0 4677.67 131.810   1
   3  -2   0 4625.54 132.632   3
  -3  -2   0 4673.64 131.900   4
  -3  -2   0 4549.85 133.007   3
  -3   2   0 4637.97 132.703   4
  -3   2   0 4609.35 133.399   2
   3   2   0 4590.00 132.908   2
   3   2   0 4638.97 133.209   5
  -3   2   0 4648.40 133.527   5
   3   2   0 4637.18 131.822   4
  -4  -2   0 92.2952 4.92590   5
  -4  -2   0 101.639 3.85078   4
   4  -2   0 101.907 4.53466   3
  -4  -2   0 93.6542 5.07190   2
  -4  -2   0 103.300 4.82120   3
   4  -2   0 98.9199 3.50568   1
  -4  -2   0 90.4077 4.47879   1
  -4   2   0 103.426 5.41318   2
   4   2   0 92.3329 4.89109   5
  -4   2   0 99.9456 5.31424   5
  -4   2   0 91.0961 4.56136   4
   4   2   0 100.652 4.92019   2
   4   2   0 95.4664 3.66238   4
  -5  -2   0 469.425 15.9077   5
  -5  -2   0 482.035 15.6126   3
   5  -2   0 460.936 15.2608   3
  -5  -2   0 466.501 15.2315   1
  -5  -2   0 479.293 14.6697   4
   5  -2   0 470.062 14.2534   1
  -5  -2   0 477.505 16.0776   2
  -5   2   0 461.680 15.4907   4
   5   2   0 480.790 15.8567   2
  -5   2   0 473.407 16.3824   5
  -5   2   0 471.962 16.2981   2
   5   2   0 473.241 15.8553   5
  -6  -2   0 160.125 7.58214   2
  -6  -2   0 143.676 6.94989   5
  -6  -2   0 134.856 6.33681   1
   6  -2   0 138.078 5.42814   1
  -6  -2   0 146.467 6.70775   3
   6  -2   0 147.041 6.54699   3
  -6  -2   0 145.690 5.87054   4
  -6   2   0 151.402 6.87849   4
   6   2   0 138.835 6.82035   5
  -6   2   0 145.004 7.63794   5
  -6   2   0 145.561 7.56069   2
   6   2   0 149.435 7.10971   2
  -7  -2   0 179.959 9.09275   2
   7  -2   0 202.912 8.22680   3
  -7  -2   0 195.751 8.29719   3
  -7  -2   0 197.547 7.65712   4
   7  -2   0 181.259 6.99238   1
  -7  -2   0 184.934 7.93770   1
  -7  -2   0 212.827 9.05530   5
   7   2   0 188.145 8.71854   5
   7   2   0 185.319 8.12141   1
   7   2   0 199.614 8.92898   2
  -7   2   0 169.890 7.98223   4
  -7   2   0 174.696 9.17812   2
  -7   2   0 180.918 9.48102   5
  -8  -2   0 429.541 14.3447   4
  -8  -2   0 445.862 16.2370   2
  -8  -2   0 412.839 14.4456   1
  -8  -2   0 429.180 15.0564   3
   8  -2   0 367.785 13.4536   1
   8  -2   0 405.687 14.7038   3
  -8  -2   0 407.076 15.2510   5
   8   2   0 405.923 14.4894   1
  -8   2   0 426.991 15.3438   4
  -8   2   0 408.916 16.2288   2
  -8   2   0 434.317 16.6344   5
   8   2   0 417.751 15.6742   2
   8   2   0 421.498 15.2206   5
   9  -2   0 541.599 18.7931   3
  -9  -2   0 553.994 20.4132   2
  -9  -2   0 530.241 19.4859   5
  -9  -2   0 542.875 18.4392   1
  -9  -2   0 570.069 19.2063   3
  -9  -2   0 547.348 18.2851   4
  -9   2   0 536.231 20.2620   2
  -9   2   0 597.984 19.7008   4
  -9   2   0 530.330 20.4716   5
   9   2   0 556.482 18.5662   1
   9   2   0 515.493 19.1071   5
   9   2   0 538.672 19.6736   2
 -10  -2   0 12.8967 4.69979   3
  10  -2   0 8.58802 4.02000   3
 -10  -2   0 12.3760 4.36688   1
 -10  -2   0 8.83765 5.10587   2
 -10  -2   0 8.10533 4.44389   5
 -10  -2   0 8.53058 3.61818   4
  10   2   0 2.93990 4.54830   2
  10   2   0 12.0662 4.58827   5
 -10   2   0 7.83193 4.81753   5
  10   2   0 16.5332 4.48898   1
 -10   2   0 7.96638 5.23910   2
 -10   2   0 4.86154 4.66483   4
 -11  -2   0 81.4352 8.80982   2
 -11  -2   0 74.5606 7.27057   5
 -11  -2   0 75.5881 6.76118   4
  11  -2   0 90.5533 7.48417   3
 -11  -2   0 97.1154 7.40992   1
 -11  -2   0 102.852 7.95126   3
  11   2   0 104.904 7.39201   1
 -11   2   0 104.008 9.88402   2
  11   2   0 81.3374 8.04030   2
 -11   2   0 81.5876 8.09973   4
 -11   2   0 90.1393 9.84122   5
  11   2   0 80.6412 7.52575   3
  11   2   0 92.2105 8.05182   5
 -12  -2   0 33.6946 6.06136   3
 -12  -2   0 29.7187 5.63449   4
  12  -2   0 33.6837 6.14696   3
 -12  -2   0 33.0981 5.78593   1
 -12  -2   0 24.9551 8.15247   2
  12   2   0 34.0427 5.45489   1
  12   2   0 30.5521 7.36146   5
  12   2   0 30.7339 6.65369   3
  12   2   0 39.5112 7.22301   2
 -12   2   0 35.4959 6.86886   4
 -12   2   0 33.7398 7.71072   2
  13  -2   0 102.312 9.27656   3
 -13  -2   0 99.5403 8.35431   4
 -13  -2   0 114.396 9.69684   3
 -13  -2   0 108.246 8.21175   1
  13   2   0 106.980 8.49637   1
 -13   2   0 111.406 11.6540   2
 -13   2   0 102.739 9.74438   4
  13   2   0 87.7511 9.21767   3
  13   2   0 110.064 8.57314   4
 -14  -2   0 16.6180 8.41087   1
 -14  -2   0 23.3382 6.47160   4
  14  -2   0 17.4434 7.18520   3
 -14  -2   0 12.9891 6.99346   3
  14   2   0 20.0492 6.42408   1
 -14   2   0 37.2432 7.93635   4
 -14   2   0 41.2732 10.0062   2
  14   2   0 18.2063 5.37884   4
  14   2   0 3.78238 6.10070   3
  15  -2   0 -1.1025 6.88206   3
 -15  -2   0 9.21518 7.21904   3
 -15   2   0 -3.6390 8.99870   2
 -15   2   0 15.1252 7.62253   4
  15   2   0 7.38132 7.43339   3
  16  -2   0 18.0462 8.01017   3
 -16  -2   0 5.26602 7.94032   3
  16   2   0 19.9100 8.76940   3
 -16   2   0 34.1863 11.3486   2
 -16   2   0 22.9246 8.80505   4
   0  -3   0 -0.3576 1.26130   1
   0  -3   0 3.02022 1.51359   3
   0   3   0 3.25510 2.65030   5
   0   3   0 7.22052 2.45920   2
   0   3   0 0.05574 0.88067   4
   1  -3   0 269.335 9.12170   3
  -1  -3   0 266.590 9.23246   3
  -1  -3   0 261.876 8.97285   1
   1  -3   0 269.433 8.69290   1
  -1   3   0 270.718 10.5430   5
  -1   3   0 261.398 10.0151   2
  -1   3   0 264.444 8.56046   4
   1   3   0 268.885 10.2921   5
   1   3   0 251.531 9.62788   2
   1   3   0 268.783 7.95840   4
   2  -3   0 347.521 11.4964   3
   2  -3   0 357.787 10.8175   1
  -2  -3   0 355.625 11.8556   3
  -2  -3   0 361.933 11.5703   1
   2   3   0 341.832 12.4803   5
  -2   3   0 321.585 12.3323   2
   2   3   0 344.469 10.0654   4
  -2   3   0 344.815 11.1860   4
   2   3   0 352.485 11.9138   2
  -2   3   0 332.662 12.8452   5
   3  -3   0 305.273 10.0715   3
  -3  -3   0 277.464 10.3383   3
   3  -3   0 295.458 9.04099   1
  -3  -3   0 299.412 10.1637   1
   3   3   0 282.109 10.9495   5
  -3   3   0 287.624 11.4282   5
   3   3   0 278.749 8.66528   4
   3   3   0 287.792 10.2160   2
  -3   3   0 271.608 10.7201   2
  -3   3   0 288.253 9.85397   4
  -4  -3   0 1640.85 50.7566   3
  -4  -3   0 1732.08 50.3505   1
   4  -3   0 1724.17 49.0332   1
   4  -3   0 1721.05 50.2972   3
  -4   3   0 1709.24 51.6196   5
  -4   3   0 1705.49 50.3013   4
   4   3   0 1696.16 51.1462   5
   4   3   0 1746.33 48.9614   4
   4   3   0 1686.38 50.4491   2
  -4   3   0 1706.90 51.3509   2
   5  -3   0 33.4394 3.47055   3
  -5  -3   0 26.9583 3.44720   1
  -5  -3   0 25.2804 3.55549   3
   5  -3   0 28.0459 1.88549   1
  -5  -3   0 32.7250 2.35127   4
  -5   3   0 24.2237 3.30295   4
  -5   3   0 24.8420 4.22171   5
   5   3   0 25.6293 3.79061   5
  -5   3   0 15.3032 3.84274   2
   5   3   0 32.6872 3.79038   2
   5   3   0 28.9167 2.09776   4
  -6  -3   0 190.888 7.06306   4
   6  -3   0 192.736 8.24762   3
  -6  -3   0 195.879 8.89496   3
  -6  -3   0 199.171 8.42374   1
   6  -3   0 195.090 6.39093   1
  -6   3   0 199.778 8.59454   4
  -6   3   0 180.327 9.42940   5
  -6   3   0 193.179 9.60997   2
   6   3   0 201.712 9.42324   5
   6   3   0 192.855 6.90536   4
   6   3   0 190.090 8.64194   2
  -7  -3   0 130.184 6.92518   1
  -7  -3   0 129.556 5.60601   4
   7  -3   0 123.898 6.43879   3
  -7  -3   0 121.928 7.05393   3
   7  -3   0 125.250 4.68025   1
  -7  -3   0 145.909 8.22507   5
   7   3   0 123.976 7.30921   2
   7   3   0 119.035 5.30494   4
  -7   3   0 125.364 8.28623   2
  -7   3   0 128.385 8.14081   5
   7   3   0 124.365 7.87933   5
  -7   3   0 129.494 7.23827   4
  -8  -3   0 130.875 7.41252   1
   8  -3   0 128.357 7.36180   3
  -8  -3   0 119.740 8.26450   2
  -8  -3   0 148.967 7.77217   3
  -8  -3   0 137.146 8.63346   5
  -8  -3   0 122.596 6.07822   4
   8   3   0 134.609 7.37181   1
   8   3   0 130.621 5.92371   4
   8   3   0 113.061 8.23587   5
  -8   3   0 107.031 8.88577   5
   8   3   0 126.550 7.96427   2
  -8   3   0 126.502 7.77295   4
  -8   3   0 128.268 8.94806   2
  -9  -3   0 3.08178 3.87864   1
  -9  -3   0 3.57770 2.96214   4
   9  -3   0 0.07084 3.61698   3
  -9  -3   0 5.71719 3.84562   3
  -9  -3   0 6.65710 4.55691   2
  -9  -3   0 3.45205 4.49261   5
  -9   3   0 -0.4105 3.97754   4
  -9   3   0 2.47939 4.65668   5
   9   3   0 -3.7690 3.51968   2
   9   3   0 1.42715 2.72018   4
   9   3   0 -3.6598 3.35117   1
   9   3   0 2.20195 3.94190   5
  -9   3   0 2.10710 4.98508   2
 -10  -3   0 136.652 7.64837   4
 -10  -3   0 159.293 9.37515   1
 -10  -3   0 136.813 9.93006   5
  10  -3   0 143.794 8.95765   3
 -10  -3   0 159.267 9.73861   3
 -10  -3   0 136.690 10.2777   2
 -10   3   0 152.291 11.0527   5
  10   3   0 158.659 10.0355   2
  10   3   0 173.133 9.51632   1
  10   3   0 147.313 9.84342   5
 -10   3   0 149.720 9.88982   2
 -10   3   0 136.254 9.38647   4
  10   3   0 145.061 7.38146   4
 -11  -3   0 7.33575 5.25603   3
 -11  -3   0 -0.2009 4.65554   5
  11  -3   0 2.61093 4.73847   3
 -11  -3   0 0.95015 5.02147   1
  11   3   0 -3.6991 4.30177   5
 -11   3   0 -4.5683 3.72654   4
  11   3   0 2.10821 4.48271   1
 -11   3   0 -2.1758 5.88845   2
 -12  -3   0 134.509 10.1466   3
 -12  -3   0 125.772 9.39340   1
 -12  -3   0 145.905 16.8708   5
  12  -3   0 137.494 10.1293   3
  12   3   0 133.873 10.6666   5
 -12   3   0 141.297 10.3845   4
 -12   3   0 149.591 12.6090   2
  12   3   0 133.795 9.36444   1
 -13  -3   0 -2.6002 4.98854   1
  13  -3   0 -9.5491 5.50558   3
 -13  -3   0 1.43263 5.43992   3
  13   3   0 0.57693 5.14849   1
 -13   3   0 23.7172 8.30144   2
  13   3   0 2.02247 5.70960   3
 -13   3   0 3.67106 6.48654   4
  14  -3   0 30.6917 7.79883   3
 -14  -3   0 30.5820 7.50185   3
 -14  -3   0 10.1972 5.98049   1
  14   3   0 39.0673 7.60028   3
 -14   3   0 21.0224 7.89054   4
  14   3   0 22.2784 6.36914   1
 -14   3   0 33.1299 9.42502   2
 -15  -3   0 -9.5579 6.08324   3
  15  -3   0 -11.033 6.93424   3
 -15  -3   0 -10.666 6.37257   1
 -15   3   0 1.60807 7.62486   4
 -15   3   0 9.04978 8.95678   2
  15   3   0 -0.4282 6.65360   3
  15   3   0 6.35059 7.04115   1
  16  -3   0 5.79135 8.10077   3
  16   3   0 0.93165 7.83072   3
 -16   3   0 10.7511 9.80301   2
 -16   3   0 0.27741 8.43111   4
   0  -4   0 654.177 19.7045   1
   0  -4   0 632.230 20.0597   3
   0   4   0 619.093 21.7282   5
   0   4   0 620.367 21.0045   2
   0   4   0 631.392 18.8118   4
   1  -4   0 33.0204 2.86700   1
  -1  -4   0 32.3020 3.16698   1
  -1  -4   0 32.6114 3.45526   3
   1  -4   0 31.5833 3.34554   3
   1   4   0 34.8885 4.94787   5
   1   4   0 34.0402 4.22492   2
  -1   4   0 31.6187 2.51885   4
  -1   4   0 33.6601 4.46618   2
   1   4   0 31.1888 1.75278   4
  -1   4   0 39.9298 4.90165   5
  -2  -4   0 208.763 8.68374   3
  -2  -4   0 215.302 8.55436   1
   2  -4   0 227.460 8.44012   3
   2  -4   0 215.017 7.63686   1
   2   4   0 205.270 9.67289   5
  -2   4   0 213.950 7.80760   4
   2   4   0 217.864 6.36334   4
  -2   4   0 215.039 9.77204   2
   2   4   0 216.648 9.13306   2
  -2   4   0 214.882 10.6477   5
  -3  -4   0 845.891 26.0357   3
   3  -4   0 832.866 25.5587   3
   3  -4   0 825.067 24.4088   1
  -3  -4   0 807.004 25.4739   1
  -3   4   0 800.889 25.0882   4
   3   4   0 798.633 26.8566   5
   3   4   0 808.766 25.9074   2
  -3   4   0 814.135 27.4578   5
  -3   4   0 829.780 26.8455   2
   4  -4   0 417.302 13.9865   3
   4  -4   0 398.449 12.4237   1
  -4  -4   0 439.036 14.1588   1
  -4  -4   0 365.055 14.2332   3
  -4   4   0 382.246 13.6556   4
  -4   4   0 373.206 15.6847   5
   4   4   0 405.932 11.6153   4
   4   4   0 403.886 14.1353   2
   4   4   0 377.207 15.0916   5
  -4   4   0 394.276 15.3168   2
   5  -4   0 420.670 14.7926   3
  -5  -4   0 422.836 15.4394   3
  -5  -4   0 408.068 14.7878   1
   5  -4   0 427.560 12.9973   1
  -5   4   0 411.770 16.5854   5
   5   4   0 403.800 12.9832   4
  -5   4   0 434.769 14.7530   4
   5   4   0 432.757 15.1138   2
   5   4   0 423.706 16.0906   5
  -5   4   0 418.959 16.3184   2
  -6  -4   0 180.970 8.99101   3
   6  -4   0 188.490 8.32332   3
  -6  -4   0 203.527 8.90093   1
  -6   4   0 184.356 10.3756   5
  -6   4   0 179.092 8.57644   4
  -6   4   0 156.188 9.84698   2
   6   4   0 176.726 9.68489   5
   6   4   0 190.238 8.79373   2
   7  -4   0 44.0230 5.00482   3
  -7  -4   0 36.4182 5.04796   3
  -7  -4   0 38.6409 4.96881   1
  -7   4   0 27.6472 6.15145   5
   7   4   0 38.7566 4.95188   2
  -7   4   0 35.3922 5.01659   4
   7   4   0 41.5452 5.93663   5
  -7   4   0 38.0161 5.61141   2
  -8  -4   0 120.911 7.92252   1
   8  -4   0 119.852 7.71481   3
  -8  -4   0 118.784 8.05769   3
  -8   4   0 117.484 9.42270   2
   8   4   0 125.817 8.94287   5
  -8   4   0 124.861 8.22790   4
   8   4   0 125.377 8.05618   2
  -8   4   0 120.787 9.39811   5
   9  -4   0 301.346 13.3657   3
  -9  -4   0 319.389 14.2423   3
  -9  -4   0 334.320 13.6093   1
  -9   4   0 296.188 15.3815   2
  -9   4   0 330.431 14.1150   4
   9   4   0 342.002 13.7480   1
  -9   4   0 305.622 15.3954   5
   9   4   0 336.364 14.7609   5
   9   4   0 326.476 13.8611   2
 -10  -4   0 -1.8315 4.84814   1
 -10  -4   0 9.97747 5.33159   3
  10  -4   0 3.19964 4.68314   3
  10   4   0 1.51254 4.66914   1
 -10   4   0 -2.0323 5.83523   2
 -10   4   0 6.08596 5.38989   4
 -10   4   0 2.84705 5.22639   5
  10   4   0 7.11689 5.81241   5
  11  -4   0 132.415 9.72291   3
 -11  -4   0 100.287 8.58688   1
 -11  -4   0 120.912 9.23025   3
  11   4   0 111.419 8.95693   1
 -11   4   0 106.438 11.0168   2
 -11   4   0 114.667 9.94085   4
  11   4   0 113.677 10.1863   5
 -12  -4   0 31.3485 6.62958   1
  12  -4   0 12.6437 6.20790   3
 -12  -4   0 21.1044 6.64694   3
  12   4   0 8.83395 5.70602   1
  12   4   0 23.2684 6.71391   5
 -12   4   0 8.41642 6.53743   4
 -12   4   0 0.65057 7.10099   2
  13  -4   0 23.7843 7.19203   3
 -13  -4   0 31.9294 7.03222   1
 -13  -4   0 42.1098 7.79069   3
 -13   4   0 33.2932 9.33123   2
  13   4   0 31.2979 6.91575   1
 -13   4   0 20.9338 7.54260   4
 -14  -4   0 33.8746 7.52810   1
 -14  -4   0 44.1748 7.78743   3
  14  -4   0 41.0902 8.75632   3
 -14   4   0 27.6208 9.92721   2
  14   4   0 35.2862 8.30200   3
 -14   4   0 61.0539 9.67085   4
  14   4   0 21.2614 6.94292   1
 -15  -4   0 3.50670 6.88544   1
  15  -4   0 2.96939 7.67550   3
  15   4   0 -2.7410 7.61123   1
 -15   4   0 -1.8505 8.07865   4
 -15   4   0 9.63435 9.72356   2
   0  -5   0 1.40742 2.82818   3
   0  -5   0 2.59242 2.57131   1
   0   5   0 1.90669 4.86575   5
   0   5   0 -2.8842 3.91698   2
   0   5   0 -0.0823 1.39990   4
   1  -5   0 470.061 15.1421   1
  -1  -5   0 433.611 15.4265   1
   1  -5   0 473.786 16.0344   3
  -1  -5   0 498.200 16.4462   3
  -1   5   0 454.282 18.5358   5
  -1   5   0 449.990 17.3091   2
  -1   5   0 448.391 14.5387   4
   1   5   0 454.386 13.9668   4
   1   5   0 443.377 16.9706   2
   1   5   0 486.127 18.4176   5
   2  -5   0 127.614 5.86509   1
   2  -5   0 127.539 6.90377   3
  -2  -5   0 144.696 7.41734   3
  -2  -5   0 136.983 7.12429   1
   2   5   0 117.868 7.98120   2
   2   5   0 123.322 8.48752   5
  -2   5   0 131.175 8.69351   2
  -2   5   0 142.325 10.3079   5
  -2   5   0 123.002 5.75570   4
   3  -5   0 90.2944 4.70972   1
   3  -5   0 98.1640 6.33655   3
  -3  -5   0 92.1265 6.13671   1
  -3  -5   0 92.4031 6.78059   3
  -3   5   0 104.986 9.39082   5
  -3   5   0 91.3987 5.35102   4
  -3   5   0 82.3791 7.58953   2
   3   5   0 84.7463 8.03191   5
   3   5   0 106.926 7.71953   2
  -4  -5   0 6.49421 3.46166   1
   4  -5   0 11.1289 3.55759   3
   4  -5   0 11.2066 2.32303   1
  -4  -5   0 3.56985 3.61824   3
   4   5   0 11.5526 4.06379   2
   4   5   0 10.8396 5.04281   5
  -4   5   0 4.27336 4.71254   2
  -4   5   0 6.56263 5.73653   5
  -4   5   0 13.9634 3.44526   4
  -5  -5   0 30.9660 5.44298   3
   5  -5   0 35.2680 4.66926   3
  -5  -5   0 31.4020 4.67169   1
  -5   5   0 30.9815 4.21879   4
  -5   5   0 29.6704 5.26595   2
   5   5   0 33.7412 6.23694   5
  -5   5   0 28.7515 6.66810   5
   5   5   0 27.2797 4.79954   2
  -6  -5   0 4.30121 4.70120   3
   6  -5   0 4.69150 3.82726   3
  -6  -5   0 4.17003 4.08992   1
  -6   5   0 3.80351 3.59714   4
  -6   5   0 7.56339 4.19725   2
   6   5   0 7.71251 5.33969   5
   6   5   0 -0.0894 4.15239   2
  -6   5   0 0.76214 5.38717   5
  -7  -5   0 154.019 9.02437   1
  -7  -5   0 159.331 9.47677   3
   7  -5   0 153.133 8.99150   3
   7   5   0 154.497 10.6369   5
   7   5   0 158.118 9.14260   2
  -7   5   0 142.326 10.8965   5
  -7   5   0 154.328 10.7914   2
  -7   5   0 143.832 8.68410   4
  -8  -5   0 5.11813 4.75552   1
  -8  -5   0 7.82498 4.59979   3
   8  -5   0 1.98785 4.57729   3
  -8   5   0 4.31054 6.21028   5
  -8   5   0 19.3894 6.56440   2
  -8   5   0 2.94606 5.12970   4
   8   5   0 8.43169 5.86855   5
   9  -5   0 224.289 11.9434   3
  -9  -5   0 258.181 12.8903   3
  -9  -5   0 226.403 11.9068   1
   9   5   0 251.868 13.7322   5
  -9   5   0 226.882 12.1236   4
   9   5   0 238.161 12.0510   1
  -9   5   0 242.560 14.8658   5
  -9   5   0 218.294 14.0111   2
  10  -5   0 17.6105 6.21314   3
 -10  -5   0 22.8706 6.03115   3
 -10  -5   0 18.7405 6.19809   1
 -10   5   0 19.6570 7.46002   2
  10   5   0 30.3506 6.46080   1
  10   5   0 24.0462 7.84965   5
 -10   5   0 17.5707 6.43950   4
 -10   5   0 23.9943 7.55076   5
 -11  -5   0 15.9448 6.52340   3
 -11  -5   0 0.78372 5.89382   1
  11  -5   0 20.2812 6.66133   3
 -11   5   0 2.41560 5.68999   2
  11   5   0 2.33348 7.41362   5
  11   5   0 12.5606 6.32258   1
 -11   5   0 4.04043 6.26233   4
 -12  -5   0 11.7270 6.98260   1
 -12  -5   0 10.8825 6.16346   3
  12  -5   0 12.3043 7.08608   3
 -12   5   0 17.3481 7.33136   4
  12   5   0 -4.4251 7.62785   5
 -12   5   0 16.4901 8.69588   2
  12   5   0 16.3015 6.72442   1
  13  -5   0 10.3568 7.41389   3
 -13  -5   0 18.1836 8.03244   1
 -13   5   0 6.97886 7.34438   4
 -13   5   0 10.9715 9.21511   2
  13   5   0 12.9821 7.78094   1
 -14  -5   0 -3.4295 7.57292   1
  14  -5   0 -11.217 7.42596   3
 -14   5   0 9.47416 9.94667   2
 -14   5   0 2.64793 7.76750   4
  14   5   0 -4.2824 7.70238   1
   0  -6   0 833.025 26.9171   3
   0  -6   0 824.837 25.8705   1
   0   6   0 786.386 27.9406   2
   0   6   0 812.401 29.7613   5
   1  -6   0 5.75495 3.19182   1
  -1  -6   0 -1.0298 4.25774   3
   1  -6   0 0.16903 3.72446   3
  -1  -6   0 -1.7482 3.12276   1
   1   6   0 4.80630 5.10596   2
  -1   6   0 -3.3442 6.21469   5
  -1   6   0 -3.8827 4.83429   2
   1   6   0 1.33765 6.19920   5
  -2  -6   0 279.254 11.7640   1
   2  -6   0 292.927 12.3655   3
  -2  -6   0 300.268 12.7028   3
   2  -6   0 302.472 11.0346   1
   2   6   0 257.672 14.8306   5
  -2   6   0 291.229 15.9191   5
  -2   6   0 295.411 14.0735   2
  -2   6   0 297.454 10.7536   4
   2   6   0 309.806 14.2546   2
   3  -6   0 54.2945 5.98607   3
  -3  -6   0 50.5442 6.17298   3
   3  -6   0 68.9895 4.76636   1
  -3  -6   0 50.2408 5.60067   1
  -3   6   0 59.9030 4.85442   4
   3   6   0 58.3924 7.41630   2
  -3   6   0 61.4750 9.33159   5
  -3   6   0 61.6640 7.67814   2
   3   6   0 51.6214 8.00986   5
  -4  -6   0 31.8610 5.11982   1
  -4  -6   0 23.2209 5.30899   3
   4  -6   0 28.2996 5.15306   3
   4   6   0 29.3440 5.75904   2
  -4   6   0 21.0455 4.26341   4
  -4   6   0 24.7147 5.37042   2
  -4   6   0 40.0075 8.87606   5
   4   6   0 26.7374 7.11789   5
   5  -6   0 -5.8241 4.20916   3
  -5  -6   0 -1.9098 4.12708   1
  -5  -6   0 3.97313 5.15238   3
  -5   6   0 11.6746 6.81384   5
  -5   6   0 6.08034 3.69798   4
   5   6   0 7.25098 6.42813   5
   5   6   0 -1.4854 4.89193   2
  -5   6   0 4.25244 5.70306   2
   6  -6   0 511.984 18.9512   3
  -6  -6   0 492.466 18.7287   1
  -6  -6   0 474.447 19.4551   3
  -6   6   0 504.842 18.2246   4
  -6   6   0 493.090 20.9593   2
  -6   6   0 546.938 22.0454   5
   6   6   0 495.587 21.2668   5
   6   6   0 508.074 19.3243   2
   7  -6   0 31.5809 5.98877   3
  -7  -6   0 8.05813 5.19239   3
  -7  -6   0 16.6715 5.59808   1
   7   6   0 21.7218 7.45127   5
  -7   6   0 23.9089 5.80048   4
  -7   6   0 17.3504 5.64936   2
  -7   6   0 18.1132 7.35708   5
  -8  -6   0 164.457 10.6063   1
  -8  -6   0 144.256 11.1502   3
   8  -6   0 166.515 10.5263   3
  -8   6   0 165.875 12.9021   2
  -8   6   0 179.024 14.3326   5
  -8   6   0 143.367 9.91995   4
   8   6   0 162.735 12.9927   5
   9  -6   0 2.73893 5.70575   3
  -9  -6   0 16.7325 6.15288   1
  -9  -6   0 5.86906 5.60140   3
  -9   6   0 12.8246 6.98582   5
   9   6   0 5.31886 7.23869   5
  -9   6   0 10.2341 5.72098   4
  -9   6   0 19.4462 7.76379   2
   9   6   0 7.05417 5.57184   1
 -10  -6   0 51.3389 8.04146   1
  10  -6   0 52.6586 8.01440   3
 -10  -6   0 54.7384 8.39314   3
  10   6   0 47.3863 7.99389   1
 -10   6   0 65.9422 8.36924   4
  10   6   0 43.9342 9.91169   5
 -10   6   0 56.0031 11.5019   5
 -10   6   0 51.0543 9.66656   2
 -11  -6   0 13.8634 7.19932   3
  11  -6   0 29.4822 8.32251   3
 -11  -6   0 2.78802 7.42077   1
  11   6   0 0.02713 8.74355   5
 -11   6   0 26.7275 9.48794   2
 -11   6   0 11.7989 7.74249   4
  11   6   0 14.8200 7.46291   1
 -12  -6   0 12.5966 7.30050   1
  12  -6   0 14.5469 7.84795   3
 -12   6   0 7.49032 7.27439   4
  12   6   0 2.42078 9.42129   5
  12   6   0 6.68418 6.89602   1
 -12   6   0 9.84557 9.37753   2
  13  -6   0 -3.2932 7.78618   3
 -13  -6   0 9.85348 7.50099   1
 -13   6   0 12.6933 9.78572   2
  13   6   0 2.07462 7.39747   1
 -13   6   0 6.72441 7.98594   4
   0  -7   0 1.38919 3.66070   1
   0  -7   0 5.64418 5.47076   3
   0   7   0 -0.3117 7.98932   5
   0   7   0 10.6883 5.93055   2
  -1  -7   0 167.262 9.32740   1
   1  -7   0 162.947 8.64613   1
   1  -7   0 162.000 9.98297   3
  -1  -7   0 154.525 10.0799   3
   1   7   0 134.997 12.9510   5
   1   7   0 161.124 11.1997   2
  -1   7   0 183.448 11.7367   2
  -1   7   0 139.300 13.3235   5
  -2  -7   0 55.2045 6.26893   1
   2  -7   0 62.4666 7.10373   3
  -2  -7   0 58.3883 7.01514   3
   2  -7   0 59.4736 5.48500   1
  -2   7   0 51.3410 7.94841   2
  -2   7   0 41.3539 9.77722   5
   2   7   0 51.2476 9.58225   5
   2   7   0 51.6713 7.53297   2
  -3  -7   0 3.41305 5.04734   1
   3  -7   0 6.78920 5.04882   3
  -3  -7   0 3.40388 5.16095   3
   3   7   0 9.41519 7.78359   5
  -3   7   0 17.5953 8.65166   5
  -3   7   0 4.35342 6.22368   2
   3   7   0 19.9864 6.81912   2
  -4  -7   0 13.3088 5.81398   1
   4  -7   0 12.9204 5.32473   3
  -4  -7   0 10.4738 6.17752   3
  -4   7   0 12.0776 6.87561   2
   4   7   0 10.3480 5.96911   2
  -4   7   0 8.56701 8.53492   5
   4   7   0 8.94152 8.09220   5
  -5  -7   0 15.2531 6.31148   3
  -5  -7   0 22.3288 6.39466   1
   5  -7   0 9.55366 5.56692   3
  -5   7   0 8.59655 9.21480   5
   5   7   0 9.49316 8.04094   5
  -5   7   0 29.6068 8.05954   2
  -6  -7   0 31.2979 6.94840   1
   6  -7   0 23.6121 6.40262   3
  -6  -7   0 23.4919 7.21025   3
  -6   7   0 35.5360 5.46761   4
   6   7   0 11.0754 8.53798   5
  -6   7   0 47.6847 8.89928   2
  -6   7   0 23.1068 8.85745   5
  -7  -7   0 67.3484 8.39687   3
   7  -7   0 78.4143 8.46618   3
  -7  -7   0 72.6389 8.38645   1
  -7   7   0 64.3680 9.85320   2
  -7   7   0 74.2013 10.9505   5
  -7   7   0 76.2006 7.42389   4
   7   7   0 70.9549 11.5715   5
   8  -7   0 -1.9673 5.97058   3
  -8  -7   0 7.09349 6.66841   3
  -8  -7   0 4.90060 6.39271   1
  -8   7   0 5.33931 5.38559   4
  -8   7   0 23.7500 8.74113   2
   8   7   0 -1.8909 9.22041   5
  -8   7   0 15.1901 8.24671   5
   9  -7   0 18.4380 7.60626   3
  -9  -7   0 29.3460 7.62616   1
  -9  -7   0 23.7149 7.06782   3
  -9   7   0 39.4684 9.62122   5
  -9   7   0 39.5912 9.75347   2
   9   7   0 26.1010 7.30315   1
   9   7   0 27.3794 10.8011   5
  -9   7   0 30.5211 7.08556   4
  10  -7   0 27.3779 8.86628   3
 -10  -7   0 32.1275 7.79866   1
  10   7   0 8.91753 9.46310   5
  10   7   0 23.0241 8.23150   1
 -10   7   0 12.3035 9.30502   2
 -10   7   0 16.9328 7.57418   4
 -11  -7   0 -10.715 6.95252   1
  11  -7   0 -0.5751 7.38860   3
  11   7   0 -19.402 8.95268   5
  11   7   0 1.43686 7.15014   1
 -11   7   0 11.6177 9.58246   2
 -11   7   0 5.38278 7.15093   4
  12  -7   0 38.4647 9.51901   3
 -12  -7   0 30.3200 8.82621   1
 -12   7   0 31.4352 8.40967   4
  12   7   0 37.6023 8.66911   1
 -12   7   0 27.1059 10.8556   2
  12   7   0 16.1741 10.7320   5
   0  -8   0 -4.1819 4.59794   1
   0  -8   0 4.67035 6.15287   3
   0   8   0 -7.8188 9.49085   5
   0   8   0 2.77976 7.32627   2
  -1  -8   0 5.81918 5.97117   3
  -1  -8   0 0.09820 4.67237   1
   1  -8   0 4.80918 4.24615   1
   1  -8   0 7.14577 5.96903   3
  -1   8   0 14.2903 7.10640   2
   1   8   0 -5.7855 8.98843   5
   1   8   0 16.3170 7.94492   2
  -1   8   0 13.3731 9.94855   5
   2  -8   0 10.6544 6.41253   3
  -2  -8   0 6.76465 5.14595   1
  -2  -8   0 -5.8088 5.75178   3
  -2   8   0 10.0720 7.19034   2
  -2   8   0 -12.080 9.43615   5
   2   8   0 -4.9088 9.49975   5
   2   8   0 3.00634 7.20696   2
  -3  -8   0 246.530 13.2165   1
   3  -8   0 238.630 13.5232   3
  -3  -8   0 246.376 13.9801   3
  -3   8   0 246.719 20.0490   5
   3   8   0 263.694 17.9316   5
  -3   8   0 268.317 15.5915   2
   3   8   0 225.006 13.9529   2
  -4  -8   0 -4.3243 6.87223   3
  -4  -8   0 -0.8337 5.65038   1
   4  -8   0 3.93322 6.25895   3
  -4   8   0 26.5352 10.5489   5
  -4   8   0 5.50635 7.42112   2
   4   8   0 -0.7602 9.29477   5
  -5  -8   0 153.269 12.1625   3
  -5  -8   0 174.437 11.5079   1
   5  -8   0 174.933 12.5450   3
  -5   8   0 178.596 14.3467   2
   5   8   0 148.094 14.7208   5
  -5   8   0 151.825 15.3886   5
  -6  -8   0 -3.2401 7.01022   1
   6  -8   0 1.89932 6.48225   3
  -6  -8   0 4.49316 6.49600   3
   6   8   0 -6.2997 9.51153   5
  -6   8   0 4.82618 10.6516   5
  -6   8   0 8.82129 8.28344   2
   7  -8   0 0.09208 6.79466   3
  -7  -8   0 13.3645 7.74494   3
  -7  -8   0 2.98769 6.82780   1
   7   8   0 -2.3079 11.1095   5
  -7   8   0 10.8366 9.50280   5
  -7   8   0 7.35431 8.34904   2
   8  -8   0 4.24216 7.31769   3
  -8  -8   0 4.68002 7.09882   1
  -8   8   0 13.3836 9.66687   5
   8   8   0 -1.5294 11.3236   5
  -8   8   0 4.89664 8.92510   2
   8   8   0 -4.6785 6.58436   1
   9  -8   0 15.5270 8.19739   3
  -9  -8   0 22.5224 8.02579   1
  -9   8   0 38.3575 10.5373   5
  -9   8   0 18.2710 9.63969   2
   9   8   0 -1.3858 10.3772   5
   9   8   0 13.9522 7.30496   1
 -10  -8   0 7.84346 8.74230   1
  10  -8   0 -0.1100 7.94654   3
 -10   8   0 20.5061 10.2509   2
  10   8   0 -15.992 10.1749   5
  10   8   0 22.3908 8.85193   1
   0  -9   0 9.21654 8.22280   3
   0   9   0 -4.4866 11.0857   5
   0   9   0 13.4410 7.82698   2
  -1  -9   0 6.24614 6.25547   1
   1  -9   0 8.12451 6.89957   3
  -1  -9   0 -3.9077 6.75183   3
   1   9   0 5.31222 7.15064   2
  -1   9   0 11.4183 7.77312   2
   1   9   0 -11.356 11.3816   5
  -1   9   0 -11.534 11.0920   5
  -2  -9   0 97.2439 11.1144   3
  -2  -9   0 94.7457 9.30688   1
   2  -9   0 89.3875 10.8871   3
  -2   9   0 82.6933 14.6595   5
  -2   9   0 99.1712 11.5105   2
   2   9   0 82.4377 14.4521   5
  -3  -9   0 -2.4957 6.61081   3
  -3  -9   0 3.13035 6.75765   1
   3  -9   0 8.72191 7.69485   3
   3   9   0 11.1410 12.0723   5
  -3   9   0 -2.4002 12.5236   5
  -3   9   0 18.4881 8.81258   2
  -4  -9   0 49.3497 9.09065   3
   4  -9   0 51.5949 8.97071   3
  -4  -9   0 47.7108 8.08271   1
  -4   9   0 71.1883 11.0410   2
   4   9   0 16.3475 12.3212   5
  -4   9   0 57.0668 13.9049   5
  -5  -9   0 10.9053 7.82303   1
  -5  -9   0 13.3108 8.34701   3
   5  -9   0 -8.1628 7.03324   3
   5   9   0 -4.2591 10.9361   5
  -5   9   0 20.5056 9.36793   2
  -5   9   0 7.31993 11.0589   5
  -6  -9   0 30.2212 8.40575   1
   6  -9   0 27.3704 8.62827   3
  -6   9   0 56.1085 11.1401   2
   6   9   0 18.0914 12.3479   5
  -6   9   0 61.3723 14.4095   5
   7  -9   0 -8.0745 7.87447   3
  -7  -9   0 7.02434 8.53190   1
  -7   9   0 18.3667 12.3457   5
  -7   9   0 19.0436 9.71863   2
   7   9   0 -13.192 7.75069   1
   7   9   0 11.2372 12.2030   5
   8  -9   0 6.07578 8.51269   3
  -8  -9   0 4.09687 8.95000   1
  -8   9   0 36.5572 19.6249   2
   8   9   0 1.38075 7.94309   1
   8   9   0 -0.4359 11.8724   5
  -8   9   0 24.4587 12.7421   5
   0 -10   0 11.8353 8.44618   3
   0  10   0 -4.9278 13.1694   5
   1 -10   0 8.73332 8.17341   3
  -1 -10   0 22.8675 8.96059   3
  -1  10   0 23.2810 9.90919   2
  -1  10   0 5.80366 13.1426   5
   1  10   0 -8.7485 12.7115   5
  -2 -10   0 38.3814 9.37937   3
   2 -10   0 4.97458 8.48547   3
   2  10   0 16.4000 14.3912   5
  -2  10   0 26.3289 14.5259   5
  -2  10   0 51.9287 11.1107   2
  -3 -10   0 19.3670 7.68377   1
   3 -10   0 11.2398 9.58679   3
  -3  10   0 8.51582 13.0682   5
  -3  10   0 32.4964 9.81484   2
 -17   0   1 13.3348 8.11410   4
  17   0  -1 7.90183 8.62659   3
  17   0  -1 -8.9098 6.68364   4
 -16   0   1 10.8342 7.23960   4
  16   0  -1 23.8976 8.29705   3
  16   0  -1 21.5981 7.33253   4
 -15   0   1 6.97834 6.53631   4
  15   0  -1 5.76371 7.20602   3
 -15   0   1 5.28907 8.08428   2
 -14   0   1 87.7260 11.0911   2
  14   0  -1 97.4195 9.38973   3
 -14   0   1 88.6335 9.15888   3
 -14   0   1 81.4910 9.06502   4
 -13   0   1 -3.7721 5.95691   2
 -13   0   1 -0.1200 5.27166   4
  13   0  -1 7.88726 5.67172   3
 -13   0   1 -6.0435 5.41447   3
  12   0  -1 9.27377 4.71144   3
 -12   0   1 3.62382 4.52551   3
 -12   0   1 -2.7970 4.52033   4
 -12   0   1 14.6111 5.52052   5
 -12   0   1 16.3780 6.86344   2
 -11   0   1 6.39843 4.10407   3
 -11   0   1 -0.5405 3.98902   4
 -11   0   1 5.54589 5.84805   2
  11   0  -1 -2.3602 2.91152   1
 -11   0   1 6.26230 4.72538   5
  11   0  -1 -1.3524 3.75284   3
 -10   0   1 585.167 19.5119   1
 -10   0   1 591.408 21.6579   5
 -10   0   1 618.825 21.1708   4
 -10   0   1 627.530 20.9372   3
  10   0  -1 617.818 20.7731   3
 -10   0   1 613.308 23.0153   2
  10   0  -1 627.781 19.7193   1
   9   0  -1 4.84860 2.97864   3
  -9   0   1 1.41229 3.19482   5
  -9   0   1 -2.9399 2.80661   3
  -9   0   1 2.46448 3.68498   2
   9   0  -1 -2.9226 2.17270   1
  -9   0   1 -0.6301 2.25498   1
  -9   0   1 -2.7022 2.91610   4
  -8   0   1 34.2436 4.79061   5
   8   0  -1 40.6233 3.38352   1
  -8   0   1 39.2204 4.33401   4
  -8   0   1 40.3208 4.10218   3
  -8   0   1 47.4878 5.29665   2
  -8   0   1 47.9177 3.62610   1
   8   0  -1 42.1107 4.05893   3
  -7   0   1 1.23219 2.36298   4
   7   0  -1 -0.5887 2.04165   3
  -7   0   1 1.62184 1.62589   1
  -7   0   1 2.23880 2.66665   2
  -7   0   1 -0.4243 2.06191   3
  -7   0   1 0.29640 2.64464   5
   7   0  -1 0.17604 1.58975   1
   6   0  -1 757.801 23.7181   3
  -6   0   1 779.574 23.9843   4
  -6   0   1 797.802 24.8805   2
   6   0  -1 765.147 23.1324   1
  -6   0   1 802.657 23.1549   1
  -6   0   1 781.245 24.7842   5
  -6   0   1 738.835 23.7200   3
  -5   0   1 0.78258 1.64554   5
  -5   0   1 0.66081 1.09799   1
   5   0  -1 0.90998 1.06793   1
  -5   0   1 -0.7858 1.73387   2
  -5   0   1 0.88145 1.52870   4
  -5   0   1 0.20701 1.48368   3
   5   0  -1 0.81668 1.34246   3
  -4   0   1 4650.45 133.814   4
  -4   0   1 4702.00 133.259   1
  -4   0   1 4784.93 134.437   2
  -4   0   1 4683.11 134.560   5
   4   0  -1 4627.58 133.641   3
  -4   0   1 4679.12 133.691   3
  -3   0   1 0.62582 0.62947   1
   3   0  -1 0.82231 0.76214   3
  -3   0   1 -1.0027 0.99818   5
  -3   0   1 -1.1059 0.85077   4
  -3   0   1 0.65706 0.74578   3
  -3   0   1 -0.4389 0.81957   2
  -2   0   1 1214.37 35.4982   1
  -2   0   1 1247.00 35.8222   4
  -2   0   1 1253.53 35.7005   3
  -2   0   1 1248.98 36.3357   5
  -2   0   1 1250.38 36.1623   2
   2   0  -1 1247.61 35.6720   3
   1   0  -1 0.54029 0.32290   4
  -1   0   1 -0.1679 0.44568   2
  -1   0   1 0.00474 0.22649   3
  -1   0   1 0.37537 0.22558   1
  -1   0   1 0.27464 0.35134   4
   1   0  -1 -0.0655 0.21316   3
  -1   0   1 0.04510 0.46922   5
   0   0   1 0.23365 0.06837   1
   0   0  -1 0.03589 0.07438   4
   0   0  -1 0.03200 0.05906   2
  -1   0  -1 0.03458 0.36941   4
   1   0   1 -0.1480 0.33470   1
  -1   0  -1 0.24863 0.33100   2
  -1   0  -1 -0.1905 0.30724   3
  -2   0  -1 9725.84 277.084   4
  -2   0  -1 9563.67 277.289   2
  -2   0  -1 9999.99 276.517   1
  -2   0  -1 9355.14 276.611   5
  -2   0  -1 9633.27 277.807   3
   2   0   1 9953.02 277.292   1
  -3   0  -1 0.43485 0.95402   4
   3   0   1 -0.2828 0.71261   1
  -3   0  -1 0.57282 1.06703   2
  -3   0  -1 1.50750 0.91977   5
  -3   0  -1 1.56880 0.85026   3
  -3   0  -1 1.49620 0.80364   1
   4   0   1 3952.32 115.397   1
  -4   0  -1 4084.56 115.402   1
  -4   0  -1 4037.23 115.829   5
  -4   0  -1 4066.73 115.783   4
  -4   0  -1 4129.49 116.013   3
  -4   0  -1 4024.60 116.050   2
  -5   0  -1 -0.7696 1.74600   2
   5   0   1 0.49132 1.67287   3
  -5   0  -1 -1.4447 1.31455   5
  -5   0  -1 2.08904 1.38576   1
   5   0   1 0.27171 1.30060   1
  -5   0  -1 -1.6492 1.45025   4
  -5   0  -1 0.52730 1.64205   3
  -6   0  -1 414.494 13.8880   3
  -6   0  -1 404.112 14.2849   2
   6   0   1 404.751 13.0909   1
  -6   0  -1 393.517 13.6562   4
   6   0   1 428.409 13.9008   3
  -6   0  -1 411.921 13.1385   1
  -6   0  -1 418.945 13.8555   5
  -7   0  -1 0.17938 2.25651   4
  -7   0  -1 2.35999 2.45250   3
  -7   0  -1 0.76838 2.73147   2
  -7   0  -1 0.64734 2.08048   5
  -7   0  -1 -1.2347 1.90978   1
   7   0   1 0.81237 2.34804   3
   7   0   1 1.04475 1.99673   1
  -8   0  -1 480.170 16.5424   5
   8   0   1 462.420 16.5475   3
   8   0   1 499.131 15.7953   1
  -8   0  -1 470.850 16.6375   3
  -8   0  -1 480.323 17.3665   2
  -8   0  -1 491.554 16.6256   4
  -9   0  -1 -1.6671 3.05674   4
  -9   0  -1 6.08144 3.51171   3
  -9   0  -1 -3.1533 3.74670   2
  -9   0  -1 0.39550 2.99105   5
   9   0   1 0.59254 3.21718   3
   9   0   1 1.53479 2.76480   1
 -10   0  -1 578.710 20.2917   4
  10   0   1 582.576 20.1873   3
 -10   0  -1 574.721 20.2727   3
  10   0   1 592.369 19.1517   1
 -10   0  -1 569.253 21.3545   2
 -10   0  -1 559.465 20.0383   5
 -11   0  -1 -1.8140 4.28361   3
 -11   0  -1 -2.1847 5.23049   2
  11   0   1 2.39554 4.13998   3
 -11   0  -1 -0.0013 4.13519   4
  11   0   1 1.24633 3.52998   1
  12   0   1 145.694 9.41169   1
  12   0   1 163.140 10.0654   3
 -12   0  -1 145.805 11.1614   2
 -12   0  -1 159.223 10.5571   4
 -12   0  -1 195.054 10.5920   3
 -13   0  -1 -1.4844 5.03066   4
  13   0   1 -8.4519 4.83465   3
 -13   0  -1 8.81800 6.99901   2
 -13   0  -1 7.36765 5.61024   3
  14   0   1 19.2171 7.67130   3
 -14   0  -1 19.2603 6.52607   4
 -14   0  -1 18.3625 7.37009   3
 -14   0  -1 20.4265 8.59128   2
 -15   0  -1 1.30762 6.43462   4
  15   0   1 -6.4882 6.29580   3
 -15   0  -1 3.87043 6.48625   3
 -16   0  -1 24.7269 8.49247   4
  16   0   1 9.67080 7.64875   3
 -16   0  -1 12.5665 7.62480   3
 -16  -1   1 19.6329 7.47042   4
  16  -1  -1 7.01279 7.33036   3
 -16  -1   1 0.54633 7.37325   3
  16   1  -1 19.9837 6.72603   4
  16   1  -1 8.29047 7.83243   3
 -16   1   1 17.3198 7.95927   4
 -16   1   1 7.09065 9.18868   2
 -15  -1   1 12.7030 6.65505   4
  15  -1  -1 7.20569 6.64870   3
 -15  -1   1 4.88184 6.16915   3
  15   1  -1 5.39064 6.43851   3
 -15   1   1 5.04281 7.96224   2
 -15   1   1 5.24106 7.03985   4
  15   1  -1 7.21285 6.47514   4
 -14  -1   1 45.3897 9.55941   2
  14  -1  -1 41.3556 7.84036   3
 -14  -1   1 35.4744 7.69571   4
 -14  -1   1 51.0358 7.91551   3
  14   1  -1 34.8532 6.81037   3
 -14   1   1 42.3847 7.78420   4
 -14   1   1 44.0139 9.29721   2
 -13  -1   1 238.673 15.6507   2
 -13  -1   1 259.296 12.8271   4
 -13  -1   1 279.014 12.9284   3
  13  -1  -1 249.285 12.6939   3
  13   1  -1 258.594 12.8341   3
 -13   1   1 258.504 13.4566   4
 -13   1   1 254.713 15.5165   2
  12  -1  -1 3.75421 4.69228   3
 -12  -1   1 7.74154 5.03250   3
 -12  -1   1 6.53745 4.30441   1
 -12  -1   1 10.7793 5.35400   5
 -12  -1   1 12.3208 4.90011   4
 -12  -1   1 7.96044 5.79418   2
 -12   1   1 14.7845 4.70773   4
  12   1  -1 8.89994 4.86540   3
 -12   1   1 15.4194 7.21097   2
  12   1  -1 10.3046 3.88349   1
  12   1  -1 4.58476 4.70295   5
 -11  -1   1 104.351 7.03861   1
  11  -1  -1 113.037 7.76064   3
 -11  -1   1 115.097 8.87367   5
 -11  -1   1 111.861 7.76803   4
 -11  -1   1 101.093 9.38376   2
 -11  -1   1 120.158 7.87031   3
 -11   1   1 118.441 8.70304   4
  11   1  -1 118.129 7.95927   5
 -11   1   1 114.487 10.0137   2
  11   1  -1 111.716 7.14967   1
  11   1  -1 88.1082 7.53173   3
  10  -1  -1 328.627 12.7856   3
 -10  -1   1 329.102 15.0338   2
 -10  -1   1 299.637 12.5544   3
 -10  -1   1 330.727 13.0851   4
 -10  -1   1 298.112 13.3330   5
 -10  -1   1 326.655 12.0727   1
  10  -1  -1 324.541 12.1406   1
 -10   1   1 337.447 13.4740   4
 -10   1   1 317.656 14.6381   2
  10   1  -1 333.076 11.9739   1
 -10   1   1 307.656 12.7866   3
 -10   1   1 311.441 14.3017   5
  10   1  -1 311.576 13.0412   3
  -9  -1   1 25.6528 4.29301   3
  -9  -1   1 25.4944 4.95286   2
  -9  -1   1 25.6432 4.68138   5
   9  -1  -1 22.8936 3.96586   3
  -9  -1   1 21.5845 3.37822   1
  -9  -1   1 17.0753 3.66331   4
   9  -1  -1 30.5595 3.14310   1
   9   1  -1 28.1431 3.71011   1
  -9   1   1 25.0151 5.05389   2
   9   1  -1 26.1632 4.04869   3
  -9   1   1 26.7187 4.15091   3
  -9   1   1 22.6006 4.41401   4
  -9   1   1 30.6546 5.19174   5
  -8  -1   1 256.677 10.0531   4
   8  -1  -1 253.972 8.79149   1
  -8  -1   1 255.225 10.9966   5
  -8  -1   1 249.830 10.0419   3
  -8  -1   1 258.865 9.51343   1
  -8  -1   1 238.106 11.1167   2
   8  -1  -1 247.599 9.92219   3
   8   1  -1 249.665 9.89726   3
  -8   1   1 232.769 9.93270   4
  -8   1   1 256.666 11.3759   2
  -8   1   1 251.930 11.4186   5
   8   1  -1 252.998 9.52633   1
  -8   1   1 258.954 10.0671   3
  -7  -1   1 218.628 8.85596   3
  -7  -1   1 231.546 10.3274   2
  -7  -1   1 240.136 9.95304   5
  -7  -1   1 225.638 8.83807   4
   7  -1  -1 227.018 8.79988   3
  -7  -1   1 235.349 8.66946   1
   7  -1  -1 220.212 7.83688   1
  -7   1   1 231.961 9.03115   3
  -7   1   1 242.742 9.52231   4
  -7   1   1 226.687 10.1224   2
   7   1  -1 243.158 8.73425   1
  -7   1   1 249.081 10.4287   5
  -6  -1   1 1.12028 2.38764   2
  -6  -1   1 5.27043 2.14625   3
   6  -1  -1 2.39418 1.99809   3
   6  -1  -1 2.32929 1.29202   1
  -6  -1   1 2.22991 2.39911   5
  -6  -1   1 2.81228 1.77200   1
  -6  -1   1 0.47961 1.73542   4
  -6   1   1 0.15619 2.49216   5
  -6   1   1 -2.3874 1.54711   4
  -6   1   1 0.67056 1.97680   3
  -6   1   1 4.17935 2.63096   2
  -5  -1   1 1158.29 34.5336   5
  -5  -1   1 1154.07 34.7186   2
  -5  -1   1 1131.73 33.6017   4
   5  -1  -1 1158.93 32.8573   1
  -5  -1   1 1144.22 33.4990   1
  -5  -1   1 1124.53 33.7400   3
   5  -1  -1 1120.11 33.6768   3
  -5   1   1 1148.10 33.8603   3
  -5   1   1 1128.96 34.6438   2
  -5   1   1 1094.07 34.9475   5
  -5   1   1 1130.94 34.0079   4
  -4  -1   1 133.499 5.13410   1
  -4  -1   1 150.364 6.13178   2
  -4  -1   1 140.614 5.29210   3
   4  -1  -1 146.391 4.55441   1
   4  -1  -1 147.279 5.28767   3
  -4  -1   1 136.094 5.98864   5
  -4  -1   1 136.408 5.12611   4
  -4   1   1 134.828 5.80700   2
  -4   1   1 128.127 6.15911   5
  -4   1   1 140.181 5.54766   4
   3  -1  -1 25.9341 1.95698   3
  -3  -1   1 25.7239 1.64406   4
  -3  -1   1 30.7015 2.75364   2
  -3  -1   1 26.8532 2.41896   5
   3  -1  -1 27.1731 1.27724   1
  -3  -1   1 24.5938 1.78550   3
  -3  -1   1 30.2197 2.07766   1
   3   1  -1 27.9856 2.39160   2
  -3   1   1 28.5338 2.54087   2
   3   1  -1 26.2363 2.34980   5
  -3   1   1 24.4454 2.65025   5
  -3   1   1 23.0769 2.04160   4
   3   1  -1 22.8249 1.51742   4
  -2  -1   1 193.055 6.77156   2
  -2  -1   1 196.758 5.93961   4
  -2  -1   1 193.950 6.12416   3
   2  -1  -1 187.178 6.09488   3
  -2  -1   1 187.875 6.12627   1
  -2  -1   1 191.876 6.61082   5
  -2   1   1 183.433 6.17942   4
   2   1  -1 183.482 6.47996   5
   2   1  -1 185.668 5.83787   4
   2   1  -1 184.777 6.54653   2
  -2   1   1 186.447 6.78975   5
  -2   1   1 187.504 6.57789   2
   1  -1  -1 1156.04 33.6138   1
  -1  -1   1 1202.97 34.4024   5
  -1  -1   1 1196.81 33.9130   3
   1  -1  -1 1205.28 34.0265   3
  -1  -1   1 1180.58 33.9986   1
   1   1  -1 1183.34 34.3783   2
  -1   1   1 1152.62 33.9202   4
   1   1  -1 1187.07 33.8217   4
  -1   1   1 1195.36 34.5545   5
  -1   1   1 1180.78 34.2651   2
   1   1  -1 1160.45 34.3270   5
   0  -1   1 255.645 7.54318   1
   0  -1  -1 251.166 7.67184   3
   0  -1   1 252.704 7.48342   3
   0  -1  -1 250.799 7.48823   1
   0   1  -1 249.987 7.97503   2
   0   1  -1 241.548 7.84401   5
   0   1   1 247.630 7.65736   2
   0   1   1 246.751 8.03877   5
   0   1  -1 247.643 7.49627   4
   0   1   1 253.844 7.29129   4
   1  -1   1 314.453 9.59754   3
   1  -1   1 321.234 9.51269   1
  -1  -1  -1 318.342 9.65242   1
  -1  -1  -1 318.266 9.87693   3
  -1  -1  -1 323.126 9.17168   4
  -1   1  -1 321.359 9.66461   4
  -1   1  -1 314.548 9.92346   5
  -1   1  -1 320.555 10.1218   2
   1   1   1 318.542 9.49895   2
   1   1   1 321.971 9.90503   5
   2  -1   1 2283.09 63.2536   3
   2  -1   1 2179.59 63.0363   1
  -2  -1  -1 2239.73 62.8007   4
  -2  -1  -1 2258.43 63.1960   1
  -2  -1  -1 2138.54 63.4800   3
  -2  -1  -1 2211.58 63.2127   2
  -2   1  -1 2282.67 63.4355   5
  -2   1  -1 2207.27 63.2646   4
   2   1   1 2134.33 63.2746   5
  -2   1  -1 2160.65 63.5826   2
   2   1   1 2167.03 63.0825   2
  -3  -1  -1 4193.63 118.989   3
  -3  -1  -1 4190.08 118.324   4
  -3  -1  -1 4247.35 118.798   2
  -3  -1  -1 4057.44 118.750   5
  -3  -1  -1 4169.74 118.596   1
   3  -1   1 4038.71 118.443   1
   3  -1   1 4122.29 118.680   3
  -3   1  -1 4257.25 118.809   4
  -3   1  -1 4053.52 118.712   3
   3   1   1 4197.00 118.622   1
  -3   1  -1 4293.28 118.969   5
  -3   1  -1 4166.71 119.135   2
   3   1   1 4079.53 118.693   5
  -4  -1  -1 482.182 15.1345   2
   4  -1   1 488.993 14.5465   1
   4  -1   1 468.600 14.8739   3
  -4  -1  -1 489.471 14.7832   1
  -4  -1  -1 478.904 15.0052   5
  -4  -1  -1 499.753 15.2481   3
  -4  -1  -1 455.096 14.4980   4
  -4   1  -1 487.393 15.0184   3
  -4   1  -1 476.270 14.9704   4
  -4   1  -1 453.571 15.3240   2
   4   1   1 458.675 14.6969   1
   4   1   1 476.586 14.8978   5
  -4   1  -1 459.663 15.2323   5
  -5  -1  -1 3.59876 1.92349   2
   5  -1   1 2.47548 1.38857   1
  -5  -1  -1 4.06206 1.74410   4
  -5  -1  -1 3.69975 1.88168   3
   5  -1   1 7.15467 1.91427   3
  -5  -1  -1 3.96624 1.87498   1
  -5  -1  -1 3.52251 1.57610   5
   5   1   1 4.96711 1.82018   1
   5   1   1 2.43710 1.58094   5
  -5   1  -1 4.60152 1.90661   5
  -5   1  -1 4.05387 1.95773   4
  -5   1  -1 2.98572 2.08642   2
  -5   1  -1 3.57556 1.83349   3
   6  -1   1 115.639 5.62456   3
  -6  -1  -1 112.316 5.25848   1
  -6  -1  -1 126.107 5.38296   4
  -6  -1  -1 121.492 5.89262   3
  -6  -1  -1 119.719 5.66899   5
  -6  -1  -1 132.312 6.29223   2
   6  -1   1 122.790 5.11433   1
  -6   1  -1 104.491 5.39751   4
   6   1   1 109.880 5.49537   5
   6   1   1 125.705 5.52912   1
  -6   1  -1 123.374 6.31427   2
  -6   1  -1 122.347 6.15116   5
  -6   1  -1 118.109 5.80791   3
  -7  -1  -1 0.44529 2.13716   1
  -7  -1  -1 -2.9576 2.11262   2
   7  -1   1 -1.8512 2.31145   3
  -7  -1  -1 5.58950 2.66386   3
  -7  -1  -1 -4.2626 1.95244   4
  -7  -1  -1 -0.5301 2.20186   5
   7  -1   1 2.86028 2.04506   1
  -7   1  -1 -0.9631 2.64550   2
  -7   1  -1 -1.4850 2.49927   5
   7   1   1 0.47915 2.11386   5
   7   1   1 -2.8393 1.90289   1
  -7   1  -1 2.43223 2.61438   3
  -7   1  -1 0.61013 2.00681   4
  -8  -1  -1 2.47341 2.78411   1
   8  -1   1 2.20445 2.38265   1
  -8  -1  -1 -1.1485 2.77926   3
  -8  -1  -1 -0.9910 2.44908   4
  -8  -1  -1 2.41913 2.62279   5
   8  -1   1 2.76016 2.37316   3
  -8  -1  -1 2.68364 3.26095   2
  -8   1  -1 2.93257 3.33688   2
   8   1   1 0.97408 2.48048   5
  -8   1  -1 -1.1492 2.93419   4
   8   1   1 -3.3197 2.29152   1
  -8   1  -1 1.37264 2.80732   5
  -8   1  -1 -0.2302 2.89723   3
  -9  -1  -1 221.660 8.81274   1
  -9  -1  -1 191.758 9.24699   3
  -9  -1  -1 202.577 10.2591   2
  -9  -1  -1 182.568 8.65336   4
  -9  -1  -1 208.116 9.17526   5
   9  -1   1 172.168 8.82640   3
   9  -1   1 200.710 8.26921   1
  -9   1  -1 177.658 9.96423   2
   9   1   1 191.576 9.24838   3
  -9   1  -1 195.934 9.64656   5
   9   1   1 185.068 8.56045   1
  -9   1  -1 180.597 9.33352   4
   9   1   1 195.753 8.91236   5
  -9   1  -1 190.253 9.19662   3
 -10  -1  -1 10.3387 4.51292   2
 -10  -1  -1 12.3767 3.86180   4
 -10  -1  -1 16.7343 4.44821   3
 -10  -1  -1 11.6569 3.91858   5
  10  -1   1 12.5869 4.08264   3
  10  -1   1 17.9617 3.65394   1
 -10  -1  -1 8.92488 3.46123   1
 -10   1  -1 10.7707 4.13587   5
 -10   1  -1 8.62864 4.45197   4
  10   1   1 11.3601 3.86418   5
 -10   1  -1 10.4060 4.21815   3
  10   1   1 12.8112 3.92358   1
  10   1   1 6.33805 4.19938   3
 -10   1  -1 6.74634 4.67039   2
 -11  -1  -1 231.294 11.3039   3
 -11  -1  -1 228.310 10.7993   4
 -11  -1  -1 227.673 10.1291   1
 -11  -1  -1 227.872 12.8718   2
  11  -1   1 218.485 11.1109   3
 -11   1  -1 231.219 11.6635   4
 -11   1  -1 245.866 11.5033   3
 -11   1  -1 226.002 13.3516   2
  11   1   1 228.519 10.4961   1
  11   1   1 231.687 10.8996   5
  11   1   1 232.669 11.5150   3
  12  -1   1 45.1886 6.47401   3
 -12  -1  -1 49.2677 6.66396   3
 -12  -1  -1 57.5363 6.51357   4
 -12  -1  -1 41.7240 7.51849   2
  12   1   1 46.9886 5.54644   1
 -12   1  -1 53.8479 8.43842   2
 -12   1  -1 51.3927 7.11911   4
  12   1   1 53.5972 7.43866   3
 -12   1  -1 50.1607 6.74586   3
 -13  -1  -1 15.4826 6.01588   3
 -13  -1  -1 25.8816 6.35745   4
  13  -1   1 21.1020 6.34382   3
 -13   1  -1 21.2776 6.17564   3
  13   1   1 8.33286 4.69583   1
  13   1   1 14.5181 6.17156   3
 -13   1  -1 25.6707 6.47338   4
 -13   1  -1 22.8665 8.08745   2
 -14  -1  -1 18.9740 6.77881   4
 -14  -1  -1 35.9545 7.12564   3
  14  -1   1 22.2488 7.53101   3
 -14   1  -1 25.3861 7.11701   4
 -14   1  -1 21.1208 8.82523   2
  14   1   1 19.6835 6.77445   3
 -15  -1  -1 10.6339 6.97190   3
  15  -1   1 19.4575 7.38527   3
 -15  -1  -1 17.8190 6.52218   4
 -15   1  -1 18.9020 7.59498   4
  15   1   1 20.9419 7.35641   3
 -15   1  -1 24.1753 9.91350   2
 -16  -1  -1 8.01678 6.84223   4
 -16  -1  -1 -5.8774 6.86961   3
  16  -1   1 -1.8346 7.28819   3
  16   1   1 5.23020 7.45025   3
 -16   1  -1 -0.4492 7.35626   4
 -16  -2   1 3.76075 6.76412   3
  16  -2  -1 1.56476 7.34084   3
 -16   2   1 5.95295 9.27980   2
 -16   2   1 3.67149 7.95308   4
  16   2  -1 -0.2662 6.88376   3
 -15  -2   1 69.9684 8.50005   3
  15  -2  -1 54.6400 8.66096   3
 -15   2   1 53.4094 11.6357   2
 -15   2   1 58.6189 9.37686   4
  15   2  -1 63.0875 8.53149   3
 -14  -2   1 8.95797 6.13274   4
  14  -2  -1 25.0036 6.75789   3
 -14  -2   1 11.3916 5.87410   3
 -14   2   1 5.10675 7.59631   2
  14   2  -1 -0.6486 5.39131   4
 -14   2   1 6.34017 6.73497   4
  14   2  -1 7.70015 5.62319   1
  14   2  -1 9.42016 6.01721   3
 -13  -2   1 6.28625 4.96656   4
 -13  -2   1 4.82098 5.08745   1
  13  -2  -1 5.91407 5.50796   3
 -13  -2   1 2.25027 5.10393   3
 -13   2   1 -0.9642 5.95065   4
  13   2  -1 4.48350 7.31774   2
  13   2  -1 2.37460 5.08784   1
 -13   2   1 -2.9824 6.54549   2
  13   2  -1 2.23978 4.39140   4
  13   2  -1 -0.1399 5.16675   3
 -12  -2   1 111.460 9.48082   5
 -12  -2   1 127.789 8.68101   3
 -12  -2   1 120.412 8.41192   1
 -12  -2   1 112.274 10.4608   2
 -12  -2   1 101.741 7.87790   4
  12  -2  -1 120.029 8.94422   3
 -12   2   1 98.3098 10.6103   2
  12   2  -1 122.566 9.73312   5
  12   2  -1 114.137 10.0376   2
 -12   2   1 108.248 9.35559   4
  12   2  -1 108.229 8.74308   3
  12   2  -1 127.402 8.03127   1
  12   2  -1 103.229 7.54520   4
 -11  -2   1 12.7006 4.62384   1
 -11  -2   1 0.20106 4.08095   4
  11  -2  -1 13.1305 4.74335   3
 -11  -2   1 17.5606 5.16881   5
 -11  -2   1 1.49962 3.83485   3
 -11  -2   1 10.4777 5.87936   2
  11   2  -1 7.24187 4.49110   1
 -11   2   1 15.5715 6.11167   5
  11   2  -1 10.1941 5.80487   2
  11   2  -1 3.60267 4.33423   3
  11   2  -1 10.5245 5.03228   5
  11   2  -1 2.80184 3.53208   4
 -11   2   1 1.87064 4.92022   4
 -11   2   1 8.49153 6.03393   2
 -10  -2   1 87.9189 6.45015   1
  10  -2  -1 90.2331 6.90363   3
 -10  -2   1 101.040 8.79868   2
 -10  -2   1 95.5509 6.90780   3
 -10  -2   1 90.9868 6.29858   4
 -10  -2   1 96.8550 7.82608   5
 -10   2   1 83.1269 7.40966   4
 -10   2   1 85.4899 8.78591   2
  10   2  -1 87.0519 7.87134   2
  10   2  -1 98.5423 6.09797   4
  10   2  -1 90.4659 6.42352   1
 -10   2   1 86.9782 8.74218   5
  10   2  -1 92.4505 7.74028   5
  -9  -2   1 273.228 10.8472   4
  -9  -2   1 294.124 13.2456   2
  -9  -2   1 285.045 11.1926   3
   9  -2  -1 267.785 11.1094   3
  -9  -2   1 275.058 12.3800   5
  -9  -2   1 256.785 10.6583   1
  -9   2   1 259.318 13.2524   5
   9   2  -1 268.227 12.0860   5
   9   2  -1 274.040 11.0577   1
  -9   2   1 252.110 12.7894   2
   9   2  -1 259.310 12.4702   2
  -9   2   1 271.382 11.7649   4
  -8  -2   1 10.8527 3.16732   3
  -8  -2   1 14.3227 3.17471   4
   8  -2  -1 10.2315 2.72708   3
  -8  -2   1 9.95906 3.97747   5
  -8  -2   1 5.78793 4.02213   2
  -8  -2   1 12.3627 3.48174   1
   8  -2  -1 11.0226 2.07347   1
  -8   2   1 -0.8360 3.20192   4
  -8   2   1 3.12499 3.61814   5
   8   2  -1 9.73429 3.80503   5
  -8   2   1 5.30374 3.19982   2
   8   2  -1 8.72556 3.96626   2
  -7  -2   1 1567.94 45.0585   4
   7  -2  -1 1527.04 45.5056   3
   7  -2  -1 1407.78 44.0252   1
  -7  -2   1 1523.31 45.5100   3
  -7  -2   1 1491.35 46.3115   5
  -7  -2   1 1532.72 46.9877   2
  -7  -2   1 1605.04 45.4111   1
  -7   2   1 1522.47 46.9544   2
   7   2  -1 1587.51 44.9250   4
  -7   2   1 1438.37 47.1784   5
  -7   2   1 1516.14 45.9097   4
   7   2  -1 1497.69 46.2043   5
   7   2  -1 1553.52 46.5868   2
  -6  -2   1 258.261 9.53023   1
  -6  -2   1 269.188 9.20547   4
   6  -2  -1 256.215 9.61056   3
   6  -2  -1 258.217 8.24210   1
  -6  -2   1 270.827 9.85919   3
  -6  -2   1 254.986 10.7575   2
  -6  -2   1 254.803 10.4045   5
  -6   2   1 258.762 11.2181   5
   6   2  -1 258.924 10.3876   2
   6   2  -1 261.184 10.3365   5
  -6   2   1 266.906 10.8718   2
  -6   2   1 259.528 10.0017   4
   6   2  -1 265.486 8.96183   4
  -5  -2   1 104.518 5.06149   1
  -5  -2   1 113.713 6.22750   2
  -5  -2   1 111.386 4.57306   4
   5  -2  -1 107.191 3.63546   1
  -5  -2   1 104.270 5.05117   3
  -5  -2   1 111.465 5.83600   5
   5  -2  -1 110.420 5.08389   3
   5   2  -1 98.2359 4.33287   4
   5   2  -1 112.115 5.72045   5
   5   2  -1 107.699 5.66286   2
  -5   2   1 106.505 6.13154   5
  -5   2   1 110.270 5.38789   4
  -5   2   1 101.174 5.93658   2
  -4  -2   1 493.546 16.2154   3
   4  -2  -1 518.638 14.8795   1
   4  -2  -1 533.345 16.2009   3
  -4  -2   1 504.260 17.1115   2
  -4  -2   1 521.457 15.6026   4
  -4  -2   1 504.897 16.8640   5
  -4  -2   1 506.624 16.1347   1
  -4   2   1 539.489 17.4903   5
   4   2  -1 527.990 15.4823   4
   4   2  -1 521.494 16.8533   5
  -4   2   1 488.798 16.1694   4
  -4   2   1 514.720 17.0704   2
   4   2  -1 502.964 16.7896   2
  -3  -2   1 1050.08 31.4143   5
   3  -2  -1 1045.77 29.6658   1
  -3  -2   1 1021.00 30.8437   3
  -3  -2   1 1061.72 30.7300   1
   3  -2  -1 1028.67 30.6634   3
   3   2  -1 1035.65 31.3516   5
   3   2  -1 1044.37 29.9815   4
  -3   2   1 1007.74 31.6311   5
  -3   2   1 1044.19 30.7116   4
  -3   2   1 1019.34 31.4150   2
   3   2  -1 1043.82 31.2598   2
  -2  -2   1 1729.40 49.1337   3
   2  -2  -1 1715.74 48.3335   1
   2  -2  -1 1662.77 49.0226   3
  -2  -2   1 1681.60 49.0408   1
   2   2  -1 1671.22 49.4660   2
  -2   2   1 1655.65 48.8832   4
  -2   2   1 1770.11 50.1829   5
   2   2  -1 1655.04 49.6373   5
  -2   2   1 1662.70 49.6147   2
   2   2  -1 1728.24 48.4883   4
   1  -2  -1 8758.30 245.661   3
  -1  -2   1 8949.19 246.492   3
   1  -2  -1 8245.11 244.752   1
  -1  -2   1 8559.99 244.477   1
  -1   2   1 8531.43 244.271   2
  -1   2   1 8550.84 244.747   5
   1   2  -1 8500.47 244.442   5
   1   2  -1 8734.18 245.515   2
   1   2  -1 8737.44 245.081   4
  -1   2   1 8340.76 243.796   4
   0  -2   1 0.44654 0.86648   3
   0  -2  -1 1.49028 0.85654   1
   0  -2   1 1.56645 0.93222   1
   0  -2  -1 1.03304 1.12687   3
   0   2  -1 3.11261 0.90434   4
   0   2  -1 5.87823 1.79162   5
   0   2  -1 6.63455 2.03764   2
   0   2   1 1.93137 0.58444   4
   0   2   1 5.76667 1.83399   5
   0   2   1 1.26486 1.55979   2
   1  -2   1 277.465 8.89714   3
  -1  -2  -1 257.857 8.85061   1
   1  -2   1 273.888 8.66446   1
  -1  -2  -1 273.067 9.18031   3
  -1   2  -1 295.654 9.83930   5
   1   2   1 277.364 9.14591   2
   1   2   1 280.336 9.72340   5
  -1   2  -1 277.451 8.80262   4
  -1   2  -1 306.175 10.0180   2
  -2  -2  -1 10.2197 1.60783   1
  -2  -2  -1 11.8150 0.66429   4
   2  -2   1 13.9648 1.68511   3
  -2  -2  -1 9.88055 1.80501   3
   2  -2   1 13.0322 1.25615   1
   2   2   1 11.9656 0.63585   4
  -2   2  -1 14.5670 2.47431   5
   2   2   1 14.3043 1.69437   2
  -2   2  -1 8.24142 1.55939   4
   2   2   1 14.4302 2.26121   5
  -2   2  -1 11.2508 2.46206   2
  -3  -2  -1 7.38765 1.84380   1
   3  -2   1 8.78671 1.74929   3
   3  -2   1 10.4999 1.25267   1
  -3  -2  -1 10.0869 1.03922   4
  -3  -2  -1 6.32566 1.92587   3
   3   2   1 8.52819 2.17727   5
  -3   2  -1 7.12610 2.41900   2
   3   2   1 8.75539 1.62871   2
  -3   2  -1 12.5626 1.98220   4
  -3   2  -1 12.8160 2.43297   5
   4  -2   1 220.116 7.13734   1
   4  -2   1 208.154 7.81930   3
  -4  -2  -1 222.498 7.05168   4
  -4  -2  -1 226.468 8.20682   2
  -4  -2  -1 214.085 7.83079   1
  -4  -2  -1 216.548 8.28225   3
  -4   2  -1 223.046 8.73620   2
   4   2   1 208.467 7.83289   2
  -4   2  -1 220.387 8.01400   4
   4   2   1 201.658 8.07505   5
  -4   2  -1 207.055 8.49455   5
  -5  -2  -1 573.703 18.1891   5
  -5  -2  -1 545.837 18.1309   3
  -5  -2  -1 555.552 18.1646   2
  -5  -2  -1 570.089 16.9944   4
  -5  -2  -1 576.069 17.7387   1
   5  -2   1 555.004 17.7117   3
   5  -2   1 557.065 16.9640   1
  -5   2  -1 551.846 17.9343   4
  -5   2  -1 539.453 18.6104   2
  -5   2  -1 539.554 18.4446   5
   5   2   1 539.688 17.8415   2
   5   2   1 564.356 18.1076   5
   6  -2   1 13.6667 2.23399   1
  -6  -2  -1 11.0188 2.72319   1
  -6  -2  -1 9.88945 2.81133   3
  -6  -2  -1 10.0990 2.84503   2
  -6  -2  -1 11.7125 2.14552   4
   6  -2   1 10.2997 2.69621   3
  -6  -2  -1 12.0570 3.04645   5
  -6   2  -1 10.6304 3.31447   2
  -6   2  -1 11.7790 3.09573   5
   6   2   1 10.0699 2.54359   1
   6   2   1 16.2440 3.00277   5
  -6   2  -1 14.6071 2.93221   4
   6   2   1 11.2771 2.74020   2
  -7  -2  -1 906.694 28.6278   2
  -7  -2  -1 875.762 27.5326   1
  -7  -2  -1 918.322 27.1899   4
  -7  -2  -1 904.792 28.1542   5
  -7  -2  -1 897.594 28.2247   3
   7  -2   1 859.585 26.9439   1
   7  -2   1 889.402 27.7889   3
  -7   2  -1 905.990 29.0702   2
  -7   2  -1 864.183 28.8730   5
   7   2   1 895.987 27.6571   1
   7   2   1 850.122 28.0830   2
   7   2   1 889.279 28.0110   5
  -7   2  -1 905.895 28.2033   4
  -8  -2  -1 98.9023 5.54615   4
  -8  -2  -1 98.2722 6.49636   3
  -8  -2  -1 93.1928 6.40943   5
   8  -2   1 79.7002 5.00095   1
  -8  -2  -1 89.5660 5.86048   1
   8  -2   1 89.0436 5.47299   3
  -8  -2  -1 89.3717 6.25247   2
   8   2   1 93.9701 5.96778   5
   8   2   1 88.8971 6.37512   2
   8   2   1 89.4322 5.78010   1
  -8   2  -1 72.9477 6.68643   5
  -8   2  -1 94.1929 6.48279   4
  -8   2  -1 88.7741 7.11772   2
   9  -2   1 285.831 11.2663   1
  -9  -2  -1 277.482 11.3912   1
  -9  -2  -1 277.211 12.1652   3
  -9  -2  -1 285.280 12.1868   5
   9  -2   1 296.737 11.8716   3
  -9  -2  -1 300.674 11.3044   4
  -9  -2  -1 279.481 12.7380   2
   9   2   1 306.140 11.6265   1
   9   2   1 294.526 12.1161   5
  -9   2  -1 292.035 12.9474   5
  -9   2  -1 272.833 13.1791   2
  -9   2  -1 290.463 12.3189   4
   9   2   1 291.973 12.4892   2
  10  -2   1 6.36126 4.06931   3
 -10  -2  -1 6.89857 4.29564   3
 -10  -2  -1 6.80743 4.17590   2
 -10  -2  -1 12.2258 3.52513   4
 -10  -2  -1 7.68325 4.27796   5
 -10  -2  -1 9.51354 4.02911   1
  10   2   1 11.5058 3.95081   1
  10   2   1 9.28674 3.89390   5
 -10   2  -1 10.8045 4.36074   5
 -10   2  -1 4.52198 4.56865   4
 -10   2  -1 1.21331 5.02666   2
  10   2   1 6.58892 4.30204   2
 -11  -2  -1 53.2427 5.58863   4
  11  -2   1 54.7206 6.30045   3
 -11  -2  -1 63.3796 6.21440   1
 -11  -2  -1 50.7975 6.54324   5
 -11  -2  -1 63.3391 7.65931   2
 -11  -2  -1 47.9657 6.29461   3
  11   2   1 47.7838 6.09935   5
  11   2   1 50.8620 6.96111   2
  11   2   1 47.6568 5.79947   1
 -11   2  -1 54.3017 7.10450   4
 -11   2  -1 55.0954 8.31323   2
  12  -2   1 28.9797 6.04700   3
 -12  -2  -1 32.5264 5.89569   4
 -12  -2  -1 42.8482 6.62192   3
 -12  -2  -1 36.4271 6.08251   1
  12   2   1 19.5638 6.03902   3
 -12   2  -1 33.3534 6.67995   4
  12   2   1 48.5179 6.03157   1
 -12   2  -1 39.7915 7.89991   2
  13  -2   1 69.6708 8.03195   3
 -13  -2  -1 66.2497 7.52476   4
 -13  -2  -1 45.2183 6.94046   1
 -13  -2  -1 61.1797 7.61860   3
 -13   2  -1 62.2267 8.53025   4
  13   2   1 68.3918 8.19439   3
 -13   2  -1 59.3390 9.44593   2
  13   2   1 49.8923 6.70434   1
 -14  -2  -1 5.06147 5.98670   3
  14  -2   1 -4.9348 5.89299   3
  14   2   1 -3.6717 5.12370   1
 -14   2  -1 13.2887 8.22570   2
  14   2   1 13.5072 7.37104   3
 -14   2  -1 7.32287 6.89312   4
  15  -2   1 52.4502 8.97029   3
 -15  -2  -1 34.2593 7.83238   3
 -15   2  -1 37.2400 10.8553   2
  15   2   1 49.3143 9.32050   3
 -15   2  -1 49.1498 9.69762   4
  16  -2   1 5.79377 7.94508   3
 -16  -2  -1 16.4162 7.71125   3
  16   2   1 9.76938 7.80360   3
 -16   2  -1 15.0300 8.40004   4
 -16   2  -1 31.2317 11.2133   2
  16  -3  -1 23.0916 8.53472   3
 -16   3   1 25.9181 10.7121   2
 -16   3   1 18.7553 9.27764   4
 -15  -3   1 4.02481 7.50169   3
  15  -3  -1 14.6347 7.51237   3
 -15   3   1 -1.2427 7.74697   4
  15   3  -1 1.78308 7.45544   3
  15   3  -1 0.30707 5.90241   1
 -15   3   1 -1.5330 8.70308   2
 -14  -3   1 31.6721 6.83292   3
  14  -3  -1 29.1514 7.42615   3
 -14  -3   1 34.4549 7.17444   1
  14   3  -1 24.2157 7.00350   1
 -14   3   1 23.9606 9.36231   2
  14   3  -1 22.0588 6.73815   3
 -14   3   1 49.7986 8.84270   4
 -13  -3   1 1.70979 5.68445   3
  13  -3  -1 0.10389 5.86371   3
 -13  -3   1 0.14568 5.12368   1
  13   3  -1 -5.5429 5.54139   1
 -13   3   1 13.1989 7.97748   2
 -13   3   1 9.29807 6.81012   4
  13   3  -1 6.43007 6.25789   3
 -12  -3   1 14.3750 5.22948   1
 -12  -3   1 13.9633 5.22715   3
 -12  -3   1 5.16037 5.98538   5
  12  -3  -1 15.2717 5.62488   3
 -12   3   1 15.6086 6.33894   4
 -12   3   1 15.0530 7.29977   2
  12   3  -1 15.1997 5.34927   1
  12   3  -1 15.9541 5.92894   5
 -11  -3   1 53.0612 7.09348   5
 -11  -3   1 51.9392 6.29777   3
  11  -3  -1 55.5308 6.06627   3
 -11  -3   1 64.5030 8.75832   2
 -11  -3   1 69.4042 7.12805   1
 -11   3   1 61.6828 8.56426   5
  11   3  -1 50.0875 7.65138   2
  11   3  -1 73.0189 7.20916   1
 -11   3   1 74.9630 7.99623   4
  11   3  -1 47.5039 6.98823   5
  11   3  -1 54.2837 5.49020   4
 -11   3   1 66.3790 8.87386   2
 -10  -3   1 518.904 20.3007   5
 -10  -3   1 535.412 18.8318   1
 -10  -3   1 529.157 19.0627   3
 -10  -3   1 530.851 18.1699   4
  10  -3  -1 519.386 18.9644   3
 -10  -3   1 510.553 20.7132   2
  10   3  -1 551.946 17.9022   4
 -10   3   1 506.321 21.7828   5
 -10   3   1 535.206 19.4020   4
  10   3  -1 557.299 20.2581   5
  10   3  -1 516.990 20.5793   2
  10   3  -1 544.465 18.9868   1
 -10   3   1 490.651 20.6057   2
  -9  -3   1 35.7928 4.08903   4
   9  -3  -1 34.7932 4.90613   3
  -9  -3   1 42.7744 6.64782   2
  -9  -3   1 28.2389 4.70978   1
  -9  -3   1 31.6955 5.84407   5
  -9  -3   1 19.1545 4.16303   3
  -9   3   1 27.6807 6.36555   2
   9   3  -1 31.9309 5.50511   5
  -9   3   1 31.8826 5.48756   4
   9   3  -1 36.3169 6.03043   2
  -9   3   1 29.9729 6.03023   5
   9   3  -1 35.4090 3.94100   4
   9   3  -1 29.6429 4.81940   1
  -8  -3   1 35.0181 3.70278   4
  -8  -3   1 28.8356 4.93793   5
  -8  -3   1 19.6638 4.20208   1
   8  -3  -1 21.9596 4.06775   3
  -8  -3   1 28.5258 5.52074   2
  -8  -3   1 26.2414 4.27508   3
  -8   3   1 24.9698 5.36116   5
   8   3  -1 34.6471 5.27517   2
   8   3  -1 35.4571 5.22778   5
  -8   3   1 22.9258 4.54072   2
   8   3  -1 29.6922 3.29292   4
  -8   3   1 22.1573 4.55800   4
  -7  -3   1 16.3822 3.56887   1
  -7  -3   1 9.67398 3.08611   3
  -7  -3   1 17.8908 4.10555   5
   7  -3  -1 9.57390 3.16383   3
  -7  -3   1 16.5275 2.66681   4
  -7   3   1 18.2758 3.78979   4
  -7   3   1 11.3106 4.26814   5
  -7   3   1 6.15054 4.13209   2
   7   3  -1 15.4938 3.99055   5
   7   3  -1 9.14176 3.80928   2
   7   3  -1 16.5400 2.39635   4
   6  -3  -1 148.128 4.70849   1
  -6  -3   1 148.178 7.05427   1
  -6  -3   1 138.675 7.71612   5
  -6  -3   1 163.221 7.39850   3
   6  -3  -1 150.083 6.68372   3
  -6  -3   1 135.006 5.70740   4
  -6   3   1 152.776 8.51668   5
  -6   3   1 147.386 7.20115   4
   6   3  -1 144.887 7.69973   2
  -6   3   1 143.950 8.17500   2
   6   3  -1 147.727 5.67630   4
   6   3  -1 128.524 7.59820   5
  -5  -3   1 96.5272 6.25227   5
   5  -3  -1 100.178 3.50959   1
  -5  -3   1 94.1003 5.37950   3
  -5  -3   1 101.956 5.54232   1
   5  -3  -1 97.9508 5.37243   3
   5   3  -1 110.077 5.93877   2
  -5   3   1 101.967 6.82291   5
   5   3  -1 106.611 6.34768   5
  -5   3   1 101.662 6.50863   2
  -5   3   1 98.9888 5.43376   4
   5   3  -1 101.531 4.12151   4
   4  -3  -1 2121.41 60.6340   3
   4  -3  -1 2107.93 59.2103   1
  -4  -3   1 2045.99 60.9384   3
  -4  -3   1 2095.91 60.6677   1
  -4   3   1 2057.82 62.0278   5
   4   3  -1 2034.14 61.1002   2
  -4   3   1 2054.00 60.5731   4
  -4   3   1 2074.24 61.6765   2
   4   3  -1 2038.44 61.4890   5
   4   3  -1 2094.94 59.4862   4
   3  -3  -1 81.7047 3.29471   1
  -3  -3   1 86.1466 4.50061   1
  -3  -3   1 85.0109 4.74374   3
   3  -3  -1 89.9978 4.46788   3
  -3   3   1 87.4489 4.17417   4
  -3   3   1 86.4523 5.96539   5
   3   3  -1 91.0177 5.43281   5
  -3   3   1 87.9919 5.38747   2
   3   3  -1 81.3588 3.39823   4
   3   3  -1 87.4354 4.94239   2
  -2  -3   1 58.7702 3.51332   1
  -2  -3   1 62.7279 3.79405   3
   2  -3  -1 52.3614 3.46182   3
   2  -3  -1 60.7289 2.69886   1
   2   3  -1 61.5821 4.20069   2
  -2   3   1 58.7774 4.29752   2
   2   3  -1 53.8379 4.47664   5
  -2   3   1 61.1211 5.22128   5
   2   3  -1 56.7955 2.43978   4
  -2   3   1 56.9983 3.11454   4
  -1  -3   1 1.62311 1.43802   1
   1  -3  -1 -0.0023 1.57926   3
   1  -3  -1 1.80869 1.18054   1
  -1  -3   1 -0.1926 1.47816   3
  -1   3   1 -0.1260 1.00134   4
  -1   3   1 3.35397 2.31563   2
   1   3  -1 3.48344 2.31249   2
   1   3  -1 1.71525 0.90987   4
  -1   3   1 3.72246 2.93195   5
   1   3  -1 2.50661 2.34926   5
   0  -3   1 2021.87 58.7850   3
   0  -3   1 2051.37 58.6722   1
   0  -3  -1 2025.86 58.9880   3
   0  -3  -1 1969.73 58.5321   1
   0   3  -1 1983.68 59.9491   5
   0   3   1 2010.21 60.1563   5
   0   3   1 2032.62 57.9526   4
   0   3  -1 2060.66 59.8919   2
   0   3  -1 2044.84 58.2077   4
   0   3   1 2087.83 59.5305   2
  -1  -3  -1 64.4712 3.79881   3
  -1  -3  -1 56.9419 3.30937   1
   1  -3   1 69.1413 3.25255   1
   1  -3   1 60.4662 3.38323   3
  -1   3  -1 67.5562 4.82606   2
   1   3   1 67.9292 4.36086   2
  -1   3  -1 63.7889 3.13975   4
   1   3   1 63.2427 4.83950   5
   1   3   1 61.7610 2.05146   4
  -1   3  -1 63.4923 4.83504   5
   2  -3   1 43.1115 3.06432   3
  -2  -3  -1 44.6803 3.41995   1
  -2  -3  -1 51.0584 3.79720   3
   2  -3   1 40.8660 2.50139   1
  -2   3  -1 42.5975 4.29101   2
   2   3   1 42.1309 3.24947   2
  -2   3  -1 48.7389 4.66554   5
   2   3   1 39.1962 4.09390   5
  -2   3  -1 39.3377 2.79734   4
   3  -3   1 1.28418 1.76588   3
  -3  -3  -1 -1.6598 1.86708   1
   3  -3   1 2.21013 1.21039   1
  -3  -3  -1 0.61941 1.99906   3
   3   3   1 3.68218 2.76417   5
  -3   3  -1 -2.1595 1.58766   4
  -3   3  -1 0.05943 2.81432   5
   3   3   1 0.85759 0.44065   4
   3   3   1 1.78956 1.66387   2
  -3   3  -1 -0.4644 2.07930   2
  -4  -3  -1 200.783 6.47154   4
  -4  -3  -1 203.488 8.09528   1
   4  -3   1 211.100 7.90019   3
  -4  -3  -1 208.213 8.68156   3
   4  -3   1 205.176 6.82994   1
  -4   3  -1 212.435 9.22439   5
  -4   3  -1 197.194 9.13860   2
  -4   3  -1 201.686 7.99421   4
   4   3   1 201.457 6.39291   4
   4   3   1 209.388 7.86966   2
   4   3   1 206.526 8.81946   5
   5  -3   1 61.3854 3.07999   1
  -5  -3  -1 78.4151 5.73509   3
   5  -3   1 63.0629 4.49414   3
  -5  -3  -1 68.6753 4.72264   1
  -5  -3  -1 67.5791 3.12550   4
  -5   3  -1 62.6238 5.45333   2
   5   3   1 65.9017 2.97104   4
   5   3   1 73.2532 5.28279   5
  -5   3  -1 62.8218 5.64472   5
  -5   3  -1 67.0941 4.64842   4
   5   3   1 64.2676 4.39592   2
  -6  -3  -1 1557.17 47.4733   3
  -6  -3  -1 1607.61 46.8706   1
   6  -3   1 1553.02 46.7707   3
   6  -3   1 1519.64 45.2531   1
  -6  -3  -1 1583.30 45.5553   4
   6   3   1 1530.54 46.7832   2
  -6   3  -1 1592.16 47.1290   4
  -6   3  -1 1538.85 48.1697   2
   6   3   1 1579.72 45.4237   4
  -6   3  -1 1576.26 48.1871   5
   6   3   1 1567.44 47.5240   5
  -7  -3  -1 67.3821 5.76571   3
  -7  -3  -1 53.0510 3.83989   4
  -7  -3  -1 53.6228 5.04155   1
   7  -3   1 56.1630 5.02168   3
   7  -3   1 56.6148 3.39566   1
   7   3   1 68.0346 5.22582   2
   7   3   1 54.2304 5.05354   1
  -7   3  -1 61.2035 6.44167   5
   7   3   1 58.7009 3.55434   4
  -7   3  -1 63.9905 5.58387   4
   7   3   1 66.1366 5.97217   5
  -7   3  -1 55.0280 5.73799   2
  -8  -3  -1 229.905 9.98912   1
  -8  -3  -1 228.461 10.7268   2
   8  -3   1 238.871 10.1438   3
  -8  -3  -1 223.440 8.66228   4
  -8  -3  -1 244.369 10.6905   3
   8   3   1 218.488 10.3639   5
   8   3   1 229.485 10.0024   1
   8   3   1 217.345 8.41540   4
   8   3   1 219.122 10.1526   2
  -8   3  -1 211.857 11.4313   5
  -8   3  -1 234.315 10.5140   4
  -8   3  -1 203.030 11.3942   2
  -9  -3  -1 10.1360 4.21724   1
  -9  -3  -1 13.3861 3.20642   4
  -9  -3  -1 10.6948 4.40035   2
  -9  -3  -1 17.5641 4.57693   3
   9  -3   1 4.94874 3.98740   3
  -9   3  -1 10.7364 4.57827   4
  -9   3  -1 14.4907 5.13695   5
  -9   3  -1 4.02414 5.05972   2
   9   3   1 9.13295 4.09757   1
   9   3   1 4.08707 4.12077   2
   9   3   1 13.6039 4.64195   5
   9   3   1 8.17749 2.93894   4
 -10  -3  -1 70.8525 7.19424   3
 -10  -3  -1 80.9399 6.86211   1
  10  -3   1 75.4560 7.11490   3
 -10   3  -1 79.2164 8.71466   2
  10   3   1 73.9848 6.76518   1
  10   3   1 79.7401 7.42787   5
  10   3   1 67.0393 5.45511   4
 -10   3  -1 65.4431 7.69780   5
 -10   3  -1 74.3949 7.08863   4
  11  -3   1 7.86292 5.23395   3
 -11  -3  -1 18.4815 5.60749   1
 -11  -3  -1 10.5490 5.71614   3
 -11   3  -1 12.5450 6.41732   2
  11   3   1 5.58756 4.86456   1
 -11   3  -1 -2.2177 5.14057   4
  11   3   1 3.70460 5.24120   5
 -12  -3  -1 82.4835 8.21735   1
 -12  -3  -1 76.6428 8.25043   3
  12  -3   1 90.7454 8.72089   3
  12   3   1 85.4905 8.26427   1
 -12   3  -1 112.282 11.2464   2
 -12   3  -1 61.6753 8.46213   4
 -13  -3  -1 12.7084 6.32746   1
  13  -3   1 -1.7538 6.15173   3
 -13  -3  -1 5.49979 5.87589   3
  13   3   1 1.00446 6.06180   1
 -13   3  -1 2.30375 7.44326   2
 -13   3  -1 1.94143 6.55479   4
  13   3   1 -3.4883 5.89482   3
 -14  -3  -1 61.4299 9.09883   3
  14  -3   1 68.7887 9.29465   3
 -14  -3  -1 61.8023 8.40788   1
 -14   3  -1 62.4403 9.48995   4
  14   3   1 50.2711 9.18200   3
  14   3   1 66.9648 8.68441   1
 -14   3  -1 61.1028 10.8027   2
 -15  -3  -1 6.21783 6.90038   3
  15  -3   1 -2.8323 7.25473   3
  15   3   1 -8.2646 6.80816   3
  15   3   1 6.35752 7.08861   1
 -15   3  -1 3.20947 8.71944   2
 -15   3  -1 11.5021 8.03876   4
  16  -3   1 9.17534 8.43411   3
 -16  -3  -1 22.1947 8.10359   3
  16   3   1 21.3392 8.49921   3
 -16   3  -1 32.0312 11.2742   4
 -16   3  -1 37.8130 11.1086   2
 -15  -4   1 0.78964 6.72110   1
  15  -4  -1 31.4947 8.65973   3
 -15   4   1 7.78674 8.42046   4
 -15   4   1 13.8208 9.98649   2
  15   4  -1 11.7534 7.05885   1
  14  -4  -1 29.1627 7.80357   3
 -14  -4   1 5.20468 6.99088   1
  14   4  -1 18.4229 7.00947   1
 -14   4   1 11.8760 9.29478   2
 -14   4   1 11.6937 8.02409   4
 -13  -4   1 45.8826 7.54458   3
  13  -4  -1 19.7710 7.18063   3
 -13  -4   1 31.2919 7.59631   1
  13   4  -1 30.8430 6.97647   1
 -13   4   1 30.8380 8.24131   4
 -13   4   1 31.5231 9.39489   2
  12  -4  -1 73.1859 8.39454   3
 -12  -4   1 67.5115 8.17143   1
 -12  -4   1 54.4361 7.69619   3
  12   4  -1 49.2754 7.94579   1
 -12   4   1 72.4098 10.6017   2
 -12   4   1 70.5666 8.82621   4
  12   4  -1 65.7756 9.24038   5
 -11  -4   1 41.2314 6.45408   3
 -11  -4   1 32.0853 6.39374   1
  11  -4  -1 41.7255 6.66069   3
  11   4  -1 46.3987 7.10951   1
 -11   4   1 43.9624 8.79116   5
 -11   4   1 38.4499 8.30274   2
 -11   4   1 33.0692 6.81397   4
  11   4  -1 36.9082 7.13689   5
 -10  -4   1 115.395 8.60789   3
 -10  -4   1 81.5629 7.62273   1
  10  -4  -1 94.0772 8.11658   3
 -10   4   1 95.6282 8.41966   4
  10   4  -1 104.833 8.21413   1
 -10   4   1 69.4692 9.26527   5
 -10   4   1 112.472 9.87510   2
  10   4  -1 91.1278 8.69381   2
  10   4  -1 95.1050 8.94598   5
   9  -4  -1 258.942 11.8841   3
  -9  -4   1 251.316 12.1701   3
  -9  -4   1 253.282 11.8170   1
  -9   4   1 282.089 15.1167   5
   9   4  -1 265.828 13.1384   5
  -9   4   1 248.277 13.8561   2
  -9   4   1 269.846 12.5067   4
   9   4  -1 275.125 12.8315   2
  -8  -4   1 101.234 7.49997   3
  -8  -4   1 96.6717 7.33878   1
   8  -4  -1 109.154 7.29257   3
  -8   4   1 99.7750 7.79498   4
   8   4  -1 108.511 8.08286   2
  -8   4   1 113.677 9.44172   2
   8   4  -1 95.6027 8.32217   5
  -8   4   1 99.7192 9.63379   5
  -7  -4   1 434.273 15.7185   3
  -7  -4   1 423.001 15.3344   1
   7  -4  -1 401.737 15.0688   3
   7   4  -1 415.119 16.4594   5
  -7   4   1 392.686 15.2741   4
  -7   4   1 428.509 17.8906   5
  -7   4   1 414.931 16.9494   2
   7   4  -1 395.137 15.5017   2
  -6  -4   1 389.248 14.7224   3
   6  -4  -1 406.867 14.3835   3
  -6  -4   1 411.210 14.4802   1
   6   4  -1 398.608 14.8983   2
   6   4  -1 365.520 15.4110   5
  -6   4   1 401.510 16.4423   5
   6   4  -1 383.012 12.7168   4
  -6   4   1 402.496 14.4010   4
  -6   4   1 383.461 15.8638   2
   5  -4  -1 32.8925 2.15744   1
  -5  -4   1 18.5674 3.78654   1
  -5  -4   1 29.4435 4.08646   3
   5  -4  -1 30.9237 3.65915   3
  -5   4   1 31.3807 3.88626   4
   5   4  -1 29.5645 2.41072   4
   5   4  -1 29.8022 4.97722   5
  -5   4   1 31.5482 5.47888   5
  -5   4   1 21.0344 4.68486   2
   5   4  -1 32.4583 4.46085   2
  -4  -4   1 674.452 22.4645   3
  -4  -4   1 688.995 22.1668   1
   4  -4  -1 690.190 20.5771   1
   4  -4  -1 710.537 22.2018   3
  -4   4   1 667.487 21.7969   4
  -4   4   1 684.142 23.3927   2
   4   4  -1 710.142 20.4233   4
  -4   4   1 702.427 24.2009   5
   4   4  -1 668.997 23.4338   5
   4   4  -1 713.447 22.7721   2
  -3  -4   1 74.0932 5.10639   3
   3  -4  -1 99.3481 5.36313   3
   3  -4  -1 86.2610 3.90502   1
  -3  -4   1 86.5967 5.22921   1
   3   4  -1 96.5131 6.78360   5
   3   4  -1 94.2780 6.41122   2
   3   4  -1 85.5687 3.21359   4
  -3   4   1 84.1986 4.74077   4
  -3   4   1 78.9533 6.21938   2
  -3   4   1 100.147 7.62339   5
   2  -4  -1 448.872 15.0061   3
  -2  -4   1 443.901 14.8987   1
   2  -4  -1 457.451 14.1177   1
  -2  -4   1 432.227 15.0347   3
   2   4  -1 444.524 13.3291   4
   2   4  -1 450.932 16.0210   2
  -2   4   1 461.414 14.3188   4
   2   4  -1 439.674 16.4666   5
  -2   4   1 451.094 16.0649   2
  -2   4   1 457.498 17.1592   5
   1  -4  -1 916.950 27.7957   1
   1  -4  -1 928.119 28.5367   3
  -1  -4   1 953.155 28.5376   3
  -1  -4   1 936.871 28.2660   1
   1   4  -1 935.905 30.0412   5
   1   4  -1 917.488 29.4629   2
  -1   4   1 941.166 27.5051   4
  -1   4   1 919.576 29.3373   2
  -1   4   1 891.273 30.2998   5
   1   4  -1 953.675 27.1389   4
   0  -4  -1 23.5775 3.13852   3
   0  -4   1 17.4331 2.53477   1
   0  -4  -1 18.0029 2.62041   1
   0  -4   1 20.2979 2.83382   3
   0   4  -1 18.7279 4.02084   2
   0   4   1 22.2337 4.68794   5
   0   4  -1 22.4557 4.35079   5
   0   4   1 20.3703 1.72430   4
   0   4  -1 18.8759 1.95298   4
   0   4   1 23.9418 3.70541   2
  -1  -4  -1 681.765 21.7396   3
   1  -4   1 701.030 20.9724   1
  -1  -4  -1 679.238 21.2645   1
   1  -4   1 666.156 21.3505   3
   1   4   1 683.120 19.6782   4
  -1   4  -1 682.155 22.8487   2
  -1   4  -1 674.038 20.6953   4
   1   4   1 664.152 23.1554   5
  -1   4  -1 692.504 23.3064   5
   1   4   1 700.536 22.2834   2
   2  -4   1 766.096 23.7833   3
  -2  -4  -1 786.714 23.7896   1
   2  -4   1 768.924 23.1164   1
  -2  -4  -1 776.395 24.3147   3
   2   4   1 761.966 24.3632   2
   2   4   1 746.188 25.4154   5
  -2   4  -1 751.057 25.6504   5
  -2   4  -1 774.684 23.3469   4
  -2   4  -1 737.584 24.9801   2
   3  -4   1 1.98364 1.65041   1
   3  -4   1 2.04486 2.38950   3
  -3  -4  -1 -0.7405 2.93504   3
  -3  -4  -1 1.77094 2.52973   1
   3   4   1 2.15702 2.90007   2
  -3   4  -1 2.16119 2.86270   2
  -3   4  -1 -1.9045 3.80397   5
  -3   4  -1 1.18944 2.24528   4
   3   4   1 4.29539 3.72213   5
  -4  -4  -1 7.73713 3.26934   3
   4  -4   1 10.4592 3.03942   3
   4  -4   1 12.3194 1.99143   1
  -4  -4  -1 13.9989 3.29859   1
  -4   4  -1 16.4481 4.43804   2
   4   4   1 8.26066 4.03992   5
  -4   4  -1 11.5469 4.53616   5
  -4   4  -1 16.7603 3.00674   4
   4   4   1 19.3346 3.54643   2
  -5  -4  -1 468.345 15.5655   1
   5  -4   1 447.778 13.6742   1
  -5  -4  -1 427.945 16.0941   3
   5  -4   1 444.088 15.3153   3
   5   4   1 432.652 16.5115   5
  -5   4  -1 422.039 16.8007   2
  -5   4  -1 427.245 15.2156   4
  -5   4  -1 424.288 16.9705   5
   5   4   1 440.091 15.1723   2
  -6  -4  -1 23.4795 4.42183   3
  -6  -4  -1 22.3453 4.07280   1
   6  -4   1 24.3946 2.32739   1
   6  -4   1 26.5500 4.14857   3
  -6   4  -1 27.2769 5.65011   5
  -6   4  -1 24.9344 5.33631   2
   6   4   1 23.1169 3.74260   2
   6   4   1 30.7230 5.06770   5
  -6   4  -1 18.5906 3.93034   4
  -7  -4  -1 308.766 12.1037   1
   7  -4   1 285.485 11.8421   3
  -7  -4  -1 286.266 12.9243   3
  -7   4  -1 277.915 13.6036   2
  -7   4  -1 291.826 12.0914   4
   7   4   1 301.488 11.7560   2
  -7   4  -1 262.977 13.7273   5
   7   4   1 296.888 13.4443   5
  -8  -4  -1 51.3835 5.79370   1
   8  -4   1 49.9471 5.70050   3
  -8  -4  -1 39.9116 5.75438   3
   8   4   1 58.5943 5.97335   1
   8   4   1 48.5620 6.41390   5
   8   4   1 40.3766 5.19696   2
  -8   4  -1 40.7790 6.79545   2
  -8   4  -1 36.1305 6.47664   5
  -8   4  -1 46.7953 5.93881   4
  -9  -4  -1 13.2214 4.82398   3
  -9  -4  -1 -2.2616 4.33398   1
   9  -4   1 14.9356 4.81739   3
  -9   4  -1 10.0836 5.58306   5
  -9   4  -1 8.12034 4.88841   4
   9   4   1 16.1636 5.35626   5
   9   4   1 13.3165 5.20566   1
  -9   4  -1 12.2739 6.03498   2
 -10  -4  -1 92.6338 8.77409   3
  10  -4   1 83.9324 7.75200   3
  10   4   1 88.6601 8.69860   5
 -10   4  -1 79.2797 8.41951   4
 -10   4  -1 91.1620 9.94497   2
  10   4   1 106.203 8.33877   1
  11  -4   1 5.21695 5.62132   3
 -11  -4  -1 1.93161 5.37288   3
 -11  -4  -1 1.94226 5.34749   1
 -11   4  -1 -7.3490 4.52480   2
 -11   4  -1 -2.2139 5.87826   4
  11   4   1 -3.8497 5.04529   1
  11   4   1 -2.4393 5.70566   5
 -12  -4  -1 0.03764 6.25844   3
  12  -4   1 5.03274 6.25172   3
 -12  -4  -1 2.67522 5.58737   1
 -12   4  -1 -0.5011 6.31573   4
 -12   4  -1 2.51579 7.39121   2
  12   4   1 5.17060 5.80049   1
  13  -4   1 86.6352 9.62851   3
 -13  -4  -1 77.5769 9.22525   1
 -13  -4  -1 94.1619 9.99360   3
 -13   4  -1 102.637 12.1625   2
 -13   4  -1 96.9212 10.5450   4
  13   4   1 73.7743 8.78871   1
 -14  -4  -1 4.85724 6.62665   3
 -14  -4  -1 -0.9878 7.29565   1
  14  -4   1 -2.2800 7.16669   3
 -14   4  -1 5.17114 7.52679   4
  14   4   1 -7.1699 6.84700   1
 -14   4  -1 5.62033 8.76321   2
  15  -4   1 22.9374 8.58659   3
 -15  -4  -1 16.4557 7.61130   3
 -15  -4  -1 20.1746 8.30080   1
 -15   4  -1 26.9785 9.35665   4
 -15   4  -1 29.8915 10.7123   2
  15   4   1 19.0938 8.41441   1
  15   4   1 13.7117 7.85591   3
  14  -5  -1 -2.8730 7.41458   3
 -14  -5   1 -3.5724 6.89814   1
 -14   5   1 0.75939 9.07409   4
 -14   5   1 14.5005 9.72936   2
  14   5  -1 -3.1732 6.55220   1
  13  -5  -1 53.7100 9.09655   3
 -13  -5   1 60.0151 8.57445   1
 -13   5   1 54.7974 9.27339   4
  13   5  -1 61.5978 8.61383   1
 -13   5   1 37.7519 10.4595   2
  12  -5  -1 8.43454 6.84209   3
 -12  -5   1 12.1065 6.55196   1
 -12   5   1 17.5166 7.43723   4
 -12   5   1 16.7880 8.79381   2
  12   5  -1 7.46873 7.36070   5
  12   5  -1 6.24136 6.11149   1
 -11  -5   1 43.5331 7.19878   3
  11  -5  -1 51.7575 7.79468   3
 -11  -5   1 34.9850 6.90190   1
 -11   5   1 59.3813 8.15393   4
  11   5  -1 26.4234 6.61626   1
 -11   5   1 48.9859 9.69184   2
  11   5  -1 28.5999 7.85446   5
 -10  -5   1 -4.5268 5.18567   1
  10  -5  -1 5.72085 5.47984   3
 -10  -5   1 1.10283 4.62640   3
 -10   5   1 -4.2371 6.79839   2
 -10   5   1 -2.4212 6.89303   5
  10   5  -1 -3.9690 6.06626   5
 -10   5   1 -3.5626 5.31562   4
  10   5  -1 1.91232 5.10485   1
  -9  -5   1 3.97402 5.07134   3
  -9  -5   1 -1.7846 4.76590   1
   9  -5  -1 8.15747 5.16274   3
  -9   5   1 -1.1846 4.85969   4
  -9   5   1 7.04098 6.19084   5
   9   5  -1 6.98769 6.76358   5
  -9   5   1 -0.0207 6.12762   2
  -8  -5   1 97.7862 7.91097   1
  -8  -5   1 85.9382 7.76947   3
   8  -5  -1 87.1644 7.14871   3
  -8   5   1 93.5151 9.35242   2
  -8   5   1 91.6080 10.0205   5
   8   5  -1 100.686 9.43268   5
   8   5  -1 97.6135 8.23079   2
  -8   5   1 95.5340 7.94297   4
   7  -5  -1 175.402 9.46035   3
  -7  -5   1 183.103 9.67755   1
  -7  -5   1 192.794 10.3602   3
  -7   5   1 194.112 9.53714   4
   7   5  -1 173.693 12.0577   5
  -7   5   1 169.837 11.3357   2
  -7   5   1 165.400 11.7659   5
   7   5  -1 170.917 10.0439   2
  -6  -5   1 168.659 9.71141   3
   6  -5  -1 171.534 8.98048   3
  -6  -5   1 178.488 9.17377   1
  -6   5   1 167.271 11.4878   5
  -6   5   1 176.217 11.0134   2
   6   5  -1 176.629 10.9735   5
   6   5  -1 174.002 9.49001   2
  -6   5   1 182.763 9.25943   4
  -5  -5   1 264.789 12.2582   3
   5  -5  -1 284.392 11.7877   3
  -5  -5   1 308.458 11.9332   1
  -5   5   1 280.159 13.4460   2
   5   5  -1 292.524 13.6587   5
   5   5  -1 291.951 12.8129   2
  -5   5   1 296.075 14.4895   5
  -5   5   1 271.612 11.3982   4
   4  -5  -1 16.5559 3.81868   3
   4  -5  -1 13.3026 2.27511   1
  -4  -5   1 20.8634 4.09356   1
  -4  -5   1 7.19163 4.04935   3
   4   5  -1 11.8180 4.27683   2
  -4   5   1 11.2307 5.95944   5
   4   5  -1 11.7311 5.12471   5
  -4   5   1 10.2600 2.92690   4
  -4   5   1 16.7080 4.98413   2
  -3  -5   1 210.458 9.32481   1
   3  -5  -1 219.710 9.49463   3
   3  -5  -1 213.005 7.97872   1
  -3  -5   1 217.212 9.63925   3
  -3   5   1 219.362 10.9060   2
   3   5  -1 206.536 10.3287   2
   3   5  -1 220.388 11.5852   5
  -3   5   1 231.157 12.5078   5
  -3   5   1 220.749 8.60218   4
   2  -5  -1 129.648 5.80737   1
   2  -5  -1 127.329 7.04876   3
  -2  -5   1 129.223 7.12443   3
  -2  -5   1 131.321 6.76574   1
  -2   5   1 121.746 10.0641   5
   2   5  -1 130.217 8.31283   2
  -2   5   1 136.866 8.40987   2
   2   5  -1 142.884 9.36877   5
  -2   5   1 121.414 5.77133   4
   1  -5  -1 47.8649 4.70520   3
   1  -5  -1 46.1035 3.70750   1
  -1  -5   1 51.3451 4.77315   3
  -1  -5   1 51.6646 4.46166   1
   1   5  -1 43.6213 2.70362   4
  -1   5   1 45.6023 3.18484   4
  -1   5   1 41.3164 6.91401   5
   1   5  -1 49.7321 6.64387   5
   1   5  -1 54.0815 6.29204   2
  -1   5   1 51.5596 5.85499   2
   0  -5   1 66.7199 5.07653   3
   0  -5  -1 57.6220 4.35840   1
   0  -5   1 62.0657 4.52665   1
   0  -5  -1 53.3442 5.05730   3
   0   5   1 69.0238 7.57942   5
   0   5   1 54.8293 2.95760   4
   0   5  -1 75.0111 6.87402   2
   0   5  -1 55.0068 6.44171   5
   0   5  -1 49.3826 3.19936   4
   0   5   1 63.8936 6.10212   2
  -1  -5  -1 241.408 9.83191   3
  -1  -5  -1 206.360 8.81992   1
   1  -5   1 223.333 9.31772   3
   1  -5   1 225.955 8.56900   1
  -1   5  -1 213.142 11.1544   2
   1   5   1 242.865 11.6229   5
  -1   5  -1 222.015 8.06423   4
  -1   5  -1 223.058 12.0970   5
   1   5   1 212.609 10.2427   2
  -2  -5  -1 0.39668 2.79418   1
   2  -5   1 -4.0030 2.70290   3
  -2  -5  -1 -2.7130 3.10198   3
   2  -5   1 2.14159 2.26358   1
  -2   5  -1 2.89763 4.60008   2
   2   5   1 3.87161 4.96553   5
  -2   5  -1 0.36419 5.12760   5
  -2   5  -1 0.29483 2.15559   4
   2   5   1 3.09387 4.30316   2
  -3  -5  -1 470.735 16.8111   3
   3  -5   1 467.850 14.8821   1
   3  -5   1 447.624 15.9697   3
  -3  -5  -1 464.852 16.1439   1
   3   5   1 472.622 16.6761   2
   3   5   1 447.554 18.1646   5
  -3   5  -1 472.960 18.8767   5
  -3   5  -1 448.751 17.8675   2
  -3   5  -1 426.959 15.2986   4
  -4  -5  -1 15.5777 4.35944   3
   4  -5   1 6.25708 2.32824   1
  -4  -5  -1 14.9133 3.93584   1
   4  -5   1 10.9932 3.76032   3
  -4   5  -1 9.96863 4.15631   2
   4   5   1 10.9627 5.20990   5
   4   5   1 12.7672 4.30775   2
  -4   5  -1 13.3929 3.45371   4
  -4   5  -1 13.0148 6.03024   5
  -5  -5  -1 267.250 12.1696   3
   5  -5   1 262.552 11.1426   3
  -5  -5  -1 257.004 11.1730   1
   5  -5   1 262.816 9.30682   1
   5   5   1 273.884 11.5444   2
  -5   5  -1 252.230 13.0244   2
   5   5   1 264.250 13.2064   5
  -5   5  -1 260.273 10.7698   4
  -5   5  -1 282.951 13.9315   5
  -6  -5  -1 6.32316 4.19004   1
   6  -5   1 8.88709 4.20786   3
  -6  -5  -1 8.87036 5.14616   3
  -6   5  -1 6.51616 3.75593   4
   6   5   1 3.54420 5.29563   5
  -6   5  -1 9.40924 6.20430   5
   6   5   1 11.0693 4.26076   2
  -6   5  -1 14.3746 5.80593   2
   7  -5   1 3.06535 4.33709   3
  -7  -5  -1 0.72811 4.32010   1
  -7  -5  -1 -1.7049 4.28114   3
  -7   5  -1 6.32603 4.17638   4
   7   5   1 6.57691 5.43089   5
  -7   5  -1 14.3787 6.25246   5
  -7   5  -1 3.33013 5.31781   2
  -8  -5  -1 69.5868 6.98873   1
  -8  -5  -1 61.1523 7.69878   3
   8  -5   1 59.3009 6.69914   3
  -8   5  -1 58.5387 8.38135   2
  -8   5  -1 60.0129 6.80543   4
   8   5   1 52.6912 6.56797   1
   8   5   1 50.4580 7.40244   5
  -8   5  -1 69.5901 8.31991   5
  -9  -5  -1 219.474 12.1306   3
  -9  -5  -1 233.892 11.7099   1
   9  -5   1 206.705 11.4100   3
  -9   5  -1 243.634 14.0807   2
   9   5   1 215.532 12.9498   5
   9   5   1 195.129 11.2950   1
  -9   5  -1 199.997 12.8615   5
  -9   5  -1 210.455 11.6974   4
 -10  -5  -1 11.5171 5.88211   1
  10  -5   1 -0.1782 5.39227   3
 -10  -5  -1 7.13134 5.61292   3
  10   5   1 -7.8875 5.28023   1
  10   5   1 -5.5474 6.58076   5
 -10   5  -1 3.89289 5.38554   2
 -10   5  -1 1.20511 5.62927   4
 -11  -5  -1 76.0500 8.66632   3
  11  -5   1 76.4142 8.81747   3
 -11  -5  -1 96.4680 9.53776   1
 -11   5  -1 76.6953 9.31815   4
  11   5   1 77.5718 9.58522   5
  11   5   1 92.9309 9.39283   1
 -11   5  -1 86.4907 11.1233   2
  12  -5   1 15.1438 7.03353   3
 -12  -5  -1 14.6441 6.62761   1
 -12  -5  -1 27.8622 7.83331   3
  12   5   1 5.70710 6.49648   1
 -12   5  -1 19.6154 7.42229   4
 -12   5  -1 17.6938 8.63798   2
 -13  -5  -1 23.8664 8.22305   3
 -13  -5  -1 24.8037 7.65576   1
  13  -5   1 30.4601 8.22530   3
 -13   5  -1 48.0038 10.7505   2
  13   5   1 45.8018 8.41819   1
 -13   5  -1 36.8114 8.83386   4
  14  -5   1 -10.251 7.21259   3
 -14  -5  -1 0.18919 7.87762   1
  14   5   1 3.45139 7.21550   1
 -14   5  -1 5.18365 8.36706   4
 -14   5  -1 8.51593 9.93085   2
 -13  -6   1 7.68210 8.17996   1
  13  -6  -1 9.84792 8.11831   3
  13   6  -1 -1.0869 7.65407   1
 -13   6   1 1.65561 9.32558   2
 -13   6   1 -2.8776 7.55458   4
 -12  -6   1 60.0708 8.79407   1
  12  -6  -1 55.8926 9.34713   3
  12   6  -1 31.4982 9.47233   5
  12   6  -1 50.2799 8.67280   1
 -12   6   1 58.8581 9.98652   4
 -12   6   1 63.1240 11.3199   2
 -11  -6   1 4.63437 6.86933   1
  11  -6  -1 0.96384 6.96714   3
 -11   6   1 9.53377 6.78772   4
 -11   6   1 7.31558 6.66048   2
  11   6  -1 10.8584 8.21701   5
  11   6  -1 0.37555 6.24543   1
 -10  -6   1 43.5931 7.64125   1
  10  -6  -1 52.8779 8.05834   3
 -10  -6   1 44.0805 7.17106   3
  10   6  -1 46.7442 7.53918   1
 -10   6   1 47.8734 9.61448   2
 -10   6   1 42.8697 9.58176   5
  10   6  -1 43.4498 9.07568   5
 -10   6   1 45.6394 8.17737   4
  -9  -6   1 -5.1081 4.64576   3
  -9  -6   1 7.07136 5.93175   1
   9  -6  -1 1.74822 5.55217   3
   9   6  -1 -0.0862 7.08557   5
  -9   6   1 6.63692 7.81997   5
  -9   6   1 -5.9595 4.76571   4
  -9   6   1 -0.7818 7.13232   2
   8  -6  -1 32.4778 6.49709   3
  -8  -6   1 32.1512 6.05982   3
  -8  -6   1 25.0521 6.20311   1
   8   6  -1 25.9820 7.77374   5
  -8   6   1 35.6696 9.06932   5
  -8   6   1 28.3725 7.77918   2
  -8   6   1 38.8773 6.24721   4
   7  -6  -1 146.882 9.65802   3
  -7  -6   1 127.316 9.34776   1
  -7  -6   1 122.851 9.16498   3
   7   6  -1 129.074 10.1160   2
   7   6  -1 127.543 11.3913   5
  -7   6   1 132.281 12.1267   5
  -7   6   1 135.485 8.63724   4
  -7   6   1 141.571 11.5281   2
  -6  -6   1 154.994 9.95306   3
  -6  -6   1 171.315 9.90365   1
   6  -6  -1 154.459 9.74382   3
  -6   6   1 171.997 9.03391   4
   6   6  -1 161.099 12.2006   5
  -6   6   1 191.103 13.1639   5
   6   6  -1 167.999 10.4265   2
  -6   6   1 184.878 12.1091   2
   5  -6  -1 11.1701 4.85577   3
  -5  -6   1 16.7078 4.75331   1
  -5  -6   1 11.7058 4.79867   3
   5   6  -1 15.3948 6.69132   5
  -5   6   1 18.2107 6.30024   2
  -5   6   1 12.7188 6.91459   5
   5   6  -1 12.9455 6.12955   2
  -5   6   1 13.9902 4.28846   4
  -4  -6   1 432.377 15.9572   1
  -4  -6   1 410.631 16.4342   3
   4  -6  -1 402.123 15.9389   3
  -4   6   1 408.216 17.6734   2
   4   6  -1 414.754 17.3581   2
  -4   6   1 437.513 15.1219   4
  -4   6   1 425.284 19.3592   5
   4   6  -1 419.871 18.5416   5
  -3  -6   1 22.7001 4.88192   3
   3  -6  -1 18.8901 3.22392   1
   3  -6  -1 16.1641 4.60106   3
  -3  -6   1 32.5662 4.89354   1
  -3   6   1 27.9256 7.68338   5
  -3   6   1 12.1627 3.29050   4
   3   6  -1 17.9505 6.58141   5
   3   6  -1 27.5209 6.73490   2
  -3   6   1 21.5834 5.91230   2
   2  -6  -1 33.0415 3.91571   1
  -2  -6   1 27.1471 4.99374   3
   2  -6  -1 34.5010 5.16962   3
  -2  -6   1 33.0488 4.82881   1
   2   6  -1 34.0573 6.51237   2
   2   6  -1 39.0054 6.80125   5
  -2   6   1 32.8794 8.18554   5
  -2   6   1 25.8917 5.89897   2
  -1  -6   1 36.9478 4.47297   1
   1  -6  -1 37.8291 4.30463   1
  -1  -6   1 27.7155 4.88836   3
   1  -6  -1 36.9871 5.30889   3
   1   6  -1 38.0239 6.73601   2
  -1   6   1 40.3285 6.35932   2
   1   6  -1 16.4691 6.98207   5
  -1   6   1 34.7417 7.91961   5
   0  -6   1 36.6066 4.65577   1
   0  -6  -1 26.3305 4.98793   3
   0  -6   1 32.5567 5.35754   3
   0  -6  -1 31.5712 4.48952   1
   0   6   1 43.7510 7.14935   5
   0   6  -1 34.0963 6.63004   2
   0   6  -1 34.5839 7.73632   5
   0   6   1 44.9020 6.38946   2
   1  -6   1 38.9996 4.54952   1
  -1  -6  -1 45.3479 5.07797   1
   1  -6   1 46.9728 5.75496   3
  -1  -6  -1 41.2434 5.77572   3
   1   6   1 34.3574 7.56422   5
  -1   6  -1 25.2462 7.60290   5
   1   6   1 41.8890 6.30819   2
  -1   6  -1 37.5801 6.86321   2
   2  -6   1 871.268 27.2965   1
  -2  -6  -1 871.018 28.0024   1
  -2  -6  -1 877.112 28.9971   3
   2  -6   1 871.640 28.4457   3
  -2   6  -1 857.425 30.3048   2
   2   6   1 893.200 31.4364   5
  -2   6  -1 863.768 31.6108   5
   2   6   1 878.700 29.2777   2
  -2   6  -1 896.466 27.0802   4
   3  -6   1 82.5384 6.87314   3
  -3  -6  -1 67.6583 7.01961   3
   3  -6   1 73.7890 5.19790   1
  -3  -6  -1 78.1078 6.45692   1
  -3   6  -1 67.4340 5.43112   4
  -3   6  -1 75.0674 9.56390   5
  -3   6  -1 85.9080 8.61810   2
   3   6   1 75.9343 9.16480   5
   3   6   1 77.8559 7.73626   2
  -4  -6  -1 586.259 21.8371   3
  -4  -6  -1 600.265 20.4447   1
   4  -6   1 582.922 20.5580   3
   4   6   1 565.236 21.1434   2
  -4   6  -1 562.060 19.6048   4
  -4   6  -1 583.756 23.7052   5
  -4   6  -1 588.069 22.6385   2
   4   6   1 597.474 23.8191   5
  -5  -6  -1 4.44689 4.64816   1
  -5  -6  -1 5.76609 4.88874   3
   5  -6   1 2.47491 4.39248   3
  -5   6  -1 0.91199 5.70038   2
   5   6   1 0.07776 4.90073   2
  -5   6  -1 -2.6486 6.48092   5
   5   6   1 5.76712 6.36975   5
  -5   6  -1 5.46880 3.61131   4
  -6  -6  -1 7.24683 5.32522   3
   6  -6   1 10.4865 4.98001   3
  -6  -6  -1 -0.1896 4.71449   1
  -6   6  -1 6.22582 6.27342   2
  -6   6  -1 2.53848 4.63846   4
   6   6   1 6.09610 6.56779   5
  -6   6  -1 2.33783 7.05036   5
  -7  -6  -1 -1.0305 4.94598   1
   7  -6   1 8.32310 5.22440   3
  -7  -6  -1 3.49303 5.30715   3
  -7   6  -1 -8.0132 5.90140   2
  -7   6  -1 6.55819 6.57735   5
   7   6   1 0.62770 6.50279   5
  -7   6  -1 1.24144 4.46343   4
   8  -6   1 53.7073 7.34940   3
  -8  -6  -1 96.3298 9.57890   3
  -8  -6  -1 69.6407 7.87041   1
  -8   6  -1 79.5728 10.1218   2
   8   6   1 69.9754 7.81653   1
   8   6   1 72.1255 10.5089   5
  -8   6  -1 64.8127 7.52047   4
  -8   6  -1 74.0650 10.0959   5
  -9  -6  -1 -3.3717 5.73123   1
  -9  -6  -1 5.41180 5.72105   3
   9  -6   1 -5.3766 5.54526   3
  -9   6  -1 5.19480 6.33609   4
  -9   6  -1 2.58958 7.32018   2
  -9   6  -1 12.1600 7.59890   5
   9   6   1 -2.8152 5.43076   1
   9   6   1 2.68238 7.90771   5
 -10  -6  -1 106.671 10.1828   1
 -10  -6  -1 93.5178 9.76797   3
  10  -6   1 107.010 10.0586   3
  10   6   1 104.210 11.5215   5
  10   6   1 113.442 10.3310   1
 -10   6  -1 106.685 12.1602   2
 -10   6  -1 94.7581 9.71246   4
 -11  -6  -1 17.5874 7.33830   1
  11  -6   1 13.2952 7.49582   3
 -11  -6  -1 3.31763 7.01684   3
  11   6   1 8.45373 6.98659   1
 -11   6  -1 6.06501 6.91193   2
  11   6   1 7.45382 8.21335   5
 -11   6  -1 4.88195 6.84844   4
 -12  -6  -1 48.2920 8.53269   3
  12  -6   1 71.7220 9.87236   3
 -12  -6  -1 67.2628 10.0027   1
 -12   6  -1 60.8619 9.68402   4
 -12   6  -1 72.2459 11.7961   2
  12   6   1 70.5940 9.85817   1
  13  -6   1 -8.7777 7.37292   3
 -13  -6  -1 5.57309 7.59124   1
 -13   6  -1 3.99732 7.80315   4
  13   6   1 1.86513 7.34851   1
 -13   6  -1 5.91394 9.84943   2
  12  -7  -1 -9.2541 7.98470   3
 -12  -7   1 3.07530 7.88015   1
 -12   7   1 11.6320 9.80956   2
  12   7  -1 2.03979 7.49907   1
  12   7  -1 -16.286 9.23972   5
 -12   7   1 11.5741 7.56243   4
  11  -7  -1 32.5543 8.84499   3
 -11  -7   1 23.2161 8.92509   1
 -11   7   1 22.7362 7.58911   4
  11   7  -1 2.86856 9.66512   5
 -11   7   1 28.9015 10.3023   2
  11   7  -1 12.2936 8.03810   1
  10  -7  -1 22.4720 8.18550   3
 -10  -7   1 30.3080 8.00369   1
  10   7  -1 25.9647 7.72281   1
 -10   7   1 42.2033 10.2399   2
 -10   7   1 45.2131 10.6699   5
  10   7  -1 3.93101 9.44057   5
 -10   7   1 27.3702 7.44315   4
   9  -7  -1 8.17420 6.95957   3
  -9  -7   1 0.98779 6.24774   1
  -9   7   1 22.0247 9.06122   2
  -9   7   1 21.4879 6.53548   4
   9   7  -1 9.11426 9.97924   5
  -9   7   1 23.6537 9.92803   5
  -8  -7   1 62.7692 8.28957   3
  -8  -7   1 83.6000 9.01153   1
   8  -7  -1 85.8934 9.13356   3
  -8   7   1 68.9891 11.7845   5
  -8   7   1 90.2963 11.2705   2
   8   7  -1 66.7096 10.9855   5
  -8   7   1 73.1290 7.81899   4
   7  -7  -1 36.6535 7.21457   3
  -7  -7   1 38.6701 7.35148   3
  -7  -7   1 26.7846 6.82631   1
  -7   7   1 32.8159 6.36730   4
   7   7  -1 32.6248 10.0412   5
  -7   7   1 41.4860 8.96834   2
  -7   7   1 42.9392 9.72240   5
  -6  -7   1 9.02294 6.14811   3
  -6  -7   1 0.29457 5.32082   1
   6  -7  -1 10.2021 5.77797   3
   6   7  -1 17.4750 8.73256   5
  -6   7   1 8.73173 4.31636   4
  -6   7   1 -0.1297 6.83473   2
  -6   7   1 10.8754 9.05116   5
  -5  -7   1 144.670 10.6709   3
  -5  -7   1 139.500 10.2411   1
   5  -7  -1 137.918 10.0957   3
   5   7  -1 120.767 12.3855   5
  -5   7   1 174.101 14.3428   5
  -5   7   1 130.239 11.6297   2
   5   7  -1 126.589 10.6197   2
   4  -7  -1 2.00833 5.15956   3
  -4  -7   1 13.2625 5.41103   3
  -4  -7   1 9.91067 5.02110   1
  -4   7   1 10.8788 6.61369   2
   4   7  -1 12.0313 7.79246   5
  -4   7   1 -10.457 7.27311   5
   4   7  -1 1.48315 6.70881   2
   3  -7  -1 132.074 9.47199   3
  -3  -7   1 144.553 8.88970   1
  -3  -7   1 133.699 9.57166   3
  -3   7   1 144.196 11.0803   2
  -3   7   1 129.040 12.9433   5
   3   7  -1 132.693 11.2255   2
   3   7  -1 113.704 11.9516   5
   2  -7  -1 126.023 9.02245   3
  -2  -7   1 93.9869 8.23710   3
   2  -7  -1 97.6985 6.73074   1
  -2  -7   1 121.699 8.46024   1
  -2   7   1 99.1122 9.52285   2
   2   7  -1 88.8745 9.41572   2
  -2   7   1 110.526 12.0453   5
   2   7  -1 93.1001 11.1688   5
   1  -7  -1 -2.6223 3.23489   1
  -1  -7   1 4.18923 4.59599   1
   1  -7  -1 2.01505 4.95203   3
  -1  -7   1 -6.1952 4.37278   3
   1   7  -1 -7.9296 7.19344   5
  -1   7   1 7.34344 8.07412   5
   1   7  -1 -6.7539 5.54135   2
  -1   7   1 13.9133 5.97488   2
   0  -7   1 39.8849 6.22452   3
   0  -7  -1 47.6582 6.69859   3
   0  -7  -1 46.5316 5.22658   1
   0  -7   1 38.4660 5.14354   1
   0   7   1 37.0487 9.29760   5
   0   7   1 44.7274 7.89093   2
   0   7  -1 36.2063 7.45650   2
   0   7  -1 26.9971 9.02400   5
   1  -7   1 86.0570 7.83099   3
  -1  -7  -1 71.1118 7.75167   3
  -1  -7  -1 80.5948 6.77755   1
   1  -7   1 97.0965 6.96907   1
   1   7   1 88.1388 8.49837   2
  -1   7  -1 92.1273 9.59481   2
   1   7   1 80.8420 10.8894   5
  -1   7  -1 92.6544 11.4390   5
  -2  -7  -1 6.97071 5.00267   1
   2  -7   1 5.23595 4.89013   3
  -2  -7  -1 4.76439 5.32653   3
   2  -7   1 7.26146 3.82488   1
   2   7   1 6.41979 7.73663   5
  -2   7  -1 18.3418 8.89188   5
   2   7   1 11.1198 6.23660   2
  -2   7  -1 9.99085 6.44672   2
  -3  -7  -1 66.1100 8.38089   3
   3  -7   1 60.8422 7.09078   3
  -3  -7  -1 59.9513 6.73713   1
   3   7   1 75.9182 8.41656   2
  -3   7  -1 57.2469 8.71232   2
  -3   7  -1 82.4629 11.3556   5
   3   7   1 59.9173 9.94358   5
   4  -7   1 6.62586 5.22464   3
  -4  -7  -1 4.38163 5.45170   3
  -4  -7  -1 9.76356 5.04691   1
  -4   7  -1 12.8477 8.38572   5
  -4   7  -1 15.7570 6.84947   2
   4   7   1 6.52171 8.22288   5
   5  -7   1 23.5390 6.50620   3
  -5  -7  -1 10.1766 6.05901   3
  -5  -7  -1 15.8489 6.26308   1
   5   7   1 13.4093 8.30606   5
  -5   7  -1 19.0525 8.71617   5
  -5   7  -1 3.24227 4.93439   4
  -5   7  -1 20.3416 7.67044   2
   6  -7   1 75.9346 8.07032   3
  -6  -7  -1 61.6956 8.85502   3
  -6  -7  -1 59.3299 7.59738   1
  -6   7  -1 56.2606 8.47168   2
   6   7   1 45.5423 9.97573   5
  -6   7  -1 61.6722 10.3140   5
  -6   7  -1 70.0793 7.25738   4
   7  -7   1 8.04672 6.04005   3
  -7  -7  -1 2.26783 5.94494   3
  -7  -7  -1 5.91002 5.98971   1
  -7   7  -1 3.63455 5.58183   4
  -7   7  -1 3.73701 7.80953   2
   7   7   1 -4.5220 7.84374   5
  -7   7  -1 7.02357 7.94611   5
  -8  -7  -1 47.3400 8.82466   3
   8  -7   1 38.9286 7.65610   3
  -8  -7  -1 42.6714 8.29880   1
  -8   7  -1 56.8803 10.1466   2
   8   7   1 49.9035 10.2914   5
  -8   7  -1 36.8773 6.74063   4
  -8   7  -1 34.5267 9.43575   5
   8   7   1 39.0092 7.99641   1
  -9  -7  -1 49.5239 9.09771   3
  -9  -7  -1 53.8015 8.38317   1
   9  -7   1 49.2172 9.30606   3
   9   7   1 59.4294 8.46714   1
  -9   7  -1 66.6406 15.3984   5
  -9   7  -1 60.3821 10.4943   2
   9   7   1 27.8598 10.0314   5
  -9   7  -1 36.4547 7.89761   4
 -10  -7  -1 3.47116 7.72635   3
  10  -7   1 -0.3499 7.20345   3
 -10  -7  -1 -6.0403 6.71049   1
 -10   7  -1 4.35096 6.51241   4
  10   7   1 -4.8631 9.92277   5
  10   7   1 4.26338 6.83847   1
 -10   7  -1 11.9447 9.06923   2
 -11  -7  -1 22.6102 8.24974   1
  11  -7   1 17.6358 8.15967   3
  11   7   1 0.49640 9.53563   5
 -11   7  -1 21.6470 8.69827   4
 -11   7  -1 22.7261 10.0416   2
  11   7   1 19.7944 7.71378   1
  12  -7   1 13.8696 9.95968   3
 -12  -7  -1 2.87746 9.49340   1
 -12   7  -1 12.5885 10.5046   2
 -12   7  -1 3.08851 7.44107   4
  12   7   1 14.9709 9.60872   1
 -10  -8   1 -6.8401 7.34279   1
  10  -8  -1 -6.8686 8.87122   3
  10   8  -1 5.10144 7.46678   1
  10   8  -1 4.45804 10.6066   5
 -10   8   1 9.73814 9.73253   2
  -9  -8   1 31.4970 8.47565   1
   9  -8  -1 36.1244 9.09057   3
  -9   8   1 63.0257 11.7618   2
   9   8  -1 22.6611 11.3565   5
   9   8  -1 28.4737 8.23890   1
  -9   8   1 48.0157 12.2440   5
  -8  -8   1 0.09924 7.13063   1
   8  -8  -1 10.6800 7.45568   3
   8   8  -1 -13.605 10.9405   5
  -8   8   1 11.4677 9.73319   5
  -8   8   1 12.9588 9.14760   2
  -7  -8   1 52.4721 8.39390   1
   7  -8  -1 37.7989 8.26827   3
   7   8  -1 45.3833 11.6624   5
  -7   8   1 59.8943 10.8025   2
  -7   8   1 60.0855 11.7412   5
  -6  -8   1 4.59317 6.60645   1
  -6  -8   1 5.72803 6.47084   3
   6  -8  -1 -4.2222 6.41541   3
  -6   8   1 13.9992 10.7848   5
  -6   8   1 17.8753 8.61754   2
   6   8  -1 5.02858 9.89632   5
  -5  -8   1 9.29446 6.86341   3
  -5  -8   1 -1.7200 5.97081   1
   5  -8  -1 5.49113 6.68449   3
  -5   8   1 9.34916 7.86753   2
   5   8  -1 18.8874 11.0270   5
  -5   8   1 17.3544 11.0225   5
  -4  -8   1 9.01220 6.22973   3
   4  -8  -1 10.6174 6.60613   3
  -4  -8   1 4.97508 5.82516   1
  -4   8   1 8.56337 9.76105   5
  -4   8   1 5.29143 7.26009   2
   4   8  -1 2.05950 8.96882   5
   3  -8  -1 102.212 10.3593   3
  -3  -8   1 95.1980 10.1190   3
  -3  -8   1 117.644 9.69928   1
   3   8  -1 123.519 11.7867   2
  -3   8   1 101.477 13.9375   5
   3   8  -1 99.6792 13.8256   5
  -3   8   1 120.991 11.4273   2
   2  -8  -1 2.35252 6.15745   3
  -2  -8   1 10.4504 5.41790   1
  -2  -8   1 9.36339 6.16378   3
   2   8  -1 -14.848 8.62703   5
  -2   8   1 12.7796 7.08802   2
   2   8  -1 11.2348 7.46154   2
  -2   8   1 6.38510 9.80653   5
  -1  -8   1 154.623 10.3917   1
   1  -8  -1 183.612 12.7690   3
  -1  -8   1 140.509 11.0404   3
   1   8  -1 189.082 16.2253   5
   1   8  -1 163.009 12.7802   2
  -1   8   1 186.386 12.7001   2
  -1   8   1 164.411 15.8063   5
   0  -8   1 1.77843 5.03785   1
   0  -8   1 1.90695 5.77460   3
   0  -8  -1 13.5054 6.48511   3
   0  -8  -1 8.32389 5.09242   1
   0   8  -1 15.0174 10.1064   5
   0   8   1 1.61261 10.2123   5
   0   8   1 2.22103 6.23986   2
   0   8  -1 -2.2252 6.72072   2
   1  -8   1 169.678 11.5472   3
  -1  -8  -1 166.684 10.4173   1
  -1  -8  -1 177.369 11.9491   3
   1  -8   1 159.200 9.71013   1
   1   8   1 167.284 15.7081   5
   1   8   1 160.272 11.8562   2
  -1   8  -1 166.111 16.0855   5
  -1   8  -1 164.625 13.2970   2
  -2  -8  -1 0.72198 6.04407   3
   2  -8   1 8.25949 6.12967   3
  -2  -8  -1 -2.3686 5.38038   1
   2   8   1 15.5718 7.01284   2
  -2   8  -1 8.26077 7.48002   2
   2   8   1 8.14102 10.9711   5
  -2   8  -1 -0.5066 9.82892   5
  -3  -8  -1 3.87646 6.00548   1
   3  -8   1 10.6599 6.20604   3
  -3  -8  -1 -1.9732 6.28132   3
   3   8   1 6.59140 9.83969   5
  -3   8  -1 -3.5960 9.88608   5
  -3   8  -1 5.84184 7.32930   2
  -4  -8  -1 16.2180 6.24238   1
   4  -8   1 28.6106 7.09290   3
  -4  -8  -1 20.3032 7.25812   3
  -4   8  -1 25.1823 8.40465   2
  -4   8  -1 29.0203 10.9631   5
   4   8   1 18.0675 10.3163   5
   5  -8   1 260.737 13.9548   3
  -5  -8  -1 216.047 14.3077   3
  -5  -8  -1 229.946 14.1984   1
  -5   8  -1 279.455 16.6811   2
   5   8   1 225.729 17.7929   5
  -5   8  -1 231.074 17.9967   5
   6  -8   1 -5.2217 7.22527   3
  -6  -8  -1 0.40298 7.74718   3
  -6  -8  -1 -5.7228 6.40465   1
   6   8   1 -1.5775 9.57680   5
  -6   8  -1 7.72693 10.7307   5
  -6   8  -1 8.59179 8.29337   2
   7  -8   1 52.3135 8.67866   3
  -7  -8  -1 49.6323 8.61280   1
  -7  -8  -1 62.2683 9.92807   3
  -7   8  -1 55.0303 10.8507   2
  -7   8  -1 51.6617 11.5286   5
   7   8   1 33.5911 12.5629   5
   7   8   1 47.3598 8.39793   1
   8  -8   1 -2.9511 7.19160   3
  -8  -8  -1 5.17427 8.16126   3
  -8  -8  -1 -8.5162 6.70792   1
   8   8   1 8.11829 6.99207   1
   8   8   1 -20.206 10.8573   5
  -8   8  -1 -5.3908 8.64445   2
  -8   8  -1 15.5166 10.5345   5
   9  -8   1 27.6544 9.45763   3
  -9  -8  -1 28.9621 8.44447   1
  -9   8  -1 40.7431 10.7253   2
   9   8   1 23.8524 7.97437   1
   9   8   1 19.4523 11.6511   5
 -10  -8  -1 -11.848 7.33879   1
  10  -8   1 7.09982 8.38930   3
  10   8   1 6.42962 7.92132   1
  10   8   1 -26.948 9.82488   5
 -10   8  -1 2.13332 9.98836   2
   8  -9  -1 24.7764 11.0012   3
  -8  -9   1 22.7909 9.40536   1
   8   9  -1 -3.9970 13.4531   5
   8   9  -1 20.0453 9.14550   1
  -8   9   1 52.2841 12.3335   5
  -8   9   1 54.4747 11.4306   2
   7  -9  -1 -1.2902 8.38486   3
  -7  -9   1 0.63729 7.52218   1
  -7   9   1 18.4048 9.81130   2
  -7   9   1 17.5998 11.0886   5
   7   9  -1 -10.855 10.7841   5
  -6  -9   1 5.21666 8.17868   1
   6  -9  -1 9.50990 7.86705   3
   6   9  -1 -18.699 10.4865   5
  -6   9   1 9.25584 9.18259   2
  -6   9   1 17.1170 12.6263   5
   5  -9  -1 1.80576 7.47676   3
  -5  -9   1 -9.8254 6.62073   1
   5   9  -1 -5.1054 11.0562   5
  -5   9   1 5.44963 8.68736   2
  -5   9   1 19.0114 11.6669   5
  -4  -9   1 -0.3483 6.50870   1
   4  -9  -1 19.7093 7.95384   3
   4   9  -1 3.60175 11.0196   5
  -4   9   1 19.6394 8.85230   2
  -4   9   1 14.2682 11.5540   5
  -3  -9   1 4.32770 6.33459   1
   3  -9  -1 6.33399 7.67415   3
  -3  -9   1 -0.8648 7.25713   3
   3   9  -1 -3.9088 11.6123   5
  -3   9   1 12.7473 8.34680   2
  -3   9   1 3.50545 11.7346   5
  -2  -9   1 87.3819 9.28747   1
  -2  -9   1 87.6711 10.0978   3
   2  -9  -1 104.874 11.5823   3
   2   9  -1 100.385 11.3478   2
   2   9  -1 95.3594 15.5243   5
  -2   9   1 93.7606 15.0253   5
  -2   9   1 98.2306 11.9856   2
   1  -9  -1 0.80291 6.86161   3
  -1  -9   1 0.99648 6.18386   1
  -1  -9   1 -1.3965 6.78553   3
  -1   9   1 -1.5381 11.6426   5
   1   9  -1 7.05877 8.86530   2
   1   9  -1 3.47971 11.7543   5
  -1   9   1 16.7203 7.62180   2
   0  -9  -1 79.9864 10.0147   3
   0  -9   1 75.5456 10.2009   3
   0   9   1 105.036 11.5202   2
   0   9   1 74.4330 14.8363   5
   0   9  -1 78.6309 15.1896   5
   0   9  -1 100.314 11.5731   2
  -1  -9  -1 7.28404 6.15999   1
   1  -9   1 0.69177 7.56912   3
  -1  -9  -1 -4.9494 7.64562   3
  -1   9  -1 -8.5623 11.4780   5
   1   9   1 -14.734 10.8664   5
  -1   9  -1 11.1119 8.09936   2
   2  -9   1 2.11001 7.91919   3
  -2  -9  -1 -9.6263 6.74088   3
  -2  -9  -1 3.56523 6.67648   1
   2   9   1 4.53553 12.0064   5
  -2   9  -1 15.9415 8.44809   2
  -2   9  -1 -5.2843 11.8405   5
   3  -9   1 2.34920 7.30545   3
  -3  -9  -1 9.74291 7.43584   3
  -3  -9  -1 2.30685 6.98768   1
  -3   9  -1 27.0561 9.66986   2
  -3   9  -1 3.30931 11.3699   5
   3   9   1 0.01993 11.8342   5
  -4  -9  -1 9.37090 7.67227   1
   4  -9   1 14.4847 8.44225   3
  -4  -9  -1 1.24190 8.39874   3
   4   9   1 -16.334 11.4746   5
  -4   9  -1 13.1601 12.0289   5
  -4   9  -1 12.3954 9.04216   2
  -5  -9  -1 20.5086 8.03480   3
  -5  -9  -1 17.7605 7.57990   1
   5  -9   1 23.8705 8.15724   3
  -5   9  -1 17.5674 13.0049   5
   5   9   1 6.29821 11.8411   5
  -5   9  -1 15.3795 9.48880   2
   5   9   1 3.94964 6.61840   1
  -6  -9  -1 65.7772 10.3398   3
  -6  -9  -1 71.9811 10.2294   1
   6  -9   1 66.6069 10.0400   3
  -6   9  -1 59.2464 11.4517   2
  -6   9  -1 62.8947 14.3899   5
   6   9   1 22.0678 13.2215   5
   6   9   1 62.6457 9.19954   1
  -7  -9  -1 -8.6709 7.22886   1
   7  -9   1 -10.217 7.41422   3
  -7   9  -1 17.4034 10.0461   2
   7   9   1 -15.979 11.1286   5
  -7   9  -1 21.0757 12.2249   5
   7   9   1 0.54588 7.33670   1
   8  -9   1 30.8929 10.9057   3
  -3 -10   1 -2.2632 7.78956   1
   3 -10  -1 17.6049 9.65738   3
  -3  10   1 0.69656 12.8804   5
  -3  10   1 20.0429 9.29891   2
   2 -10  -1 1.76965 7.94409   3
  -2  10   1 -15.416 12.1547   5
   2  10  -1 12.0668 14.4028   5
  -2  10   1 20.9362 9.81610   2
  -1 -10   1 2.63704 9.11159   3
   1 -10  -1 22.1544 8.85772   3
   1  10  -1 5.95408 14.1472   5
  -1  10   1 15.8870 15.0058   5
   0 -10  -1 8.63747 8.38604   3
   0 -10   1 9.16435 9.03337   3
   0  10   1 -11.977 12.9497   5
   0  10  -1 -5.0781 12.9162   5
   0  10  -1 19.4659 9.54167   2
  -1 -10  -1 1.10173 8.13717   3
   1 -10   1 8.60664 9.20895   3
  -1  10  -1 42.1453 10.7921   2
  -1  10  -1 7.45451 13.8570   5
   1  10   1 16.6272 13.6891   5
   2 -10   1 54.3707 10.1164   3
  -2 -10  -1 43.7796 9.78686   3
  -2  10  -1 27.0451 14.3092   5
   2  10   1 10.6929 13.8280   5
  -2  10  -1 55.1242 10.7342   2
  -3 -10  -1 7.08881 7.85989   1
  -3 -10  -1 -9.7132 7.73661   3
   3 -10   1 -3.5520 8.94850   3
  -3  10  -1 29.6296 10.0706   2
  -3  10  -1 -1.7647 12.8795   5
   3  10   1 -0.6644 7.58929   1
  17   0  -2 -1.0160 6.86045   4
 -17   0   2 0.40206 7.32245   4
  17   0  -2 -2.4515 7.10524   3
 -16   0   2 30.5110 8.28073   4
  16   0  -2 22.1911 7.66487   4
  16   0  -2 34.8241 8.08044   3
 -16   0   2 25.0353 11.0897   2
 -15   0   2 5.76328 8.08719   2
 -15   0   2 0.28528 6.35040   4
  15   0  -2 -3.6103 5.74616   4
  15   0  -2 -1.5973 5.93857   3
 -14   0   2 13.2064 6.50904   4
  14   0  -2 36.3644 6.61447   3
 -14   0   2 32.5354 6.38827   3
 -14   0   2 15.0915 7.96633   2
 -13   0   2 -0.2728 5.26447   4
  13   0  -2 2.91112 5.56863   3
 -13   0   2 -2.3894 4.61636   3
 -13   0   2 5.95333 6.65800   2
 -12   0   2 101.253 10.2309   2
  12   0  -2 88.9683 7.65038   3
 -12   0   2 88.3909 8.07461   4
 -12   0   2 99.4758 7.66825   3
 -12   0   2 112.082 9.64889   5
 -11   0   2 -0.7762 4.89762   5
 -11   0   2 1.83290 3.38476   1
  11   0  -2 -3.1329 3.55458   3
 -11   0   2 -2.6446 5.10483   2
  11   0  -2 -3.3489 2.75289   1
 -11   0   2 2.13004 3.82240   3
 -11   0   2 -5.3184 3.98962   4
 -10   0   2 565.038 18.1260   1
  10   0  -2 581.790 19.4428   3
 -10   0   2 535.367 19.1270   3
 -10   0   2 576.066 20.9343   5
 -10   0   2 532.680 21.2633   2
 -10   0   2 577.730 19.8317   4
  10   0  -2 559.523 18.1100   1
  -9   0   2 -5.3186 3.12555   5
   9   0  -2 1.05220 2.24030   1
  -9   0   2 3.96116 3.95760   2
  -9   0   2 -0.0334 2.42266   4
  -9   0   2 1.01608 2.88420   3
   9   0  -2 3.60357 2.87012   3
  -9   0   2 0.84041 2.17172   1
  -8   0   2 935.292 27.5076   1
  -8   0   2 890.191 29.9797   2
   8   0  -2 903.402 28.2421   3
  -8   0   2 919.962 28.7539   4
  -8   0   2 897.722 28.3100   3
  -8   0   2 943.606 30.1605   5
   8   0  -2 912.609 27.5001   1
  -7   0   2 -1.0353 2.22240   4
  -7   0   2 1.69318 2.26697   3
  -7   0   2 -1.4169 1.56167   1
   7   0  -2 0.38462 1.55477   1
  -7   0   2 0.44128 2.83427   2
   7   0  -2 0.47271 1.92500   3
  -7   0   2 -3.3380 2.71533   5
   6   0  -2 76.7205 3.46091   1
  -6   0   2 71.4332 3.45835   1
  -6   0   2 77.7972 5.18245   2
  -6   0   2 63.2413 4.25583   4
  -6   0   2 72.5148 5.11226   5
  -6   0   2 71.5074 3.94637   3
   6   0  -2 74.2752 3.91352   3
  -5   0   2 -2.3516 1.81231   5
  -5   0   2 1.87480 1.29977   3
   5   0  -2 0.38184 1.44111   3
  -5   0   2 1.02712 1.51741   4
  -5   0   2 2.36394 1.58768   2
  -5   0   2 -0.8287 1.09228   1
  -4   0   2 2231.71 65.1320   2
   4   0  -2 2197.12 64.0616   3
  -4   0   2 2256.81 64.4259   4
  -4   0   2 2247.49 65.4377   5
  -4   0   2 2238.57 63.7665   1
  -4   0   2 2211.28 64.1170   3
   3   0  -2 0.72052 0.76482   3
  -3   0   2 0.54898 0.78728   3
  -3   0   2 -1.6781 1.17501   5
  -3   0   2 -1.2552 1.18711   2
  -3   0   2 0.53729 0.62706   1
  -3   0   2 -0.2534 0.71586   4
   2   0  -2 194.090 6.18901   4
  -2   0   2 197.984 5.95993   3
   2   0  -2 186.108 5.90436   3
  -2   0   2 198.168 5.88334   1
  -2   0   2 193.978 6.27746   4
  -2   0   2 191.670 6.67764   2
  -1   0   2 1.73608 0.71381   2
  -1   0   2 0.81511 0.39021   1
   1   0  -2 1.32159 0.27855   3
   1   0  -2 -0.1064 0.41936   4
  -1   0   2 1.32703 0.53729   4
  -1   0   2 1.97111 0.67673   5
   0   0   2 767.747 22.3289   1
   0   0   2 773.373 22.3036   5
   0   0  -2 776.850 22.1025   3
   0   0  -2 767.774 22.2388   2
   0   0  -2 758.536 22.2938   4
  -1   0  -2 0.55460 0.53528   2
  -1   0  -2 0.68904 0.56987   4
  -1   0  -2 1.35928 0.61707   3
   1   0   2 0.37615 0.58358   1
   2   0   2 74.1391 2.78151   1
  -2   0  -2 64.2219 2.73913   4
  -2   0  -2 71.4524 2.95113   3
  -2   0  -2 66.6387 2.24028   5
  -2   0  -2 63.4841 2.66336   2
  -3   0  -2 -1.3984 0.94344   2
  -3   0  -2 0.47408 1.11829   3
  -3   0  -2 -1.6398 0.96689   4
   3   0   2 -0.9793 0.88048   1
  -3   0  -2 0.37454 0.67046   5
   4   0   2 335.046 11.0406   1
  -4   0  -2 348.542 11.4440   2
  -4   0  -2 348.298 10.9963   5
  -4   0  -2 362.693 11.6550   3
  -4   0  -2 359.466 11.3621   4
  -5   0  -2 -0.6977 1.69318   3
  -5   0  -2 -0.6929 1.50860   2
   5   0   2 -0.3896 1.31994   1
  -5   0  -2 2.74770 1.34489   5
  -5   0  -2 -3.0906 1.46232   4
  -6   0  -2 2735.14 79.1755   2
  -6   0  -2 2697.91 78.7674   4
  -6   0  -2 2701.40 79.0396   3
   6   0   2 2701.17 78.9933   3
  -6   0  -2 2726.17 78.4879   5
   7   0   2 1.39449 2.59180   3
  -7   0  -2 -0.4261 1.87179   5
   7   0   2 -0.7382 2.02907   1
  -7   0  -2 -0.9921 2.43668   3
  -7   0  -2 0.43445 2.36764   4
  -7   0  -2 0.83770 2.69524   2
   8   0   2 168.027 8.33568   3
  -8   0  -2 175.219 8.90357   2
  -8   0  -2 173.909 7.71027   5
  -8   0  -2 188.890 8.24470   4
   8   0   2 169.550 7.52422   1
  -8   0  -2 181.842 8.51537   3
   9   0   2 -1.9799 2.76079   1
  -9   0  -2 2.25221 2.88236   5
  -9   0  -2 -2.8545 3.66018   2
  -9   0  -2 -1.2023 3.19057   4
   9   0   2 -0.5503 3.31167   3
  -9   0  -2 2.79241 3.54921   3
 -10   0  -2 86.1078 7.10763   3
 -10   0  -2 81.0136 6.87278   4
  10   0   2 82.6608 5.73314   1
 -10   0  -2 83.6336 8.04427   2
  10   0   2 75.7815 6.41389   3
 -11   0  -2 0.68653 4.45282   3
 -11   0  -2 3.39294 4.43818   4
  11   0   2 1.37013 3.78833   1
  11   0   2 -1.5617 4.24383   3
 -11   0  -2 1.27182 4.49638   2
  12   0   2 75.9103 6.83726   1
 -12   0  -2 96.6291 9.50381   2
  12   0   2 67.3780 7.66871   3
 -12   0  -2 93.2472 8.10422   4
 -12   0  -2 87.8388 8.11664   3
 -13   0  -2 0.62227 5.22120   4
  13   0   2 -0.9170 5.74181   3
 -13   0  -2 1.01281 6.50969   2
 -13   0  -2 7.66755 6.02743   3
 -14   0  -2 67.9260 8.72176   3
  14   0   2 84.8790 9.19864   3
 -14   0  -2 68.2053 8.30154   4
  15   0   2 3.62374 8.07717   3
 -15   0  -2 1.32628 6.40878   4
 -15   0  -2 -2.5926 6.41752   3
  16   0   2 33.1510 8.69815   3
 -16   0  -2 39.3722 8.68042   3
 -16   0  -2 24.5439 7.80086   4
  17  -1  -2 39.9975 8.76113   4
 -17  -1   2 53.4250 9.22788   4
  17  -1  -2 29.9883 8.58491   3
  17   1  -2 32.5494 9.03118   3
 -17   1   2 52.3755 12.1865   2
  17   1  -2 38.2012 7.83337   4
 -17   1   2 39.2628 9.60003   4
 -16  -1   2 45.4740 8.54797   4
 -16  -1   2 24.9772 7.26809   3
  16  -1  -2 15.4441 7.48648   3
  16   1  -2 21.0296 7.74032   4
  16   1  -2 20.1383 7.38102   3
 -16   1   2 33.7217 10.7768   2
 -16   1   2 19.4693 8.17155   4
  15  -1  -2 15.6301 6.83838   3
 -15  -1   2 21.6760 7.04169   3
 -15  -1   2 9.77604 7.36543   4
  15   1  -2 26.2650 6.91339   3
  15   1  -2 38.3192 8.79215   2
 -15   1   2 22.5170 7.47592   4
  15   1  -2 21.4810 6.40704   4
 -15   1   2 26.0315 9.31497   2
 -14  -1   2 27.1189 8.57687   2
  14  -1  -2 57.0203 7.44468   3
 -14  -1   2 59.5036 7.82298   4
 -14  -1   2 39.0114 6.56992   3
 -14   1   2 64.8736 10.5010   2
 -14   1   2 62.9076 8.47609   4
  14   1  -2 47.9626 6.95307   4
  14   1  -2 48.6695 7.50246   3
 -13  -1   2 14.9237 7.89699   2
 -13  -1   2 15.0298 6.13007   4
  13  -1  -2 13.4605 5.62985   3
 -13  -1   2 21.6473 5.47820   3
  13   1  -2 20.7260 5.53407   3
 -13   1   2 24.1496 7.60556   2
 -13   1   2 7.21279 6.09855   4
  13   1  -2 25.4247 6.38726   5
  13   1  -2 15.0145 5.27711   4
 -12  -1   2 119.264 10.0641   5
 -12  -1   2 119.156 7.57219   1
 -12  -1   2 103.452 8.30082   3
 -12  -1   2 104.303 10.5904   2
 -12  -1   2 124.462 8.93097   4
  12  -1  -2 119.517 8.38823   3
 -12   1   2 113.505 10.7860   2
 -12   1   2 109.818 9.13251   4
  12   1  -2 115.078 8.34739   3
  12   1  -2 113.738 7.48779   1
 -12   1   2 121.691 10.4335   5
 -11  -1   2 411.784 16.1201   4
 -11  -1   2 423.694 15.0672   1
 -11  -1   2 453.051 17.9456   5
  11  -1  -2 415.810 15.8033   3
 -11  -1   2 414.308 15.7561   3
 -11  -1   2 409.696 18.2316   2
  11   1  -2 400.012 14.8305   1
 -11   1   2 391.229 18.2024   2
 -11   1   2 432.211 18.3590   5
  11   1  -2 436.615 15.9140   3
 -11   1   2 455.610 16.9309   4
 -10  -1   2 119.104 8.99323   5
 -10  -1   2 108.010 6.50503   1
  10  -1  -2 105.339 6.93884   3
 -10  -1   2 115.840 7.19956   4
 -10  -1   2 112.093 7.32356   3
 -10  -1   2 99.5934 9.03290   2
  10   1  -2 104.509 6.02229   1
 -10   1   2 106.325 9.20503   2
 -10   1   2 110.866 8.00340   4
 -10   1   2 102.584 8.55410   5
  10   1  -2 116.502 7.02854   3
  -9  -1   2 167.514 7.59048   3
  -9  -1   2 152.752 7.16275   1
  -9  -1   2 155.236 8.81688   5
  -9  -1   2 162.064 9.40016   2
  -9  -1   2 137.745 7.55174   4
   9  -1  -2 146.963 6.17488   1
   9  -1  -2 145.146 7.44067   3
   9   1  -2 157.584 6.96780   1
  -9   1   2 150.936 8.22207   4
  -9   1   2 158.405 9.40904   5
  -9   1   2 158.645 9.49120   2
   9   1  -2 152.914 7.47439   3
  -8  -1   2 119.662 6.18290   3
  -8  -1   2 128.219 7.60077   5
   8  -1  -2 136.647 6.78686   3
  -8  -1   2 138.481 8.09101   2
   8  -1  -2 133.665 5.25270   1
  -8  -1   2 133.061 6.20860   1
  -8  -1   2 110.501 6.29901   4
  -8   1   2 130.195 8.07609   5
  -8   1   2 135.890 7.11790   4
   8   1  -2 124.903 6.54769   3
  -8   1   2 123.672 7.35436   2
   8   1  -2 126.154 6.12396   1
  -7  -1   2 127.090 7.59755   2
  -7  -1   2 137.865 5.80451   1
   7  -1  -2 123.995 5.85767   3
  -7  -1   2 134.449 7.11957   5
  -7  -1   2 124.172 6.20195   4
   7  -1  -2 118.313 4.69596   1
  -7  -1   2 114.980 5.63351   3
   7   1  -2 118.491 5.85271   3
  -7   1   2 121.641 7.20820   2
  -7   1   2 124.044 7.83825   5
  -7   1   2 120.973 6.42381   4
  -6  -1   2 232.022 9.62562   5
  -6  -1   2 248.078 8.52184   3
  -6  -1   2 235.230 9.84489   2
  -6  -1   2 243.165 8.77996   4
   6  -1  -2 235.739 8.52199   3
  -6  -1   2 242.147 8.39512   1
   6  -1  -2 218.649 7.42930   1
  -6   1   2 237.533 9.00515   4
  -6   1   2 234.809 9.54893   2
  -6   1   2 221.544 10.2697   5
  -5  -1   2 98.9984 4.59768   1
  -5  -1   2 110.969 4.73299   4
  -5  -1   2 114.166 5.86869   2
  -5  -1   2 120.320 5.99999   5
  -5  -1   2 113.476 4.71946   3
   5  -1  -2 109.219 4.67324   3
   5  -1  -2 106.429 3.71691   1
  -5   1   2 103.391 5.66815   2
  -5   1   2 110.574 3.72827   1
  -5   1   2 105.522 6.03500   5
   5   1  -2 109.613 4.57763   4
  -5   1   2 106.089 5.08735   4
   4  -1  -2 1412.95 41.1845   1
  -4  -1   2 1488.19 43.3174   2
  -4  -1   2 1436.77 42.1122   4
  -4  -1   2 1446.92 41.9990   3
  -4  -1   2 1416.61 41.9875   1
   4  -1  -2 1408.41 42.0538   3
  -4  -1   2 1479.49 43.2164   5
   4   1  -2 1436.90 41.9835   4
  -4   1   2 1470.02 43.6303   5
  -4   1   2 1454.95 43.0753   2
   4   1  -2 1495.57 43.0121   2
  -4   1   2 1410.15 42.3465   4
  -3  -1   2 861.751 24.7770   3
  -3  -1   2 874.756 24.9281   1
  -3  -1   2 828.679 25.7553   5
  -3  -1   2 868.629 26.0148   2
   3  -1  -2 836.824 24.8686   3
  -3  -1   2 841.505 24.8871   4
   3   1  -2 841.217 24.7647   4
  -3   1   2 808.047 25.5718   2
   3   1  -2 880.243 25.7641   2
  -3   1   2 842.887 25.9973   5
  -3   1   2 823.443 25.0948   4
   2  -1  -2 214.760 6.90537   3
  -2  -1   2 223.325 7.65217   5
  -2  -1   2 217.312 6.95217   1
  -2  -1   2 222.999 6.74895   3
  -2  -1   2 228.236 7.92133   2
  -2   1   2 218.856 7.05347   4
   2   1  -2 209.058 6.78139   4
  -2   1   2 217.847 7.85344   5
  -2   1   2 204.969 7.37891   2
   2   1  -2 218.567 7.52048   5
   2   1  -2 215.363 7.63653   2
  -1  -1   2 5575.19 155.138   3
  -1  -1   2 5459.00 154.727   1
   1  -1  -2 5388.36 155.076   1
  -1  -1   2 5572.72 155.247   5
   1  -1  -2 5452.66 154.937   4
   1  -1  -2 5430.76 155.775   3
  -1   1   2 5444.32 155.078   1
  -1   1   2 5487.48 156.111   2
   1   1  -2 5484.54 155.316   2
  -1   1   2 5467.96 154.683   4
   1   1  -2 5255.11 155.716   4
   1   1  -2 5343.33 155.906   5
  -1   1   2 5501.30 155.376   5
   0  -1  -2 1002.16 28.0754   3
   0  -1   2 959.409 27.6847   3
   0  -1   2 962.463 27.9240   1
   0  -1  -2 968.081 27.8114   1
   0  -1  -2 945.096 27.6484   4
   0  -1   2 949.198 28.1555   5
   0   1  -2 948.109 28.1306   5
   0   1  -2 994.507 28.0292   4
   0   1   2 966.907 27.8330   2
   0   1   2 958.972 28.4091   5
   0   1  -2 969.982 28.3963   2
   0   1   2 972.816 27.8216   1
  -1  -1  -2 16.1209 1.57900   3
   1  -1   2 15.8408 1.13855   3
   1  -1   2 22.1227 1.57703   1
  -1  -1  -2 17.0703 1.01436   4
  -1  -1  -2 16.8691 1.35961   1
  -1   1  -2 18.2803 1.99261   2
   1   1   2 17.9922 0.97730   2
   1   1   2 18.9537 1.72123   5
   1   1   2 17.4763 1.35031   1
  -1   1  -2 16.9067 1.44678   5
  -1   1  -2 17.1928 1.49140   4
   2  -1   2 1124.77 33.0837   1
  -2  -1  -2 1128.36 32.9830   1
  -2  -1  -2 1154.96 32.6124   4
  -2  -1  -2 1130.78 32.6383   2
  -2  -1  -2 1110.69 33.3989   3
   2  -1   2 1154.54 33.0429   3
   2   1   2 1127.61 33.0131   5
   2   1   2 1114.44 32.5517   2
   2   1   2 1121.40 32.9962   1
  -2   1  -2 1148.12 33.0574   3
  -2   1  -2 1128.99 33.4575   2
  -2   1  -2 1143.11 33.1176   4
  -2   1  -2 1159.40 33.0264   5
  -3  -1  -2 688.276 20.3882   4
   3  -1   2 681.131 20.7942   1
  -3  -1  -2 666.706 20.6675   1
   3  -1   2 673.856 20.7708   3
  -3  -1  -2 707.356 21.2814   3
  -3  -1  -2 703.200 20.5601   2
  -3   1  -2 677.519 20.8633   3
   3   1   2 692.325 20.7276   1
   3   1   2 694.816 20.6437   5
  -3   1  -2 720.334 20.7802   5
  -3   1  -2 704.409 20.9068   4
  -3   1  -2 690.594 21.1998   2
   4  -1   2 229.653 7.89330   3
  -4  -1  -2 209.090 7.60940   1
  -4  -1  -2 227.182 8.23574   3
   4  -1   2 216.810 7.65172   1
  -4  -1  -2 222.140 7.40652   4
  -4  -1  -2 217.482 7.63934   5
  -4  -1  -2 218.775 7.66623   2
  -4   1  -2 219.748 7.81964   4
  -4   1  -2 222.057 7.95997   3
  -4   1  -2 218.043 7.82019   5
   4   1   2 221.097 7.57063   5
  -4   1  -2 221.830 8.23932   2
   4   1   2 219.488 7.67031   1
  -5  -1  -2 1004.61 29.3536   4
   5  -1   2 987.231 29.3466   1
  -5  -1  -2 994.955 29.4989   5
   5  -1   2 977.975 29.7306   3
  -5  -1  -2 964.148 30.0211   3
  -5  -1  -2 999.918 29.7704   2
  -5  -1  -2 970.556 29.3862   1
  -5   1  -2 988.544 29.7784   4
   5   1   2 963.965 29.4217   1
  -5   1  -2 1008.41 29.8921   3
  -5   1  -2 980.254 29.8076   5
  -5   1  -2 975.331 30.1604   2
   5   1   2 971.567 29.3689   5
  -6  -1  -2 7.96319 2.44941   2
  -6  -1  -2 7.31453 2.59461   3
  -6  -1  -2 4.48466 2.10535   1
  -6  -1  -2 6.89669 2.09516   5
   6  -1   2 3.00135 2.31181   3
  -6  -1  -2 5.97697 2.21296   4
   6  -1   2 6.37857 2.16560   1
  -6   1  -2 6.69373 2.22705   5
   6   1   2 6.75506 2.13533   1
   6   1   2 8.17002 2.03356   5
  -6   1  -2 3.37250 2.39041   3
  -6   1  -2 2.06870 2.23810   4
  -6   1  -2 2.35241 2.41491   2
  -7  -1  -2 457.303 15.9689   2
  -7  -1  -2 453.167 15.4296   5
   7  -1   2 445.437 15.6920   3
  -7  -1  -2 462.367 16.1042   3
  -7  -1  -2 456.543 15.4151   4
   7  -1   2 467.029 15.1169   1
  -7  -1  -2 458.807 15.2084   1
  -7   1  -2 474.009 15.9411   4
  -7   1  -2 462.902 16.4424   2
   7   1   2 469.317 15.3163   5
  -7   1  -2 458.827 15.6818   5
  -7   1  -2 470.797 15.9505   3
   7   1   2 463.062 15.2752   1
  -8  -1  -2 72.7936 5.16184   5
   8  -1   2 77.6827 5.64377   3
  -8  -1  -2 76.4658 6.06416   3
  -8  -1  -2 82.0708 5.74428   4
  -8  -1  -2 83.7400 5.80365   2
   8  -1   2 74.3126 4.98720   1
  -8  -1  -2 83.3870 5.21424   1
   8   1   2 76.3222 5.24473   5
  -8   1  -2 87.2524 5.92687   4
   8   1   2 83.5835 5.16649   1
  -8   1  -2 88.7531 5.99803   3
  -8   1  -2 78.6902 6.27542   2
  -8   1  -2 71.4312 5.40274   5
  -9  -1  -2 22.8347 3.70719   1
  -9  -1  -2 18.0468 3.71892   5
  -9  -1  -2 13.1485 4.20489   2
   9  -1   2 21.0934 4.14031   3
   9  -1   2 17.3346 3.58649   1
  -9  -1  -2 23.9019 4.57910   3
  -9  -1  -2 19.6962 3.92597   4
  -9   1  -2 16.6599 4.60717   2
   9   1   2 20.5944 3.98302   1
  -9   1  -2 15.4659 3.68652   5
   9   1   2 19.2925 3.51492   5
  -9   1  -2 18.5424 4.28882   4
  -9   1  -2 17.3824 3.67746   3
  10  -1   2 78.1474 5.89321   1
 -10  -1  -2 77.9148 7.26576   2
 -10  -1  -2 65.8441 5.93275   1
 -10  -1  -2 70.3213 6.68424   3
 -10  -1  -2 60.7272 6.13549   4
 -10  -1  -2 65.4765 5.93483   5
  10  -1   2 52.4757 5.85011   3
  10   1   2 73.0645 6.91865   3
 -10   1  -2 49.7473 6.16566   3
  10   1   2 63.8669 5.58324   1
  10   1   2 75.9471 5.99855   5
 -10   1  -2 74.9526 7.89063   2
 -10   1  -2 58.1691 6.35910   4
 -11  -1  -2 119.155 9.70181   2
  11  -1   2 114.709 8.40224   3
 -11  -1  -2 105.753 7.74815   4
 -11  -1  -2 115.095 8.81985   3
  11   1   2 131.150 8.16406   1
 -11   1  -2 108.624 8.51800   3
 -11   1  -2 106.338 9.42027   2
 -11   1  -2 116.566 8.81482   4
  11   1   2 114.052 8.92378   3
 -12  -1  -2 13.9374 5.53908   4
 -12  -1  -2 23.4652 5.97501   3
  12  -1   2 13.1250 5.45622   3
 -12   1  -2 14.7801 5.81136   4
  12   1   2 23.1415 6.06481   3
 -12   1  -2 11.1270 5.50469   3
  12   1   2 17.8312 4.72907   1
 -12   1  -2 17.0332 6.32807   2
 -13  -1  -2 137.743 9.63624   4
  13  -1   2 146.914 11.3773   3
 -13  -1  -2 156.664 10.9720   3
 -13   1  -2 122.382 10.1351   3
 -13   1  -2 161.538 13.2627   2
  13   1   2 143.573 10.9205   3
  13   1   2 141.667 9.85153   1
 -13   1  -2 159.053 10.9643   4
  14  -1   2 16.3468 6.88866   3
 -14  -1  -2 12.2486 7.38809   3
 -14  -1  -2 12.4529 5.84324   4
 -14   1  -2 24.9008 8.87436   2
 -14   1  -2 22.0855 7.13736   3
  14   1   2 14.0551 6.83983   3
 -14   1  -2 21.4589 6.94798   4
 -15  -1  -2 5.83416 6.92212   4
  15  -1   2 31.1339 8.03890   3
 -15  -1  -2 16.4792 7.49978   3
 -15   1  -2 21.5990 7.78781   4
  15   1   2 37.6142 8.39683   3
  16  -1   2 13.2121 8.01411   3
 -16  -1  -2 25.0003 7.59537   4
 -16  -1  -2 27.3082 8.44320   3
 -16   1  -2 19.0135 7.95820   4
  16   1   2 14.9075 8.10644   3
  16  -2  -2 -2.5873 7.79129   3
 -16   2   2 4.98551 8.04466   4
 -16   2   2 2.98747 9.27259   2
 -15  -2   2 7.75047 6.80422   3
  15  -2  -2 2.66494 6.54753   3
  15   2  -2 8.67178 6.88212   3
 -15   2   2 4.54032 8.81493   2
 -15   2   2 14.8908 7.99974   4
  15   2  -2 9.68412 7.27715   4
  14  -2  -2 8.60460 6.21576   3
 -14  -2   2 2.40353 5.86652   3
 -14  -2   2 -2.6031 5.07066   4
 -14   2   2 16.8338 8.31100   2
  14   2  -2 -7.9550 5.14291   3
  14   2  -2 -0.1240 4.73376   4
 -14   2   2 -4.5774 6.53123   4
 -13  -2   2 39.2582 7.92073   5
 -13  -2   2 42.5465 6.25032   3
 -13  -2   2 48.2154 6.53148   4
  13  -2  -2 65.6243 7.51466   3
 -13  -2   2 48.6079 6.41507   1
 -13  -2   2 65.3224 9.46846   2
  13   2  -2 58.9456 6.79482   1
  13   2  -2 56.0358 6.50544   4
 -13   2   2 46.1782 7.71937   4
  13   2  -2 57.9706 8.58435   2
  13   2  -2 58.5648 8.27260   5
  13   2  -2 51.5322 6.88441   3
 -13   2   2 49.8622 9.25298   2
 -12  -2   2 32.8288 6.91421   5
 -12  -2   2 36.3994 5.67680   4
  12  -2  -2 39.1857 6.15634   3
 -12  -2   2 19.6604 7.40696   2
 -12  -2   2 35.0117 5.55880   1
 -12  -2   2 28.2311 5.16349   3
  12   2  -2 34.9446 7.55563   2
  12   2  -2 28.7733 5.55349   3
 -12   2   2 21.7435 6.12074   4
 -12   2   2 39.1418 7.76634   5
 -12   2   2 30.6001 7.53094   2
  12   2  -2 29.3304 5.03804   1
  12   2  -2 26.0317 4.95386   4
  12   2  -2 30.9326 6.20174   5
 -11  -2   2 217.124 10.7917   3
  11  -2  -2 224.703 10.7414   3
 -11  -2   2 202.917 10.1910   4
 -11  -2   2 228.651 12.6282   5
 -11  -2   2 222.702 10.0665   1
 -11  -2   2 205.881 12.7544   2
 -11   2   2 224.012 13.7207   5
 -11   2   2 194.732 12.9860   2
  11   2  -2 227.802 10.6510   3
  11   2  -2 237.737 10.1768   4
  11   2  -2 216.168 12.3430   2
  11   2  -2 234.327 12.2411   5
 -11   2   2 215.230 11.5273   4
  11   2  -2 236.557 10.2628   1
  10  -2  -2 176.464 9.24351   3
 -10  -2   2 211.281 11.3169   5
 -10  -2   2 205.953 9.09685   4
 -10  -2   2 186.825 8.84673   1
 -10  -2   2 176.120 8.91759   3
 -10  -2   2 181.218 11.2497   2
  10   2  -2 200.769 9.37475   1
  10   2  -2 178.790 9.42623   3
 -10   2   2 183.894 9.33952   4
  10   2  -2 189.455 8.65299   4
  10   2  -2 206.558 10.9382   5
 -10   2   2 197.813 11.7022   5
  10   2  -2 166.091 10.4985   2
 -10   2   2 192.681 11.7199   2
  -9  -2   2 35.4498 4.23610   4
  -9  -2   2 35.8996 5.34356   5
  -9  -2   2 35.4755 4.46491   3
  -9  -2   2 33.5072 4.37906   1
  -9  -2   2 28.8036 5.56371   2
   9  -2  -2 39.7554 4.68386   3
  -9   2   2 35.4107 6.06228   2
   9   2  -2 41.2655 6.15069   2
   9   2  -2 36.4521 5.19024   5
   9   2  -2 28.4354 3.75429   4
  -9   2   2 32.3911 5.07495   4
  -9   2   2 29.6509 5.82408   5
  -8  -2   2 49.8881 5.87007   2
   8  -2  -2 55.0928 4.74665   3
  -8  -2   2 50.7418 5.76524   5
  -8  -2   2 52.7573 4.71297   3
  -8  -2   2 52.9920 4.58466   4
  -8  -2   2 57.4365 4.64002   1
  -8   2   2 47.8759 5.09803   4
   8   2  -2 55.9498 6.22862   2
  -8   2   2 45.8642 6.13092   5
   8   2  -2 45.6478 5.24230   5
   8   2  -2 56.2255 4.49542   4
  -8   2   2 47.4037 5.95612   2
  -7  -2   2 894.546 26.5194   3
  -7  -2   2 840.812 27.5958   5
  -7  -2   2 863.304 26.1761   4
   7  -2  -2 810.063 24.7361   1
  -7  -2   2 838.220 26.2796   1
  -7  -2   2 858.740 28.3190   2
   7  -2  -2 824.555 26.3736   3
   7   2  -2 851.549 25.9433   4
  -7   2   2 834.799 28.6483   5
  -7   2   2 877.188 28.1886   2
   7   2  -2 857.530 27.5404   5
  -7   2   2 843.064 26.9355   4
   7   2  -2 858.840 27.7714   2
  -6  -2   2 35.4991 3.20984   3
   6  -2  -2 35.3295 1.63051   1
  -6  -2   2 34.3311 3.40454   1
  -6  -2   2 39.7261 3.33450   4
  -6  -2   2 42.7227 4.91904   2
  -6  -2   2 33.8982 4.09120   5
   6  -2  -2 31.7876 3.29833   3
   6   2  -2 35.5790 4.23986   2
  -6   2   2 37.7218 4.85997   5
  -6   2   2 33.6728 4.46291   2
   6   2  -2 34.1939 4.03330   5
  -6   2   2 36.7110 3.93373   4
   6   2  -2 38.2480 3.05726   4
   5  -2  -2 1222.38 36.8071   3
  -5  -2   2 1280.81 36.8482   3
  -5  -2   2 1250.22 36.8520   1
  -5  -2   2 1218.15 37.9004   5
  -5  -2   2 1233.56 36.4682   4
  -5  -2   2 1245.92 38.3796   2
  -5   2   2 1224.79 38.4736   5
  -5   2   2 1228.18 37.9839   2
   5   2  -2 1233.40 36.2954   4
  -5   2   2 1228.50 37.1531   4
   5   2  -2 1270.18 38.0432   2
   5   2  -2 1232.70 37.7941   5
  -4  -2   2 22.2059 2.35794   3
  -4  -2   2 22.5542 3.06295   5
   4  -2  -2 23.1024 2.42836   3
  -4  -2   2 25.7119 2.17630   4
  -4  -2   2 26.3668 3.53622   2
  -4  -2   2 23.4128 2.51632   1
   4   2  -2 24.2821 1.96695   4
  -4   2   2 16.8291 2.36380   4
  -4   2   2 24.8506 3.50115   5
   4   2  -2 26.2690 3.09150   5
   4   2  -2 31.2938 3.38859   2
  -4   2   2 22.5088 3.08252   2
   3  -2  -2 476.095 13.6513   1
  -3  -2   2 477.185 14.8051   3
   3  -2  -2 468.500 14.7955   3
  -3  -2   2 477.297 14.8639   1
  -3  -2   2 464.180 15.6405   5
   3   2  -2 489.274 14.3372   4
  -3   2   2 464.556 14.8281   4
  -3   2   2 481.192 15.6062   2
   3   2  -2 471.415 15.6787   2
  -3   2   2 473.443 16.0017   5
   3   2  -2 478.886 15.6111   5
  -2  -2   2 4325.30 123.016   1
  -2  -2   2 4356.87 122.871   3
   2  -2  -2 4366.62 122.219   1
  -2  -2   2 4395.76 123.793   5
   2  -2  -2 4280.10 123.001   3
  -2   2   2 4305.86 124.084   5
   2   2  -2 4247.00 123.677   2
  -2   2   2 4248.33 122.833   4
  -2   2   2 4296.93 123.547   2
   2   2  -2 4252.64 123.688   5
   2   2  -2 4322.54 122.681   4
   1  -2  -2 526.488 15.8338   3
   1  -2  -2 507.449 15.2678   1
  -1  -2   2 535.632 15.5474   3
  -1  -2   2 513.937 15.7207   1
  -1   2   2 522.636 16.0959   2
  -1   2   2 510.175 15.3847   4
   1   2  -2 519.821 15.5030   4
   1   2  -2 515.206 16.4502   2
   1   2  -2 516.473 16.3512   5
  -1   2   2 508.945 16.8280   5
   0  -2  -2 262.629 8.73939   3
   0  -2   2 260.221 8.42330   1
   0  -2   2 274.210 8.36049   3
   0  -2  -2 258.115 7.85487   4
   0  -2  -2 258.936 8.32898   1
   0   2   2 263.417 7.91638   4
   0   2   2 278.023 8.80680   2
   0   2  -2 261.036 8.37277   4
   0   2  -2 251.341 9.08887   5
   0   2  -2 274.940 9.48069   2
   0   2   2 265.311 9.61563   5
   1  -2   2 1615.73 45.8564   3
   1  -2   2 1595.38 45.7533   1
  -1  -2  -2 1567.74 45.9015   1
  -1  -2  -2 1615.01 46.3417   3
   1   2   2 1579.97 45.8966   2
  -1   2  -2 1554.09 46.8752   2
   1   2   2 1598.02 46.7621   5
  -1   2  -2 1586.01 45.8933   4
  -1   2  -2 1574.18 46.5449   5
   2  -2   2 66.5984 3.00665   1
  -2  -2  -2 68.2150 3.81714   3
  -2  -2  -2 67.9311 3.35856   1
   2  -2   2 68.7624 3.24645   3
  -2  -2  -2 72.5860 2.28596   4
  -2   2  -2 68.6063 4.23889   5
  -2   2  -2 67.2462 3.39358   4
   2   2   2 72.0032 3.12561   2
   2   2   2 74.4934 4.24786   5
  -2   2  -2 72.5769 4.50220   2
  -3  -2  -2 1415.04 43.8355   3
   3  -2   2 1471.37 43.2133   3
  -3  -2  -2 1481.16 43.2732   1
   3  -2   2 1513.28 42.8671   1
  -3  -2  -2 1513.79 42.3555   4
   3   2   2 1444.49 42.7808   2
  -3   2  -2 1483.28 44.0961   2
   3   2   2 1503.74 43.3159   1
  -3   2  -2 1459.54 43.3353   4
  -3   2  -2 1467.34 43.7519   5
   3   2   2 1498.31 43.6781   5
  -4  -2  -2 26.6857 1.96434   4
   4  -2   2 24.1745 2.62208   3
  -4  -2  -2 30.0172 2.87519   1
   4  -2   2 35.6689 2.56765   1
  -4  -2  -2 24.5922 3.15082   3
   4   2   2 31.1944 2.95270   5
   4   2   2 23.7590 2.64913   1
  -4   2  -2 33.4719 3.32317   5
   4   2   2 29.7848 2.45496   2
  -4   2  -2 30.3476 3.31587   2
  -4   2  -2 28.5279 2.90477   4
  -5  -2  -2 7.89057 2.55367   3
  -5  -2  -2 6.37657 2.23177   1
  -5  -2  -2 4.10665 1.51442   4
  -5  -2  -2 8.62520 2.14973   2
   5  -2   2 7.52133 2.30798   3
   5  -2   2 5.99277 1.90069   1
  -5   2  -2 4.02944 2.71835   2
   5   2   2 6.47128 2.10395   1
   5   2   2 7.28023 2.33501   5
   5   2   2 7.99525 1.98067   2
  -5   2  -2 5.96741 2.43500   5
  -5   2  -2 3.40357 2.30642   4
  -6  -2  -2 189.797 7.64721   1
  -6  -2  -2 173.909 8.09836   3
  -6  -2  -2 177.679 7.60362   5
   6  -2   2 181.045 7.66626   3
  -6  -2  -2 194.365 6.97052   4
  -6  -2  -2 173.775 7.71169   2
   6  -2   2 171.748 7.13185   1
  -6   2  -2 182.175 8.58781   2
   6   2   2 191.443 7.64205   1
   6   2   2 183.327 7.59796   5
   6   2   2 172.115 7.49123   2
  -6   2  -2 176.692 8.06516   5
  -6   2  -2 175.881 7.88372   4
   7  -2   2 68.6508 4.78970   1
   7  -2   2 73.2930 5.15818   3
  -7  -2  -2 72.5860 5.37186   1
  -7  -2  -2 76.6998 5.32943   5
  -7  -2  -2 71.6103 5.74468   3
  -7  -2  -2 71.7348 4.47234   4
  -7  -2  -2 73.9438 5.25699   2
  -7   2  -2 67.2186 5.47154   5
  -7   2  -2 59.7978 5.34510   4
   7   2   2 67.1983 4.96048   2
  -7   2  -2 74.6187 6.03878   2
   7   2   2 64.9843 5.04341   1
   7   2   2 68.7347 5.09818   5
  -8  -2  -2 1.01069 3.11982   5
   8  -2   2 4.03924 2.66045   1
  -8  -2  -2 -2.7886 2.48731   4
   8  -2   2 -1.7290 2.89453   3
  -8  -2  -2 1.58491 3.08124   2
  -8  -2  -2 6.86146 3.30760   1
  -8  -2  -2 -1.6836 3.10873   3
  -8   2  -2 0.92914 3.66854   2
  -8   2  -2 -3.8194 3.21979   4
   8   2   2 -3.6264 2.82105   2
   8   2   2 2.12240 2.97661   5
  -8   2  -2 -0.3807 3.12747   5
   8   2   2 -0.6331 2.92399   1
  -9  -2  -2 506.148 18.2182   3
   9  -2   2 470.883 17.4521   3
   9  -2   2 456.494 16.6532   1
  -9  -2  -2 528.349 17.6372   5
  -9  -2  -2 493.133 17.0926   1
  -9  -2  -2 473.506 18.1056   2
  -9  -2  -2 501.803 16.8962   4
   9   2   2 501.329 17.2538   1
   9   2   2 486.470 17.4020   5
  -9   2  -2 505.691 18.0468   4
  -9   2  -2 496.194 19.0220   2
   9   2   2 471.803 17.6578   2
 -10  -2  -2 31.6724 5.56883   2
 -10  -2  -2 42.6588 5.04553   4
 -10  -2  -2 35.4273 5.02480   5
 -10  -2  -2 29.7968 4.88558   1
  10  -2   2 33.6483 5.26442   3
 -10  -2  -2 30.0485 5.62297   3
 -10   2  -2 26.5963 5.58988   4
 -10   2  -2 40.5012 6.62808   2
  10   2   2 39.3835 5.55132   2
  10   2   2 32.2991 4.90439   5
  10   2   2 35.9998 5.41638   1
 -11  -2  -2 45.9861 5.61533   4
 -11  -2  -2 41.2035 5.71715   1
  11  -2   2 50.1966 6.31691   3
 -11  -2  -2 47.0407 7.03002   3
 -11   2  -2 39.7342 5.84953   4
 -11   2  -2 43.6465 7.39288   2
  11   2   2 42.7755 5.60328   1
  12  -2   2 20.2006 5.93637   3
 -12  -2  -2 32.9252 5.69727   4
 -12  -2  -2 38.8005 6.31864   1
 -12  -2  -2 27.7671 6.36599   3
  12   2   2 27.3213 5.67698   1
  12   2   2 32.6963 6.87221   3
 -12   2  -2 38.4150 7.26062   4
 -12   2  -2 42.8543 8.60051   2
 -13  -2  -2 16.6079 5.66463   4
 -13  -2  -2 19.5716 6.56658   3
  13  -2   2 20.4773 6.55024   3
  13   2   2 28.1823 6.49870   1
 -13   2  -2 32.3561 8.15979   2
  13   2   2 19.4234 6.72047   3
 -13   2  -2 23.1965 7.00945   4
  14  -2   2 6.18496 6.50236   3
 -14  -2  -2 0.19657 6.28002   3
  14   2   2 -1.5435 6.37662   3
 -14   2  -2 2.30265 6.88259   4
 -14   2  -2 2.13803 7.26844   2
  14   2   2 4.92646 6.34768   1
  15  -2   2 7.17980 7.37507   3
 -15  -2  -2 12.9571 7.31458   3
 -15   2  -2 -1.5755 8.19001   4
  15   2   2 5.08028 7.41050   3
 -15   2  -2 0.78283 9.30534   2
  16  -2   2 -3.9767 7.78205   3
 -16  -2  -2 -4.6681 7.02809   3
 -16   2  -2 -0.0071 7.67214   4
  16   2   2 0.65509 7.73539   3
  16  -3  -2 6.48898 7.54629   3
 -16   3   2 6.19249 9.82775   2
 -16   3   2 -0.4488 8.48658   4
  15  -3  -2 -4.3021 6.76191   3
 -15   3   2 6.52408 8.02221   4
 -15   3   2 6.56946 9.20428   2
  14  -3  -2 131.474 10.7553   3
 -14  -3   2 135.912 9.80262   1
 -14  -3   2 114.050 10.1535   3
  14   3  -2 139.073 10.3426   1
 -14   3   2 137.578 11.9477   4
  14   3  -2 117.450 10.2156   3
 -14   3   2 144.681 14.3241   2
 -13  -3   2 0.96662 6.74051   5
 -13  -3   2 -11.104 5.39988   1
  13  -3  -2 5.81784 5.87452   3
 -13  -3   2 4.83001 4.91921   3
  13   3  -2 -2.6335 5.24818   1
 -13   3   2 -1.0164 6.24851   4
 -13   3   2 0.63737 7.47414   2
  13   3  -2 -3.9223 5.45746   3
  13   3  -2 -1.9282 6.58082   5
 -12  -3   2 55.3254 6.78445   1
 -12  -3   2 72.2250 9.90532   2
 -12  -3   2 86.9094 7.72906   3
 -12  -3   2 64.5346 8.14868   5
  12  -3  -2 95.7665 8.23709   3
 -12   3   2 89.2699 10.5928   2
  12   3  -2 81.5679 7.82566   3
 -12   3   2 79.1742 10.4779   5
  12   3  -2 87.4123 9.92882   2
  12   3  -2 73.6828 8.89049   5
  12   3  -2 85.5021 7.59153   1
 -12   3   2 69.0948 8.35307   4
 -11  -3   2 61.6432 8.24208   5
 -11  -3   2 61.9640 5.87774   4
  11  -3  -2 78.6764 7.31328   3
 -11  -3   2 89.7421 7.36271   3
 -11  -3   2 85.9989 7.47747   1
 -11  -3   2 68.2166 9.35122   2
  11   3  -2 55.6272 8.25270   2
  11   3  -2 77.5529 8.55834   5
  11   3  -2 100.868 6.69518   4
  11   3  -2 84.7573 7.58261   1
 -11   3   2 72.0428 7.89956   4
 -11   3   2 69.7500 9.67106   5
 -11   3   2 75.5925 8.58528   2
 -10  -3   2 37.2159 6.38626   5
 -10  -3   2 27.0798 4.53658   4
 -10  -3   2 31.7094 6.57381   2
  10  -3  -2 36.8544 5.37322   3
 -10  -3   2 35.5572 5.37446   3
 -10  -3   2 32.8306 5.19596   1
 -10   3   2 37.1134 6.38511   2
  10   3  -2 42.8244 7.09063   2
  10   3  -2 37.7075 4.54555   4
  10   3  -2 44.6241 6.53014   5
 -10   3   2 41.0611 6.19572   4
 -10   3   2 38.4690 7.92859   5
  10   3  -2 37.7748 5.36867   1
  -9  -3   2 19.8976 4.04681   3
  -9  -3   2 22.7493 5.19519   5
  -9  -3   2 15.8517 3.55335   4
  -9  -3   2 8.26483 5.47134   2
   9  -3  -2 28.1336 4.57881   3
  -9  -3   2 27.1345 4.58980   1
   9   3  -2 14.8643 5.42239   2
   9   3  -2 20.2026 3.45114   4
  -9   3   2 22.4211 5.92649   2
  -9   3   2 16.0880 5.76287   5
  -9   3   2 14.9522 4.71260   4
   9   3  -2 24.0623 5.23208   5
  -8  -3   2 395.446 13.7581   4
  -8  -3   2 401.276 14.3659   3
   8  -3  -2 391.705 14.5058   3
  -8  -3   2 405.785 15.8815   5
  -8  -3   2 403.613 14.5700   1
  -8  -3   2 385.073 16.6367   2
   8   3  -2 411.230 13.5048   4
  -8   3   2 414.166 15.1992   4
  -8   3   2 381.485 16.3551   2
  -8   3   2 382.850 17.3121   5
   8   3  -2 397.749 16.2307   2
   8   3  -2 405.250 15.7978   5
  -7  -3   2 43.6707 5.40132   5
   7  -3  -2 30.8651 4.01691   3
  -7  -3   2 38.2526 3.44691   4
  -7  -3   2 36.7731 4.30130   1
  -7  -3   2 38.5995 5.46865   2
  -7  -3   2 32.1267 3.82621   3
  -7   3   2 37.6851 4.62499   4
   7   3  -2 40.6796 3.31154   4
  -7   3   2 39.0962 5.54496   2
   7   3  -2 29.9771 4.78267   5
  -7   3   2 33.4054 5.47567   5
   7   3  -2 32.8536 5.14094   2
  -6  -3   2 277.313 10.3696   1
  -6  -3   2 260.100 9.30247   4
   6  -3  -2 256.732 10.1534   3
  -6  -3   2 272.526 11.3807   5
  -6  -3   2 278.950 10.3249   3
  -6   3   2 263.660 11.6332   2
   6   3  -2 259.736 11.1338   2
  -6   3   2 244.909 10.3362   4
   6   3  -2 284.825 9.16859   4
  -6   3   2 273.910 12.1387   5
   6   3  -2 264.482 11.3324   5
   5  -3  -2 478.976 15.6439   3
   5  -3  -2 466.761 13.5462   1
  -5  -3   2 490.711 15.7707   1
  -5  -3   2 470.120 15.6755   3
  -5  -3   2 470.453 16.7235   5
  -5   3   2 457.915 15.6977   4
  -5   3   2 444.584 16.6856   2
  -5   3   2 478.755 17.4247   5
   5   3  -2 463.967 16.5369   2
   5   3  -2 477.809 16.7789   5
   5   3  -2 476.568 14.6007   4
   4  -3  -2 443.748 13.2530   1
   4  -3  -2 442.337 14.8592   3
  -4  -3   2 463.366 16.0009   5
  -4  -3   2 436.551 14.8875   3
  -4  -3   2 438.463 14.8789   1
  -4   3   2 454.925 15.9526   2
   4   3  -2 463.171 13.9665   4
   4   3  -2 467.892 15.7840   2
  -4   3   2 446.940 16.4501   5
  -4   3   2 456.927 14.8494   4
   4   3  -2 462.235 15.9940   5
   3  -3  -2 182.562 5.92892   1
  -3  -3   2 195.657 7.28914   3
   3  -3  -2 172.253 7.08661   3
  -3  -3   2 182.898 7.24150   1
  -3   3   2 176.756 6.85232   4
   3   3  -2 188.400 8.14287   5
  -3   3   2 179.213 7.96177   2
  -3   3   2 177.019 8.66127   5
   3   3  -2 202.831 8.07253   2
   3   3  -2 184.822 6.45864   4
   2  -3  -2 349.763 10.7642   1
  -2  -3   2 340.476 11.5970   1
   2  -3  -2 341.432 11.6325   3
  -2  -3   2 358.976 11.5979   3
  -2   3   2 354.737 11.2218   4
   2   3  -2 349.350 12.6153   5
  -2   3   2 354.368 13.2620   5
   2   3  -2 354.184 10.8828   4
  -2   3   2 342.245 12.2750   2
   2   3  -2 345.319 12.4619   2
  -1  -3   2 30.1266 2.58593   3
  -1  -3   2 27.2970 2.54369   1
   1  -3  -2 33.2257 2.86544   3
   1  -3  -2 28.8881 2.17652   1
   1   3  -2 33.8114 2.15505   4
  -1   3   2 23.8490 3.85817   5
  -1   3   2 34.3640 3.32776   2
   1   3  -2 30.2333 3.66517   2
   1   3  -2 23.0566 3.26853   5
  -1   3   2 27.4545 1.91780   4
   0  -3   2 530.088 16.5925   1
   0  -3   2 529.541 16.5745   3
   0  -3  -2 558.866 17.0984   3
   0  -3  -2 540.581 16.4959   1
   0   3   2 531.830 17.1361   2
   0   3  -2 549.033 17.8832   5
   0   3  -2 524.802 16.2493   4
   0   3  -2 537.808 17.9257   2
   0   3   2 536.413 18.2570   5
   0   3   2 545.363 15.8262   4
   1  -3   2 1.48014 1.43403   3
  -1  -3  -2 1.27246 1.48031   1
  -1  -3  -2 1.23444 1.84394   3
   1  -3   2 0.39174 1.38110   1
  -1   3  -2 0.89409 1.37196   4
   1   3   2 -0.2677 1.93745   2
   1   3   2 4.18843 2.78828   5
  -1   3  -2 3.87837 2.88899   2
  -1   3  -2 2.99609 2.59204   5
  -2  -3  -2 1503.83 43.8049   1
   2  -3   2 1474.05 43.2652   1
   2  -3   2 1484.14 43.7080   3
  -2  -3  -2 1534.66 44.4124   3
  -2   3  -2 1510.09 43.6707   4
   2   3   2 1489.60 43.7486   2
  -2   3  -2 1453.88 44.9961   2
   2   3   2 1484.89 44.9202   5
  -2   3  -2 1470.03 44.9337   5
   3  -3   2 1.22248 1.32306   1
  -3  -3  -2 -4.2627 1.78474   1
  -3  -3  -2 5.79453 2.40695   3
   3  -3   2 3.41306 1.94513   3
   3   3   2 5.18629 3.05330   5
   3   3   2 2.87859 1.75242   2
  -3   3  -2 -1.5988 1.74538   4
  -3   3  -2 2.58991 3.26430   5
  -3   3  -2 -1.2036 2.83691   2
  -4  -3  -2 514.952 17.0462   3
   4  -3   2 484.510 15.9858   3
  -4  -3  -2 496.359 14.4954   4
   4  -3   2 495.358 15.1338   1
  -4  -3  -2 483.140 16.0565   1
  -4   3  -2 490.736 17.1916   5
  -4   3  -2 498.721 16.1756   4
  -4   3  -2 471.310 17.0162   2
   4   3   2 496.380 16.8204   5
   4   3   2 497.756 15.6158   2
   4   3   2 481.234 14.4208   4
  -5  -3  -2 7.88656 1.48864   4
  -5  -3  -2 5.90438 3.01029   3
   5  -3   2 5.63449 2.54861   3
   5  -3   2 6.27517 1.72383   1
  -5  -3  -2 6.71243 2.75013   1
  -5   3  -2 4.14058 2.75661   2
  -5   3  -2 8.34081 2.84461   4
  -5   3  -2 2.77779 2.94533   5
   5   3   2 7.83164 3.07189   5
   5   3   2 6.70857 2.58399   1
   5   3   2 2.69306 2.02019   2
  -6  -3  -2 9.07669 1.87741   4
  -6  -3  -2 11.5430 3.51933   3
   6  -3   2 11.0967 2.12285   1
   6  -3   2 11.8247 3.12877   3
  -6  -3  -2 11.6351 3.25063   1
   6   3   2 15.7362 3.13854   1
  -6   3  -2 11.2273 2.81195   4
   6   3   2 11.6103 3.42651   5
   6   3   2 11.5164 2.58918   2
  -6   3  -2 12.9610 3.85006   5
  -6   3  -2 14.0811 4.33972   2
   7  -3   2 7.31944 3.32435   3
  -7  -3  -2 9.76471 2.29556   4
  -7  -3  -2 13.9748 3.69637   1
   7  -3   2 15.6896 2.42848   1
  -7  -3  -2 20.1839 4.56757   3
  -7   3  -2 9.51505 4.44080   2
   7   3   2 10.7561 3.92055   5
  -7   3  -2 11.5668 3.11926   4
   7   3   2 14.5577 3.72904   1
  -7   3  -2 7.45487 3.85650   5
   7   3   2 15.1599 3.17638   2
  -8  -3  -2 964.520 30.6584   2
   8  -3   2 955.493 30.3835   3
  -8  -3  -2 958.467 31.1507   3
  -8  -3  -2 954.102 30.1870   1
  -8  -3  -2 948.176 29.0596   4
  -8   3  -2 968.352 30.8047   4
   8   3   2 940.028 30.2123   2
   8   3   2 998.657 30.4543   1
  -8   3  -2 909.540 31.4370   5
   8   3   2 962.447 30.6874   5
  -8   3  -2 913.853 31.7709   2
  -9  -3  -2 4.60382 4.18881   3
  -9  -3  -2 6.91057 4.24096   1
  -9  -3  -2 6.46738 3.02558   4
   9  -3   2 3.49727 4.04046   3
  -9   3  -2 4.58921 4.43926   5
  -9   3  -2 3.30264 4.83024   2
   9   3   2 5.05246 4.03536   1
  -9   3  -2 11.7842 4.72962   4
   9   3   2 -1.8967 3.94701   5
  10  -3   2 259.927 12.3907   3
 -10  -3  -2 283.814 12.1976   1
 -10  -3  -2 265.882 12.8934   3
  10   3   2 277.090 12.3146   1
  10   3   2 283.874 12.8232   5
 -10   3  -2 269.482 14.2783   2
 -10   3  -2 263.537 12.8540   4
 -11  -3  -2 0.03562 5.12028   1
 -11  -3  -2 -7.2591 5.59458   3
  11  -3   2 13.2900 5.49644   3
  11   3   2 8.42895 4.88751   1
 -11   3  -2 -2.5504 5.27461   4
 -11   3  -2 1.18439 5.76618   2
 -12  -3  -2 51.2408 7.45863   3
 -12  -3  -2 53.7376 7.02964   1
  12  -3   2 70.5096 8.26710   3
  12   3   2 74.5817 8.09768   1
 -12   3  -2 67.4158 9.53309   2
 -12   3  -2 65.6126 8.33102   4
 -13  -3  -2 21.8833 6.79801   3
  13  -3   2 26.9719 7.28582   3
 -13  -3  -2 10.3515 5.96395   1
  13   3   2 27.0590 6.42242   1
 -13   3  -2 4.74119 7.13374   4
 -13   3  -2 18.1221 8.15792   2
 -14  -3  -2 35.6832 8.48900   3
 -14  -3  -2 20.0333 6.93688   1
  14  -3   2 26.3120 7.86432   3
 -14   3  -2 17.7597 6.53722   4
  14   3   2 22.4774 6.98606   1
 -14   3  -2 34.0815 9.38846   2
  14   3   2 41.6972 9.20212   3
  15  -3   2 14.2824 9.01530   3
 -15  -3  -2 -1.9591 6.98707   3
  15   3   2 -4.2442 6.45788   1
 -15   3  -2 3.65314 8.73544   2
  15   3   2 0.63250 7.52777   3
 -15   3  -2 3.59005 7.76452   4
 -16  -3  -2 38.3518 9.04795   3
  16   3   2 37.2680 9.39197   3
 -15  -4   2 17.3942 7.68497   1
  15  -4  -2 15.1206 7.86749   3
  15   4  -2 19.5043 7.30967   1
 -15   4   2 0.60487 8.36899   4
 -15   4   2 18.0419 10.0933   2
  14  -4  -2 5.67664 7.16598   3
 -14  -4   2 0.91651 6.72998   1
 -14   4   2 -9.2859 7.89032   2
  14   4  -2 5.60122 7.00234   1
 -14   4   2 8.88222 8.00988   4
  13  -4  -2 67.1992 8.55206   3
 -13  -4   2 46.2803 7.42939   1
  13   4  -2 49.1929 7.51610   1
  13   4  -2 57.1982 9.34945   5
 -13   4   2 47.9340 10.1707   2
 -13   4   2 43.3030 8.47457   4
  12  -4  -2 5.26475 6.01275   3
 -12  -4   2 0.03761 4.74145   3
 -12  -4   2 12.0708 5.80282   1
  12   4  -2 7.81463 5.66533   1
 -12   4   2 2.93102 6.24747   4
  12   4  -2 8.70670 6.52389   5
 -12   4   2 -1.1844 7.06490   2
 -11  -4   2 43.1812 6.26064   3
 -11  -4   2 53.5213 7.16574   1
  11  -4  -2 45.8871 6.92797   3
  11   4  -2 67.2872 7.68906   1
 -11   4   2 45.9735 7.23710   4
 -11   4   2 49.7427 8.64197   2
 -11   4   2 50.1004 9.38395   5
  11   4  -2 39.9773 7.97216   5
 -10  -4   2 60.3153 6.19837   3
  10  -4  -2 52.9826 6.64884   3
 -10  -4   2 49.7218 6.48504   1
 -10  -4   2 45.4937 7.34772   5
  10   4  -2 58.1256 7.78539   2
 -10   4   2 48.8256 6.85381   4
  10   4  -2 55.6313 8.29235   5
 -10   4   2 51.9400 8.63111   5
 -10   4   2 63.9070 7.94334   2
  -9  -4   2 33.3687 4.98006   3
  -9  -4   2 40.8052 5.68281   1
   9  -4  -2 40.0908 5.66395   3
   9   4  -2 34.4239 6.33357   2
  -9   4   2 37.7910 7.36365   5
  -9   4   2 32.9882 5.78916   4
  -9   4   2 27.8539 6.81074   2
   9   4  -2 43.3032 6.71311   5
  -8  -4   2 711.787 23.7097   3
   8  -4  -2 725.998 23.8500   3
  -8  -4   2 710.561 23.8342   1
   8   4  -2 704.857 24.8686   2
  -8   4   2 703.436 25.8219   2
  -8   4   2 708.114 24.1370   4
  -8   4   2 702.286 26.7032   5
   8   4  -2 724.060 25.3936   5
   7  -4  -2 101.912 6.93005   3
  -7  -4   2 103.809 6.95837   3
  -7  -4   2 120.964 7.27594   1
   7   4  -2 108.439 6.61044   4
  -7   4   2 112.796 7.79651   2
   7   4  -2 97.5487 8.28588   5
   7   4  -2 120.025 7.86378   2
  -7   4   2 104.018 7.07533   4
  -7   4   2 112.133 9.20078   5
  -6  -4   2 5.70501 3.20646   3
   6  -4  -2 5.01836 3.20552   3
  -6  -4   2 1.22833 3.24253   1
  -6   4   2 6.56459 3.24835   4
  -6   4   2 1.09086 4.08115   2
   6   4  -2 -1.5847 3.25220   2
   6   4  -2 3.03818 2.01448   4
  -6   4   2 -1.1926 4.36483   5
   6   4  -2 1.95748 3.93245   5
   5  -4  -2 475.465 13.9542   1
  -5  -4   2 469.443 16.2717   3
  -5  -4   2 488.438 16.3408   1
   5  -4  -2 446.608 15.9712   3
   5   4  -2 453.376 14.6750   4
  -5   4   2 462.854 17.5472   2
  -5   4   2 465.262 15.9686   4
   5   4  -2 479.281 17.5726   5
  -5   4   2 469.769 18.2662   5
   5   4  -2 475.621 17.1480   2
  -4  -4   2 342.731 13.3596   3
  -4  -4   2 388.826 13.4495   1
   4  -4  -2 377.905 13.3649   3
   4  -4  -2 392.263 11.6366   1
   4   4  -2 390.835 11.9775   4
   4   4  -2 384.049 14.2006   2
  -4   4   2 371.534 13.0773   4
  -4   4   2 358.238 15.3192   5
  -4   4   2 366.814 14.4870   2
   4   4  -2 376.458 14.7570   5
  -3  -4   2 1007.34 30.8140   1
  -3  -4   2 999.186 30.8848   3
   3  -4  -2 996.833 29.4949   1
   3  -4  -2 992.678 30.8015   3
  -3   4   2 992.412 30.2635   4
   3   4  -2 1003.25 31.7196   2
  -3   4   2 1029.69 31.9065   2
  -3   4   2 989.548 32.8113   5
   3   4  -2 1010.00 29.3787   4
   3   4  -2 1027.23 32.2706   5
  -2  -4   2 440.960 14.5106   3
  -2  -4   2 428.897 14.3711   1
   2  -4  -2 437.563 14.5528   3
   2  -4  -2 432.377 13.4533   1
  -2   4   2 426.468 13.6440   4
   2   4  -2 411.829 15.4750   2
  -2   4   2 429.558 15.2891   2
  -2   4   2 433.024 16.6432   5
   2   4  -2 432.435 15.9205   5
   2   4  -2 412.716 13.0462   4
  -1  -4   2 461.671 14.8718   1
  -1  -4   2 461.441 14.8901   3
   1  -4  -2 419.441 14.1021   1
   1  -4  -2 451.460 15.0383   3
   1   4  -2 438.465 16.3739   5
  -1   4   2 445.222 13.7969   4
   1   4  -2 448.512 13.7332   4
   1   4  -2 450.378 16.1337   2
  -1   4   2 466.324 17.1604   5
  -1   4   2 431.665 15.5159   2
   0  -4  -2 757.345 23.7379   1
   0  -4  -2 785.393 24.5196   3
   0  -4   2 777.723 23.9037   1
   0  -4   2 796.294 24.0814   3
   0   4   2 804.504 22.8295   4
   0   4   2 754.261 24.7618   2
   0   4  -2 789.168 25.7583   2
   0   4   2 763.484 26.1132   5
   0   4  -2 799.892 25.8767   5
   0   4  -2 769.122 23.3047   4
   1  -4   2 450.338 14.5794   1
  -1  -4  -2 480.897 15.5508   3
  -1  -4  -2 448.437 14.7244   1
   1  -4   2 444.522 14.8491   3
  -1   4  -2 432.532 16.5939   5
   1   4   2 453.222 16.9646   5
   1   4   2 457.710 15.4516   2
  -1   4  -2 459.051 16.7355   2
  -1   4  -2 446.354 14.3471   4
  -2  -4  -2 -0.1549 2.27200   1
  -2  -4  -2 -0.9291 2.50093   3
   2  -4   2 0.70938 2.11460   3
   2  -4   2 0.72526 1.58644   1
   2   4   2 1.96287 3.75218   5
   2   4   2 0.83690 2.86837   2
  -2   4  -2 -2.4014 2.03023   4
  -2   4  -2 -4.0123 3.55972   5
  -2   4  -2 1.91727 2.94257   2
   3  -4   2 511.645 16.4736   3
  -3  -4  -2 477.942 16.3562   1
   3  -4   2 506.345 15.5394   1
  -3  -4  -2 509.823 17.2990   3
  -3   4  -2 462.350 17.5901   2
   3   4   2 502.837 16.4744   2
  -3   4  -2 475.705 18.1150   5
   3   4   2 497.806 18.0284   5
  -3   4  -2 493.577 16.2493   4
   4  -4   2 166.128 7.47495   3
  -4  -4  -2 158.222 7.55259   1
   4  -4   2 164.832 6.32946   1
  -4  -4  -2 160.499 8.31134   3
  -4   4  -2 161.309 9.86078   5
  -4   4  -2 160.514 7.30010   4
  -4   4  -2 165.671 9.22487   2
   4   4   2 161.094 8.92228   5
   4   4   2 166.792 7.52913   2
   5  -4   2 17.9124 2.25246   1
  -5  -4  -2 17.6812 3.63492   1
   5  -4   2 14.8735 3.44719   3
  -5  -4  -2 18.2881 4.23213   3
  -5   4  -2 11.2108 3.26892   4
   5   4   2 19.1459 3.34207   2
   5   4   2 11.6511 4.16544   5
  -5   4  -2 17.6259 4.65346   5
  -5   4  -2 10.5501 4.54501   2
  -6  -4  -2 107.886 6.91403   1
   6  -4   2 110.702 5.00642   1
  -6  -4  -2 110.591 7.72632   3
   6  -4   2 99.9649 6.74278   3
   6   4   2 127.737 8.10165   5
  -6   4  -2 118.668 8.63303   2
  -6   4  -2 118.564 8.32534   5
  -6   4  -2 117.386 7.03506   4
   6   4   2 113.295 6.88741   1
   6   4   2 117.105 6.33865   2
  -7  -4  -2 69.1124 6.04770   1
  -7  -4  -2 61.9035 6.61330   3
   7  -4   2 51.5794 5.49352   3
  -7   4  -2 60.4145 7.10503   5
   7   4   2 59.5417 5.69268   1
  -7   4  -2 58.6800 5.89307   4
   7   4   2 76.9058 6.97624   5
  -7   4  -2 59.2199 7.29730   2
   7   4   2 56.4250 4.97792   2
   8  -4   2 86.3474 6.85440   3
  -8  -4  -2 56.9740 6.30115   1
  -8  -4  -2 68.6817 7.13416   3
  -8   4  -2 71.0961 6.81464   4
  -8   4  -2 69.4403 7.93333   2
   8   4   2 70.0790 6.53070   1
   8   4   2 87.4065 7.95580   5
  -8   4  -2 68.6367 7.70681   5
   9  -4   2 71.2629 6.90801   3
  -9  -4  -2 54.6155 7.16723   3
  -9  -4  -2 62.7949 6.62500   1
  -9   4  -2 75.0350 8.54281   2
  -9   4  -2 56.9718 7.36861   5
   9   4   2 66.2388 7.65117   5
   9   4   2 62.3891 6.70386   1
  -9   4  -2 58.6928 6.93037   4
  10  -4   2 10.6296 5.23992   3
 -10  -4  -2 14.3878 5.40153   1
 -10  -4  -2 18.2460 5.84223   3
  10   4   2 8.96222 5.10199   1
  10   4   2 11.8238 5.49442   5
 -10   4  -2 21.4304 5.99271   4
 -10   4  -2 16.3749 6.59387   2
 -11  -4  -2 76.3208 7.93770   1
 -11  -4  -2 88.5401 8.95236   3
  11  -4   2 81.9125 8.38083   3
 -11   4  -2 74.0707 9.95033   2
  11   4   2 92.0142 8.56318   1
  11   4   2 83.4902 8.72472   5
 -11   4  -2 84.0594 8.86810   4
  12  -4   2 5.05685 6.20189   3
 -12  -4  -2 1.95163 6.89178   3
 -12  -4  -2 3.49748 6.44350   1
  12   4   2 11.7422 6.88845   1
 -12   4  -2 12.2808 7.56159   2
 -12   4  -2 9.55259 6.95890   4
  13  -4   2 -12.679 6.39388   3
 -13  -4  -2 3.75693 6.37154   1
 -13  -4  -2 -4.8831 7.10184   3
 -13   4  -2 2.36732 8.11889   2
 -13   4  -2 -0.3195 7.11468   4
  13   4   2 0.91532 6.12447   1
  14  -4   2 -1.3557 8.31869   3
 -14  -4  -2 6.90367 6.82102   1
 -14  -4  -2 4.59462 7.01080   3
 -14   4  -2 6.17899 7.89197   4
  14   4   2 7.28328 7.01390   1
 -14   4  -2 12.3695 8.88445   2
 -15  -4  -2 21.4742 8.17593   3
 -15  -4  -2 21.5076 8.73339   1
  15  -4   2 14.9404 8.71031   3
 -15   4  -2 3.95728 9.44877   2
  15   4   2 11.9981 7.50442   1
  15   4   2 3.04035 7.78302   3
 -15   4  -2 11.9938 8.89718   4
 -14  -5   2 11.5846 7.16293   1
  14  -5  -2 16.9065 7.77538   3
 -14   5   2 14.2717 10.1045   2
 -14   5   2 23.1632 8.66799   4
  14   5  -2 18.3448 7.37826   1
 -13  -5   2 13.7451 6.75886   1
  13  -5  -2 -4.3231 6.65697   3
 -13   5   2 0.73109 8.92590   2
 -13   5   2 10.3781 7.70546   4
  13   5  -2 4.13938 6.63258   1
  13   5  -2 -6.3262 8.41700   5
 -12  -5   2 4.10416 6.02794   1
  12  -5  -2 11.3086 6.82400   3
 -12   5   2 10.7583 7.69905   4
  12   5  -2 19.6504 6.71389   1
  12   5  -2 -3.0287 7.06537   5
 -12   5   2 14.5858 8.72877   2
  11  -5  -2 92.7636 9.10521   3
 -11  -5   2 105.972 9.81767   1
  11   5  -2 102.687 9.35417   1
 -11   5   2 101.526 9.83498   4
  11   5  -2 100.311 11.1942   5
 -11   5   2 106.520 11.8066   2
 -11   5   2 108.316 12.2458   5
  10  -5  -2 6.52992 5.47101   3
 -10  -5   2 5.32117 4.58756   3
 -10  -5   2 13.7682 6.37029   1
 -10   5   2 9.54234 6.96094   5
 -10   5   2 5.53412 5.66797   4
  10   5  -2 6.25713 6.66122   5
 -10   5   2 0.29396 6.78012   2
   9  -5  -2 123.194 9.29768   3
  -9  -5   2 147.849 9.59167   3
  -9  -5   2 127.936 9.23563   1
  -9   5   2 132.045 9.60069   4
  -9   5   2 144.839 12.4325   5
   9   5  -2 121.454 10.7694   5
  -9   5   2 147.430 12.0317   2
   9   5  -2 140.065 9.67155   2
  -8  -5   2 32.9334 5.70414   1
   8  -5  -2 30.8072 4.85449   3
  -8  -5   2 38.7563 5.72832   3
   8   5  -2 31.7901 6.97608   5
  -8   5   2 43.9580 7.47454   2
   8   5  -2 33.6454 6.39154   2
  -8   5   2 35.6412 8.08079   5
  -8   5   2 26.8822 5.32940   4
  -7  -5   2 26.3408 5.29804   1
  -7  -5   2 26.0239 4.69470   3
   7  -5  -2 16.7045 4.65424   3
   7   5  -2 27.8731 6.07844   2
  -7   5   2 34.0258 5.49598   4
  -7   5   2 20.3652 6.69839   5
  -7   5   2 23.2527 6.20931   2
   7   5  -2 25.2653 6.36456   5
  -6  -5   2 427.693 15.5379   1
   6  -5  -2 412.408 15.4197   3
  -6  -5   2 398.347 15.4187   3
  -6   5   2 417.170 15.0849   4
  -6   5   2 410.649 18.0697   5
   6   5  -2 403.016 16.1043   2
  -6   5   2 385.350 16.4315   2
   6   5  -2 398.837 17.1913   5
   5  -5  -2 70.6144 6.26095   3
  -5  -5   2 90.2762 6.72751   1
  -5  -5   2 93.4439 6.99213   3
   5   5  -2 81.3643 8.04526   5
  -5   5   2 92.9707 6.30593   4
   5   5  -2 93.8832 7.70482   2
  -5   5   2 97.0469 9.29740   5
  -5   5   2 84.1947 7.95682   2
  -4  -5   2 4.32481 3.46438   1
   4  -5  -2 9.97192 1.99559   1
  -4  -5   2 12.4850 3.61147   3
   4  -5  -2 11.9181 3.67059   3
   4   5  -2 10.2619 4.55032   2
  -4   5   2 0.69598 5.60223   5
  -4   5   2 10.6395 3.13077   4
   4   5  -2 16.8806 5.25576   5
  -4   5   2 5.29026 4.55496   2
   3  -5  -2 279.471 10.8331   3
  -3  -5   2 251.518 10.8312   3
  -3  -5   2 262.811 10.5354   1
   3  -5  -2 259.863 9.08698   1
  -3   5   2 248.213 13.3647   5
   3   5  -2 268.827 12.0022   2
  -3   5   2 233.751 11.6388   2
   3   5  -2 262.199 12.1309   5
  -3   5   2 258.806 9.61767   4
  -2  -5   2 36.1208 4.49106   1
   2  -5  -2 40.1333 4.55903   3
  -2  -5   2 36.6361 4.57810   3
   2  -5  -2 38.4309 3.35228   1
   2   5  -2 35.5604 5.54049   2
   2   5  -2 30.1457 5.78224   5
  -2   5   2 40.6692 5.37912   2
  -2   5   2 37.3647 3.23794   4
  -2   5   2 40.2709 6.92293   5
   2   5  -2 35.4385 2.52526   4
   1  -5  -2 604.592 20.6338   3
   1  -5  -2 633.823 19.7143   1
  -1  -5   2 612.855 20.1859   1
  -1  -5   2 612.444 20.4263   3
  -1   5   2 645.098 23.4090   5
   1   5  -2 631.205 18.8793   4
   1   5  -2 638.559 22.7688   5
  -1   5   2 616.706 18.9605   4
  -1   5   2 618.299 21.4135   2
   1   5  -2 626.446 22.2731   2
   0  -5  -2 65.4856 4.81074   1
   0  -5   2 79.7132 4.95620   1
   0  -5   2 74.4027 5.24056   3
   0  -5  -2 74.9130 5.84940   3
   0   5   2 66.5159 7.72286   5
   0   5  -2 70.7395 7.60762   5
   0   5  -2 67.5585 7.11943   2
   0   5  -2 70.6212 4.00532   4
   0   5   2 70.1425 3.20947   4
   0   5   2 77.4396 6.67979   2
   1  -5   2 1.74855 3.02928   3
  -1  -5  -2 0.29054 2.51026   1
   1  -5   2 -0.6094 2.26545   1
  -1  -5  -2 0.87163 3.24204   3
   1   5   2 1.40035 3.99506   5
   1   5   2 2.00807 3.48883   2
  -1   5  -2 -2.5294 4.54321   2
  -1   5  -2 0.63086 4.91395   5
  -1   5  -2 3.19851 2.26257   4
  -2  -5  -2 209.184 9.67592   3
   2  -5   2 200.890 8.92400   3
  -2  -5  -2 203.894 8.74445   1
   2  -5   2 213.847 8.24484   1
  -2   5  -2 191.195 8.07705   4
   2   5   2 207.078 9.45435   2
  -2   5  -2 210.312 11.8885   5
  -2   5  -2 214.330 11.2406   2
   2   5   2 215.379 11.8341   5
   3  -5   2 1.50212 2.30021   1
   3  -5   2 0.25816 2.84710   3
  -3  -5  -2 0.56265 3.39049   3
  -3  -5  -2 2.04248 3.18228   1
  -3   5  -2 2.09200 2.47277   4
   3   5   2 6.40320 5.26012   5
  -3   5  -2 1.26651 4.72164   2
   3   5   2 7.29227 4.01383   2
  -3   5  -2 3.12863 5.47953   5
  -4  -5  -2 10.8875 4.21954   3
   4  -5   2 8.73378 2.50815   1
  -4  -5  -2 3.27953 3.46054   1
   4  -5   2 10.1217 3.71059   3
  -4   5  -2 5.30839 3.04155   4
  -4   5  -2 18.9646 6.15304   5
  -4   5  -2 5.19990 5.16089   2
   4   5   2 10.5112 5.37563   5
   4   5   2 0.36800 3.59590   2
   5  -5   2 843.760 25.8253   1
  -5  -5  -2 865.480 27.5997   1
  -5  -5  -2 829.184 28.6620   3
   5  -5   2 847.902 27.5166   3
  -5   5  -2 880.704 30.2624   5
   5   5   2 864.593 27.2640   2
  -5   5  -2 865.545 29.6091   2
   5   5   2 831.291 29.3583   5
  -5   5  -2 835.714 27.2720   4
  -6  -5  -2 47.4886 6.32809   3
  -6  -5  -2 48.8305 5.78404   1
   6  -5   2 46.5222 5.54144   3
  -6   5  -2 45.0713 7.12334   5
  -6   5  -2 47.2912 7.28880   2
  -6   5  -2 39.2725 5.17693   4
   6   5   2 43.4958 6.95346   5
  -7  -5  -2 180.603 10.1269   1
   7  -5   2 207.278 10.4088   3
  -7  -5  -2 175.744 10.9923   3
   7   5   2 201.158 11.9656   5
  -7   5  -2 207.076 10.2485   4
  -7   5  -2 205.883 12.5872   5
   7   5   2 208.904 10.3379   1
  -7   5  -2 203.717 12.4287   2
  -8  -5  -2 38.8017 6.48117   3
  -8  -5  -2 28.9032 5.85124   1
   8  -5   2 39.9536 6.07277   3
  -8   5  -2 41.4499 7.78943   2
   8   5   2 49.3214 7.32360   5
  -8   5  -2 47.5471 7.72023   5
  -8   5  -2 32.5362 5.87371   4
   8   5   2 46.4547 6.29642   1
  -9  -5  -2 7.76435 5.52919   3
   9  -5   2 13.0502 5.55234   3
  -9  -5  -2 6.96381 5.54293   1
  -9   5  -2 13.2735 6.28290   5
   9   5   2 10.4977 5.42988   1
  -9   5  -2 9.35479 5.50719   4
  -9   5  -2 15.1392 7.13569   2
   9   5   2 5.48337 5.98206   5
 -10  -5  -2 2.26008 5.56448   1
  10  -5   2 12.9217 6.14338   3
 -10  -5  -2 18.6267 6.85799   3
 -10   5  -2 10.6919 7.30359   2
  10   5   2 11.5553 7.05878   5
  10   5   2 -1.2954 5.48060   1
 -10   5  -2 18.8875 6.32285   4
  11  -5   2 38.4025 7.45627   3
 -11  -5  -2 40.8558 7.45384   1
 -11  -5  -2 37.7937 7.49333   3
 -11   5  -2 44.3144 9.09272   2
  11   5   2 31.8219 7.67923   5
 -11   5  -2 42.1762 8.04840   4
  11   5   2 44.9398 7.47753   1
 -12  -5  -2 11.0356 7.46294   3
 -12  -5  -2 -3.5261 6.07714   1
  12  -5   2 7.45161 7.17757   3
  12   5   2 -0.1686 6.42412   1
 -12   5  -2 5.72718 7.44318   4
 -12   5  -2 7.35435 8.40518   2
 -13  -5  -2 69.0260 9.05483   1
  13  -5   2 83.3939 10.3641   3
 -13  -5  -2 73.2281 9.79406   3
 -13   5  -2 89.7486 10.7054   4
 -13   5  -2 71.3850 11.4914   2
  13   5   2 71.5680 9.18347   1
  14  -5   2 -2.7905 7.92604   3
 -14  -5  -2 2.50541 7.50374   3
 -14  -5  -2 8.31506 7.64356   1
 -14   5  -2 15.9791 10.1831   2
 -14   5  -2 17.8661 8.82170   4
  14   5   2 0.61147 7.36421   1
  13  -6  -2 -5.8164 7.39140   3
 -13  -6   2 7.23021 7.24904   1
 -13   6   2 -0.2310 7.44227   4
  13   6  -2 -10.996 9.75164   5
 -13   6   2 4.03406 9.59833   2
  13   6  -2 6.75613 8.10578   1
  12  -6  -2 6.19646 7.40302   3
 -12  -6   2 13.4236 8.01445   1
  12   6  -2 7.51404 8.64581   5
 -12   6   2 17.9239 9.67875   2
 -12   6   2 -0.9826 7.14114   4
  12   6  -2 1.64416 7.57104   1
  11  -6  -2 -10.372 6.92725   3
 -11  -6   2 0.41465 6.41106   1
 -11   6   2 10.1799 8.54458   2
 -11   6   2 4.47030 8.10916   5
  11   6  -2 -6.2522 7.79382   5
  11   6  -2 -0.3629 6.23344   1
 -11   6   2 8.58024 6.51404   4
 -10  -6   2 90.2720 9.11701   1
  10  -6  -2 103.249 9.66473   3
  10   6  -2 70.4931 10.5091   5
 -10   6   2 92.3633 11.4071   2
 -10   6   2 61.9748 10.4997   5
 -10   6   2 86.1672 9.08018   4
  -9  -6   2 7.57222 6.01598   1
   9  -6  -2 9.38161 6.10231   3
  -9   6   2 23.2840 6.10155   4
  -9   6   2 23.7076 8.20083   2
   9   6  -2 20.3888 8.20081   5
  -9   6   2 12.7732 7.65609   5
   8  -6  -2 62.6530 7.54575   3
  -8  -6   2 67.9512 7.71811   1
  -8  -6   2 76.0870 7.82946   3
   8   6  -2 64.1219 10.1688   5
  -8   6   2 62.0095 9.14208   2
  -8   6   2 93.1999 8.35344   4
  -8   6   2 69.6393 10.0759   5
  -7  -6   2 46.8158 7.12521   1
  -7  -6   2 50.6188 6.86055   3
   7  -6  -2 57.3303 6.93900   3
   7   6  -2 57.2089 8.16981   2
  -7   6   2 48.2527 9.90183   5
  -7   6   2 56.6375 6.33974   4
   7   6  -2 45.2499 8.39624   5
  -7   6   2 59.9223 8.83950   2
  -6  -6   2 50.3570 6.41434   1
   6  -6  -2 47.5845 6.27188   3
  -6  -6   2 40.7947 5.97897   3
   6   6  -2 36.5237 7.23089   2
   6   6  -2 43.8121 7.98476   5
  -6   6   2 50.7474 7.81237   2
  -6   6   2 54.2475 8.76615   5
  -6   6   2 65.0592 6.29424   4
  -5  -6   2 81.6651 7.28356   1
  -5  -6   2 78.7304 7.21953   3
   5  -6  -2 85.7322 7.49372   3
  -5   6   2 79.2850 8.70894   2
  -5   6   2 90.3832 10.1227   5
  -5   6   2 85.8969 6.61501   4
   5   6  -2 79.8623 9.36981   5
   5   6  -2 92.9146 8.49040   2
   4  -6  -2 122.323 8.35810   3
  -4  -6   2 127.927 8.85367   3
  -4  -6   2 136.266 8.21478   1
  -4   6   2 133.258 7.13092   4
   4   6  -2 141.197 9.99741   2
  -4   6   2 133.308 10.0029   2
   4   6  -2 143.445 11.0975   5
  -4   6   2 123.248 11.4322   5
  -3  -6   2 -2.4427 3.61992   1
   3  -6  -2 -2.6775 2.60015   1
  -3  -6   2 4.19758 4.21471   3
   3  -6  -2 4.00667 4.14006   3
   3   6  -2 -4.7639 5.06086   2
   3   6  -2 9.58676 6.33240   5
  -3   6   2 -3.1888 4.74489   2
  -3   6   2 -6.8625 6.16471   5
  -3   6   2 -2.9220 2.75073   4
  -2  -6   2 470.672 16.7918   1
  -2  -6   2 466.820 17.2151   3
   2  -6  -2 470.618 15.8330   1
   2  -6  -2 491.345 17.4349   3
  -2   6   2 475.936 18.8016   2
  -2   6   2 448.276 20.5599   5
   2   6  -2 464.754 19.0293   2
   2   6  -2 470.483 19.8904   5
   1  -6  -2 7.13969 4.22113   3
   1  -6  -2 8.59355 3.30890   1
  -1  -6   2 16.6828 3.87841   1
  -1  -6   2 16.4988 4.15871   3
   1   6  -2 19.5833 6.27262   2
  -1   6   2 20.2277 5.21896   2
   1   6  -2 15.6485 6.84238   5
  -1   6   2 10.5823 7.13808   5
   0  -6  -2 235.232 9.69671   1
   0  -6   2 195.367 10.0121   3
   0  -6   2 229.705 9.82777   1
   0  -6  -2 234.714 10.8486   3
   0   6   2 231.152 14.0531   5
   0   6  -2 215.759 13.4827   5
   0   6  -2 231.680 12.8785   2
   0   6   2 207.893 11.0571   2
  -1  -6  -2 157.333 9.73819   3
   1  -6   2 149.742 7.53338   1
   1  -6   2 160.347 8.57470   3
  -1  -6  -2 155.936 7.93057   1
  -1   6  -2 158.736 11.1850   2
   1   6   2 167.040 12.4481   5
  -1   6  -2 158.166 6.82376   4
  -1   6  -2 174.222 12.4974   5
   1   6   2 175.814 10.2164   2
   2  -6   2 49.8382 5.52028   3
   2  -6   2 44.7475 4.63267   1
  -2  -6  -2 53.3018 6.37381   3
  -2  -6  -2 56.5249 5.48275   1
  -2   6  -2 49.1455 7.46893   2
  -2   6  -2 48.7163 4.41809   4
   2   6   2 48.4573 8.27037   5
   2   6   2 56.6084 6.74451   2
  -2   6  -2 59.0223 8.88259   5
   3  -6   2 -3.2843 2.69741   1
  -3  -6  -2 4.97760 4.78827   3
   3  -6   2 5.66597 4.07508   3
  -3  -6  -2 4.95875 3.98070   1
  -3   6  -2 -1.9820 3.03575   4
  -3   6  -2 1.48451 5.87089   2
   3   6   2 4.79904 4.84089   2
   3   6   2 -4.4274 6.10346   5
  -3   6  -2 -7.6886 6.60570   5
  -4  -6  -2 295.087 13.9837   3
   4  -6   2 320.996 13.0305   3
   4  -6   2 305.734 11.2721   1
  -4  -6  -2 300.626 12.6418   1
   4   6   2 304.333 15.8514   5
   4   6   2 308.769 13.3249   2
  -4   6  -2 309.853 15.2570   2
  -4   6  -2 292.506 11.8401   4
  -4   6  -2 299.454 16.1299   5
   5  -6   2 0.78063 4.27066   3
  -5  -6  -2 -2.0321 4.71481   3
  -5  -6  -2 -4.1950 4.66534   1
   5   6   2 -1.9615 6.35997   5
  -5   6  -2 -1.1015 5.90261   2
  -5   6  -2 13.6216 6.97694   5
  -5   6  -2 0.78082 3.65324   4
   6  -6   2 202.840 11.0079   3
  -6  -6  -2 203.114 12.1368   3
  -6  -6  -2 200.230 10.9459   1
  -6   6  -2 227.330 14.7847   5
  -6   6  -2 220.992 10.5137   4
   6   6   2 222.500 13.8863   5
  -6   6  -2 211.623 13.4223   2
   7  -6   2 3.49239 4.88995   3
  -7  -6  -2 1.53149 5.67842   1
  -7  -6  -2 -7.5451 5.06107   3
  -7   6  -2 -3.3028 4.36520   4
   7   6   2 -0.5334 5.28804   1
   7   6   2 -2.0569 6.52861   5
  -7   6  -2 1.27243 6.57956   2
  -7   6  -2 -2.7496 6.01062   5
   8  -6   2 35.7812 6.58551   3
  -8  -6  -2 35.3598 6.74753   1
  -8  -6  -2 37.9569 7.08059   3
  -8   6  -2 39.1453 7.39661   2
   8   6   2 38.7516 8.39846   5
  -8   6  -2 34.0684 7.70929   5
  -8   6  -2 36.8775 6.39963   4
   8   6   2 32.7803 6.58435   1
  -9  -6  -2 -2.1474 5.64304   1
   9  -6   2 -2.9898 5.90537   3
  -9  -6  -2 -5.3080 6.51848   3
   9   6   2 1.86002 5.82591   1
   9   6   2 2.60883 7.16377   5
  -9   6  -2 5.94472 5.71437   4
  -9   6  -2 5.61538 7.65068   2
 -10  -6  -2 10.2807 7.58518   3
  10  -6   2 1.37726 6.33562   3
 -10  -6  -2 5.12911 6.62924   1
 -10   6  -2 6.67368 6.49377   4
 -10   6  -2 13.1565 8.37034   2
  10   6   2 -11.753 7.09969   5
  10   6   2 2.06372 6.25022   1
  11  -6   2 8.39298 7.35655   3
 -11  -6  -2 5.82009 7.09282   3
 -11  -6  -2 8.00895 6.58213   1
 -11   6  -2 0.59657 8.11521   2
 -11   6  -2 -3.7938 6.50915   4
  11   6   2 4.88487 7.34472   1
  11   6   2 -9.5947 8.70208   5
  12  -6   2 71.7897 9.94810   3
 -12  -6  -2 80.8227 9.86503   1
 -12  -6  -2 88.9459 10.9705   3
 -12   6  -2 88.9472 12.4158   2
 -12   6  -2 87.4176 10.3626   4
  12   6   2 72.8345 9.67895   1
 -13  -6  -2 8.42892 7.63717   1
  13  -6   2 10.6964 8.49365   3
 -13  -6  -2 -1.9275 8.26032   3
 -13   6  -2 10.2238 9.99292   2
  13   6   2 -3.7689 6.98052   1
 -13   6  -2 -7.3893 7.56734   4
  12  -7  -2 20.1583 8.87776   3
 -12  -7   2 -0.0062 7.89946   1
 -12   7   2 20.6517 8.22538   4
  12   7  -2 21.4224 10.9306   5
  12   7  -2 14.2867 8.00166   1
 -12   7   2 19.2132 10.3639   2
 -11  -7   2 14.4883 7.66182   1
  11  -7  -2 18.9138 8.24863   3
 -11   7   2 20.3977 10.1240   2
  11   7  -2 22.4826 10.3857   5
  11   7  -2 32.5532 8.00612   1
 -11   7   2 21.7933 7.80344   4
 -10  -7   2 1.19542 6.75629   1
  10  -7  -2 -4.5088 6.86877   3
 -10   7   2 2.58363 6.23579   4
 -10   7   2 5.99324 8.81393   2
  10   7  -2 1.59495 9.12684   5
 -10   7   2 11.8841 8.53551   5
  -9  -7   2 62.8533 8.70523   1
   9  -7  -2 86.6029 9.60329   3
  -9   7   2 71.4549 8.42191   4
  -9   7   2 96.4304 12.4536   5
   9   7  -2 55.8393 11.7115   5
  -9   7   2 92.9312 11.7944   2
   8  -7  -2 90.9074 9.27377   3
  -8  -7   2 77.7516 8.72521   1
  -8   7   2 84.2424 10.0700   2
   8   7  -2 62.5987 10.3058   5
  -8   7   2 89.3599 12.6033   5
  -8   7   2 70.3022 8.05945   4
  -7  -7   2 42.6260 7.26927   1
   7  -7  -2 37.0717 7.20306   3
  -7  -7   2 37.1178 10.4435   3
  -7   7   2 51.3418 9.24826   2
   7   7  -2 45.1414 10.5719   5
  -7   7   2 49.3827 6.39568   4
  -7   7   2 62.9499 10.7025   5
   6  -7  -2 72.9191 8.07582   3
  -6  -7   2 61.7520 7.99199   3
  -6  -7   2 53.9193 7.51124   1
  -6   7   2 64.4083 9.34105   2
  -6   7   2 68.6930 10.6575   5
   6   7  -2 50.3270 8.16628   2
   6   7  -2 54.8290 10.0548   5
  -5  -7   2 39.5934 6.52524   3
  -5  -7   2 42.7420 7.19625   1
   5  -7  -2 48.5787 7.05789   3
   5   7  -2 34.9533 8.86716   5
  -5   7   2 55.4447 10.1322   5
   5   7  -2 43.7527 7.97691   2
  -5   7   2 48.2514 8.35580   2
  -4  -7   2 64.0604 7.11188   1
   4  -7  -2 76.0006 7.88222   3
  -4  -7   2 57.6259 7.44448   3
  -4   7   2 67.6824 8.70671   2
   4   7  -2 52.9103 9.61042   5
   4   7  -2 61.5768 8.84736   2
  -4   7   2 87.1929 11.3549   5
  -3  -7   2 132.714 9.73657   3
   3  -7  -2 127.319 9.27629   3
  -3  -7   2 141.012 8.91363   1
  -3   7   2 139.130 10.8577   2
  -3   7   2 126.903 12.9679   5
   3   7  -2 123.138 10.9668   2
   3   7  -2 101.993 11.4490   5
   2  -7  -2 1.47769 4.89992   3
  -2  -7   2 -5.0080 4.32814   3
  -2  -7   2 3.44255 4.47690   1
  -2   7   2 -3.2293 7.77584   5
   2   7  -2 -6.8704 7.31996   5
   2   7  -2 -4.7501 6.09325   2
  -2   7   2 -0.8099 5.34253   2
  -1  -7   2 139.936 9.36281   3
   1  -7  -2 155.145 9.96441   3
  -1  -7   2 146.564 8.54387   1
   1  -7  -2 147.573 8.15670   1
   1   7  -2 131.869 12.5520   5
  -1   7   2 152.482 10.5384   2
  -1   7   2 153.677 13.6159   5
   1   7  -2 137.944 11.5154   2
   0  -7   2 21.8037 4.42928   1
   0  -7  -2 24.9786 4.77687   1
   0  -7  -2 13.0142 5.48789   3
   0  -7   2 21.4863 5.50032   3
   0   7  -2 13.7276 6.99751   2
   0   7   2 25.5009 9.09968   5
   0   7  -2 26.0386 8.97469   5
   0   7   2 20.0085 6.49550   2
  -1  -7  -2 51.1981 5.68280   1
  -1  -7  -2 37.5846 7.10579   3
   1  -7   2 45.3578 5.49071   1
   1  -7   2 45.3590 6.34887   3
   1   7   2 46.0681 9.96675   5
   1   7   2 47.6628 7.32475   2
  -1   7  -2 49.8836 9.77074   5
  -1   7  -2 53.2911 8.38023   2
  -2  -7  -2 78.7157 8.26015   3
   2  -7   2 66.3762 7.11322   3
   2  -7   2 77.6209 6.09589   1
  -2  -7  -2 70.8439 6.65136   1
   2   7   2 63.7967 7.38773   2
   2   7   2 82.4303 11.2104   5
  -2   7  -2 69.3228 9.16949   2
  -2   7  -2 77.3953 11.0365   5
  -3  -7  -2 12.6566 5.90776   3
  -3  -7  -2 22.9884 5.82969   1
   3  -7   2 14.6239 5.23935   3
  -3   7  -2 30.4632 9.18992   5
  -3   7  -2 7.96695 7.07721   2
   3   7   2 20.9623 6.20889   2
   3   7   2 33.3153 9.71118   5
   4  -7   2 168.818 10.2937   3
  -4  -7  -2 161.281 11.5316   3
  -4  -7  -2 159.443 10.0415   1
  -4   7  -2 188.200 14.8101   5
  -4   7  -2 156.806 12.6624   2
   4   7   2 173.999 14.3036   5
  -5  -7  -2 46.6132 8.38921   3
  -5  -7  -2 33.0667 6.47200   1
   5  -7   2 29.8804 6.31668   3
   5   7   2 28.9956 9.02619   5
  -5   7  -2 43.7469 8.77511   2
  -5   7  -2 36.7280 9.67408   5
  -5   7  -2 41.0883 5.92654   4
  -6  -7  -2 5.44577 6.36953   3
  -6  -7  -2 4.51523 5.55171   1
   6  -7   2 2.68483 5.51852   3
   6   7   2 -1.8075 9.09822   5
  -6   7  -2 -2.8623 7.24140   5
  -6   7  -2 -1.5989 7.24638   2
   6   7   2 2.34569 5.35356   1
  -6   7  -2 5.57831 4.56132   4
  -7  -7  -2 79.3731 8.71688   1
  -7  -7  -2 90.0348 10.0053   3
   7  -7   2 98.2890 9.26171   3
   7   7   2 83.9265 11.6753   5
  -7   7  -2 98.0823 11.6375   5
   7   7   2 96.1437 9.05550   1
  -7   7  -2 103.553 9.03963   4
  -7   7  -2 81.9320 10.9216   2
  -8  -7  -2 27.3304 7.38993   1
  -8  -7  -2 50.9553 9.37438   3
   8  -7   2 44.5401 8.01410   3
   8   7   2 21.9222 9.49185   5
  -8   7  -2 44.3566 9.72381   2
   8   7   2 37.1186 7.68945   1
  -8   7  -2 55.6544 10.4696   5
  -8   7  -2 57.0157 7.40316   4
  -9  -7  -2 1.21760 6.63366   1
  -9  -7  -2 -4.6715 7.33496   3
   9  -7   2 -9.2049 6.41983   3
   9   7   2 -7.3030 8.47812   5
  -9   7  -2 5.74223 8.50513   2
  -9   7  -2 2.15071 5.98317   4
   9   7   2 9.02782 6.79778   1
 -10  -7  -2 15.2246 8.33633   3
  10  -7   2 3.94499 7.55452   3
 -10  -7  -2 23.9580 7.73812   1
 -10   7  -2 5.31066 7.60625   4
  10   7   2 13.7409 7.17625   1
 -10   7  -2 15.7904 9.31327   2
  10   7   2 26.7423 10.2283   5
 -11  -7  -2 19.7586 8.94163   1
  11  -7   2 8.02766 8.10506   3
 -11  -7  -2 16.7669 8.07790   3
  11   7   2 7.30191 8.25243   1
 -11   7  -2 9.79106 7.31761   4
 -11   7  -2 7.49369 9.15385   2
  11   7   2 -8.8274 10.9596   5
  12   7   2 17.7615 13.8267   1
 -12   7  -2 11.2712 8.24977   4
  10  -8  -2 27.1284 9.03296   3
 -10  -8   2 15.7423 7.91400   1
 -10   8   2 8.46762 9.79265   2
 -10   8   2 32.3520 11.9998   5
  10   8  -2 -28.485 11.1291   5
  10   8  -2 11.2155 7.89349   1
  -9  -8   2 3.04197 7.43441   1
   9  -8  -2 -2.9557 7.51104   3
  -9   8   2 13.7389 9.17321   2
   9   8  -2 -14.153 10.2045   5
  -9   8   2 19.9248 10.2171   5
   8  -8  -2 2.12943 7.38179   3
  -8  -8   2 12.6397 7.78976   1
   8   8  -2 -2.4872 10.0289   5
  -8   8   2 8.21589 9.02237   2
  -8   8   2 10.6299 9.59921   5
  -7  -8   2 36.8361 8.48340   1
   7  -8  -2 30.2923 8.20001   3
  -7   8   2 39.2064 9.73577   2
  -7   8   2 43.8318 11.0166   5
   7   8  -2 48.8738 11.8917   5
   6  -8  -2 -8.1741 7.31061   3
  -6  -8   2 -4.1945 6.11082   1
   6   8  -2 -16.193 9.14049   5
  -6   8   2 4.28660 9.45584   5
  -6   8   2 7.29711 8.05406   2
   5  -8  -2 161.823 11.6288   3
  -5  -8   2 123.333 10.0575   1
  -5   8   2 126.815 14.5524   5
  -5   8   2 141.719 12.8585   2
   5   8  -2 108.703 13.4722   5
   4  -8  -2 4.01758 6.24573   3
  -4  -8   2 -2.9993 6.11971   1
  -4  -8   2 -4.2951 5.98459   3
  -4   8   2 -5.8966 9.43040   5
   4   8  -2 6.36213 8.34728   2
  -4   8   2 8.05563 7.26603   2
   4   8  -2 -8.0357 8.58030   5
  -3  -8   2 25.5468 6.75683   1
   3  -8  -2 26.3323 7.22415   3
  -3  -8   2 27.4368 6.70004   3
   3   8  -2 20.4072 9.91788   5
  -3   8   2 33.5133 8.15125   2
   3   8  -2 29.4467 8.50506   2
  -3   8   2 30.5975 10.7543   5
  -2  -8   2 7.73596 5.48257   1
  -2  -8   2 28.3284 7.23045   3
   2  -8  -2 14.3265 6.64911   3
  -2   8   2 3.12513 9.96438   5
   2   8  -2 -2.6913 8.97576   5
   2   8  -2 23.1142 8.18784   2
  -2   8   2 27.8175 7.39366   2
  -1  -8   2 40.3989 6.53248   1
  -1  -8   2 25.7407 6.62587   3
   1  -8  -2 32.9929 7.27934   3
  -1   8   2 28.9190 10.6576   5
  -1   8   2 46.1905 8.55338   2
   1   8  -2 25.2285 10.9594   5
   1   8  -2 47.2210 9.43187   2
   0  -8  -2 14.9629 6.60383   3
   0  -8   2 19.7412 5.22691   1
   0  -8   2 22.1205 6.41737   3
   0  -8  -2 11.3437 5.12954   1
   0   8  -2 11.9871 7.59643   2
   0   8  -2 23.3442 10.8359   5
   0   8   2 27.1521 11.0252   5
   0   8   2 24.2394 6.61566   2
   1  -8   2 231.830 13.1465   3
  -1  -8  -2 261.861 12.3545   1
  -1  -8  -2 233.368 13.8026   3
   1  -8   2 233.139 11.6232   1
  -1   8  -2 252.311 15.5848   2
   1   8   2 255.891 13.5773   2
   1   8   2 237.862 18.1970   5
  -1   8  -2 228.848 18.0879   5
  -2  -8  -2 16.9754 6.81156   3
  -2  -8  -2 6.10000 5.72880   1
   2  -8   2 14.2536 6.37221   3
  -2   8  -2 -9.8776 9.76294   5
   2   8   2 -2.5111 9.67193   5
  -2   8  -2 10.4698 7.68092   2
   3  -8   2 104.636 9.68072   3
  -3  -8  -2 131.103 11.0943   3
  -3  -8  -2 123.070 9.75959   1
  -3   8  -2 148.178 15.2227   5
   3   8   2 109.720 14.0833   5
  -3   8  -2 134.080 12.6138   2
  -4  -8  -2 5.61341 5.92706   1
  -4  -8  -2 15.2380 7.07324   3
   4  -8   2 2.64371 6.16013   3
  -4   8  -2 13.8681 10.3468   5
  -4   8  -2 10.4661 8.11458   2
   4   8   2 0.41879 10.0433   5
   5  -8   2 -2.0826 6.11671   3
  -5  -8  -2 14.7841 7.20875   3
  -5  -8  -2 15.3156 6.55464   1
  -5   8  -2 20.2097 10.1472   5
   5   8   2 -10.903 8.89964   5
   5   8   2 -0.5348 5.74160   1
  -5   8  -2 17.6841 8.58979   2
  -6  -8  -2 17.4623 7.69526   3
   6  -8   2 11.3514 6.94406   3
  -6  -8  -2 25.8005 7.37930   1
   6   8   2 9.99596 6.38948   1
  -6   8  -2 22.0601 9.45418   2
  -6   8  -2 28.1855 11.3586   5
   6   8   2 6.58281 10.2044   5
  -7  -8  -2 17.2909 7.76470   3
  -7  -8  -2 15.0168 8.08637   1
   7  -8   2 22.1497 7.79112   3
   7   8   2 3.16495 11.4593   5
  -7   8  -2 35.8973 10.1381   2
   7   8   2 25.7277 8.09755   1
  -7   8  -2 25.0820 10.0428   5
   8  -8   2 -5.3300 7.31790   3
  -8  -8  -2 6.01309 7.34095   1
  -8  -8  -2 10.5204 8.63255   3
   8   8   2 -10.408 11.4595   5
   8   8   2 2.80352 6.94423   1
  -8   8  -2 4.68013 9.05480   2
  -9  -8  -2 52.9722 9.31176   1
  -9  -8  -2 53.2048 10.4547   3
   9  -8   2 61.0012 9.76438   3
   9   8   2 53.1627 9.24556   1
   9   8   2 43.6525 12.6930   5
  -9   8  -2 62.7207 11.6485   2
  10  -8   2 11.5406 8.55606   3
 -10  -8  -2 14.4977 9.31256   1
 -10   8  -2 5.14305 8.54030   4
  10   8   2 -19.527 11.8043   5
 -10   8  -2 15.3482 11.3980   2
  10   8   2 -0.8775 8.15169   1
   8  -9  -2 7.38133 9.93496   3
  -8  -9   2 18.4578 13.4754   1
  -8   9   2 28.8875 11.7016   5
   8   9  -2 -5.0760 11.8723   5
  -8   9   2 30.0702 10.7354   2
   7  -9  -2 -0.2026 8.15479   3
  -7  -9   2 5.26303 7.67159   1
  -7   9   2 5.54891 9.14290   2
   7   9  -2 -22.027 10.8192   5
  -7   9   2 17.3583 11.2786   5
   6  -9  -2 43.8288 10.1982   3
  -6  -9   2 33.4445 8.30839   1
  -6   9   2 45.5089 10.5721   2
  -6   9   2 51.1257 13.8490   5
   6   9  -2 30.5769 12.7033   5
  -5  -9   2 3.64308 7.73165   1
   5  -9  -2 -8.9499 7.55261   3
  -5   9   2 -1.1567 11.0430   5
  -5   9   2 12.9374 8.76744   2
   5   9  -2 -14.121 11.9208   5
   4  -9  -2 7.98348 8.02963   3
  -4  -9   2 46.2506 8.04513   1
   4   9  -2 41.7250 12.8176   5
  -4   9   2 51.1174 14.4569   5
  -4   9   2 35.5990 9.31574   2
   3  -9  -2 -2.1631 7.22157   3
  -3  -9   2 6.32802 6.39919   1
   3   9  -2 2.17786 11.8385   5
  -3   9   2 5.35353 11.8076   5
  -3   9   2 5.73973 7.80469   2
  -2  -9   2 3.96418 6.62310   3
   2  -9  -2 6.37361 7.39130   3
  -2  -9   2 1.78040 5.88939   1
  -2   9   2 -4.1100 11.2255   5
  -2   9   2 18.5297 7.79875   2
   2   9  -2 0.29779 8.18442   2
   2   9  -2 -3.6191 11.0288   5
   1  -9  -2 4.61614 7.24204   3
  -1  -9   2 -3.1162 7.19553   3
  -1  -9   2 7.29928 6.35799   1
  -1   9   2 18.5197 8.19033   2
  -1   9   2 5.15278 11.7274   5
   1   9  -2 2.22286 9.10385   2
   1   9  -2 -15.947 11.5707   5
   0  -9   2 48.6059 8.50437   3
   0  -9  -2 52.0542 9.00784   3
   0  -9   2 32.1406 11.7111   1
   0   9   2 18.3662 13.4588   5
   0   9  -2 48.5846 13.6198   5
   0   9  -2 46.8533 10.0829   2
   1  -9   2 18.7374 8.31345   3
  -1  -9  -2 5.81380 6.38085   1
  -1  -9  -2 18.2480 8.77646   3
   1   9   2 14.2531 12.3087   5
  -1   9  -2 30.1995 9.27292   2
  -1   9  -2 16.6653 11.9234   5
   2  -9   2 32.8501 9.01739   3
  -2  -9  -2 39.8314 9.08814   3
  -2  -9  -2 45.9508 8.06564   1
   2   9   2 37.2804 13.3361   5
  -2   9  -2 58.3435 13.9068   5
  -2   9  -2 66.0974 11.8582   2
  -3  -9  -2 5.00481 6.92895   1
  -3  -9  -2 1.73432 8.56084   3
   3  -9   2 6.32363 7.38101   3
  -3   9  -2 18.2576 9.20692   2
   3   9   2 12.2756 11.9570   5
   3   9   2 4.20043 6.01178   1
  -3   9  -2 1.41472 11.7604   5
   4  -9   2 31.7426 8.99809   3
  -4  -9  -2 27.7603 8.96546   3
  -4  -9  -2 19.6680 7.90442   1
   4   9   2 19.7797 7.01974   1
  -4   9  -2 37.4497 10.2239   2
  -4   9  -2 16.7212 12.0485   5
   4   9   2 25.7619 12.7420   5
  -5  -9  -2 2.78929 8.53933   3
  -5  -9  -2 15.6474 8.23067   1
   5  -9   2 12.5962 7.59583   3
   5   9   2 -15.702 10.9851   5
  -5   9  -2 20.5314 9.69776   2
  -5   9  -2 -11.962 10.4208   5
   5   9   2 10.9389 7.79082   1
  -6  -9  -2 -0.5723 7.21671   1
  -6  -9  -2 8.68088 9.22191   3
   6  -9   2 1.98080 7.71958   3
   6   9   2 4.09461 12.1357   5
  -6   9  -2 17.2799 10.0168   2
   6   9   2 -0.7611 6.78492   1
  -6   9  -2 2.51986 10.1364   5
  -7  -9  -2 -0.5955 7.24487   1
  -7  -9  -2 13.1641 8.56096   3
   7  -9   2 14.5016 8.31792   3
   7   9   2 -6.4211 11.8182   5
  -7   9  -2 -1.8218 9.60161   2
  -7   9  -2 26.4987 11.6845   5
   7   9   2 12.5501 7.78104   1
  -3 -10   2 1.83507 6.94427   1
   3 -10  -2 3.48532 9.53134   3
  -3  10   2 24.0533 13.5532   5
  -3  10   2 21.7749 9.16469   2
  -2 -10   2 42.0820 8.16963   1
   2 -10  -2 56.2700 11.2167   3
  -2  10   2 42.9481 15.7397   5
   2  10  -2 33.1798 16.3959   5
   1 -10  -2 22.2729 8.90938   3
  -1  10   2 -2.7212 13.0098   5
   1  10  -2 -17.542 12.9761   5
   0 -10  -2 27.1795 9.04187   3
   0  10   2 30.0894 13.8152   5
   0  10  -2 40.4910 10.2816   2
   0  10  -2 6.18046 13.6953   5
   1 -10   2 30.3526 9.01700   3
  -1 -10  -2 6.89761 9.62879   3
  -1  10  -2 28.0816 10.8090   2
  -1  10  -2 20.2685 14.4449   5
   1  10   2 -4.5061 13.0412   5
   2 -10   2 2.56596 7.70063   3
  -2 -10  -2 12.5026 9.62249   3
  -2  10  -2 -17.403 12.4491   5
  -2  10  -2 10.3107 9.33648   2
   2  10   2 8.29967 14.2565   5
  -3 -10  -2 40.3652 10.6609   3
   3 -10   2 19.5970 8.72178   3
  -3 -10  -2 24.6558 8.76204   1
  -3  10  -2 48.8484 14.5411   5
  -3  10  -2 40.6868 11.8488   2
 -17   0   3 7.17306 7.87834   4
  17   0  -3 -4.8401 6.81615   4
  17   0  -3 -7.9587 6.81602   3
  16   0  -3 -12.403 6.08816   4
 -16   0   3 12.8207 9.30959   2
 -16   0   3 7.68229 7.59358   4
  16   0  -3 3.84690 6.65698   3
  15   0  -3 5.18220 6.75563   4
  15   0  -3 2.37390 5.89257   3
 -15   0   3 6.09630 6.53314   4
 -15   0   3 3.15345 8.30714   2
  14   0  -3 267.354 13.8191   4
 -14   0   3 262.367 17.0387   2
 -14   0   3 269.363 14.3507   4
  14   0  -3 277.579 13.2075   3
 -13   0   3 -8.2986 5.73377   4
 -13   0   3 -9.7237 6.23904   2
 -13   0   3 -5.5393 6.05952   5
  13   0  -3 -3.1636 5.10625   3
  13   0  -3 -0.9041 4.79628   4
 -12   0   3 131.480 8.59239   3
  12   0  -3 146.833 8.83011   3
 -12   0   3 149.428 11.5762   5
 -12   0   3 143.947 9.64828   4
 -12   0   3 144.458 12.3205   2
  11   0  -3 0.81894 4.11480   3
 -11   0   3 2.78577 5.15101   2
 -11   0   3 -0.3946 4.60061   5
 -11   0   3 -9.8321 3.97892   4
 -11   0   3 0.64815 4.03273   3
  11   0  -3 5.24415 3.20440   1
  10   0  -3 9.75324 2.98510   1
 -10   0   3 13.6069 4.80906   5
 -10   0   3 11.1744 5.16543   2
  10   0  -3 23.0904 3.91629   3
 -10   0   3 18.5287 3.93334   3
 -10   0   3 18.0787 4.50024   4
 -10   0   3 20.6301 3.27651   1
  -9   0   3 -7.7572 3.49315   2
  -9   0   3 2.02467 4.21365   5
  -9   0   3 4.59095 3.32470   4
  -9   0   3 -1.5459 2.16321   1
   9   0  -3 -3.3556 2.50678   3
   9   0  -3 -0.7969 1.99762   1
  -9   0   3 -1.0969 2.65909   3
  -8   0   3 559.451 17.2300   1
  -8   0   3 563.889 18.0334   3
  -8   0   3 543.953 18.5806   4
   8   0  -3 552.646 17.2313   1
  -8   0   3 546.355 20.0669   5
   8   0  -3 534.897 17.8424   3
  -8   0   3 561.151 20.0830   2
  -7   0   3 1.19885 2.11499   3
  -7   0   3 1.16169 2.88188   5
  -7   0   3 0.35814 1.58343   1
   7   0  -3 0.59534 2.08300   3
  -7   0   3 2.90818 3.09732   2
  -7   0   3 3.78382 2.43797   4
  -6   0   3 1686.12 49.3934   1
  -6   0   3 1752.07 52.0417   5
  -6   0   3 1706.36 50.4666   4
  -6   0   3 1705.72 51.5792   2
  -6   0   3 1728.15 49.9683   3
   6   0  -3 1679.84 49.8483   3
  -5   0   3 0.70066 1.25093   3
  -5   0   3 2.17995 2.25291   5
  -5   0   3 2.31901 1.78077   4
  -5   0   3 -2.0702 1.46551   2
   5   0  -3 0.66604 1.31021   3
  -5   0   3 0.53384 1.12120   1
  -4   0   3 510.905 16.3643   4
  -4   0   3 543.810 15.6842   1
   4   0  -3 523.594 15.8419   3
  -4   0   3 516.954 17.0814   2
  -4   0   3 541.655 17.6220   5
  -4   0   3 544.859 15.9373   3
   4   0  -3 506.975 16.2136   4
  -3   0   3 0.34395 0.68598   1
  -3   0   3 0.46657 1.07496   4
  -3   0   3 2.04005 1.58824   5
  -3   0   3 2.04691 1.44978   2
   3   0  -3 -0.3498 0.64048   3
   3   0  -3 0.85644 1.00597   4
  -2   0   3 1284.05 36.7354   2
   2   0  -3 1229.90 35.5961   3
  -2   0   3 1263.38 35.7104   1
   2   0  -3 1211.89 36.0054   4
  -2   0   3 1248.81 37.0018   5
  -2   0   3 1240.00 36.1540   4
  -1   0   3 0.52308 0.74535   5
   1   0  -3 0.40375 0.35874   3
  -1   0   3 0.52140 0.79222   2
  -1   0   3 0.43828 0.58148   1
   1   0  -3 0.40060 0.72738   2
   1   0  -3 0.42564 0.64268   4
   0   0   3 281.152 9.04180   1
   0   0  -3 285.843 8.91298   2
   0   0   3 291.423 9.02046   5
   0   0  -3 294.734 8.71954   3
   0   0  -3 288.147 9.02722   4
   1   0   3 0.59468 0.45060   5
  -1   0  -3 2.71437 0.84336   2
  -1   0  -3 0.61026 0.69895   3
  -1   0  -3 2.31780 0.92528   4
   1   0   3 0.77198 0.84588   1
  -2   0  -3 2418.38 69.6811   2
  -2   0  -3 2431.03 69.8493   4
   2   0   3 2477.86 69.9577   1
  -2   0  -3 2426.33 70.0743   3
  -3   0  -3 0.40660 0.53666   5
   3   0   3 1.10937 0.50373   5
  -3   0  -3 1.08141 1.35274   3
   3   0   3 1.60302 1.13065   1
  -3   0  -3 1.91303 1.09852   2
  -3   0  -3 -0.9405 1.17931   4
   4   0   3 1340.84 39.8488   1
  -4   0  -3 1404.40 40.0094   4
  -4   0  -3 1369.10 40.3795   3
  -4   0  -3 1348.07 39.9351   2
  -4   0  -3 1346.58 39.2438   5
  -5   0  -3 0.67632 1.77051   4
  -5   0  -3 2.96248 2.03672   3
  -5   0  -3 0.08762 1.13312   5
   5   0   3 2.56589 1.63332   1
  -5   0  -3 -2.7800 1.32886   2
   6   0   3 12.6096 2.32170   1
  -6   0  -3 9.63399 2.54975   4
  -6   0  -3 8.06690 2.75568   3
  -6   0  -3 8.77193 2.56461   2
  -6   0  -3 10.5996 1.89428   5
  -7   0  -3 2.68144 2.72907   2
  -7   0  -3 2.06705 2.80309   3
   7   0   3 -1.6347 2.64251   3
  -7   0  -3 1.53059 2.47991   4
   7   0   3 2.27259 2.43462   1
  -7   0  -3 -0.0657 1.80845   5
   8   0   3 431.576 15.8934   3
  -8   0  -3 468.025 16.3512   2
  -8   0  -3 442.071 15.5698   4
   8   0   3 428.389 15.0831   1
  -8   0  -3 453.650 16.0973   3
  -8   0  -3 434.113 14.7539   5
  -9   0  -3 -3.8433 3.06952   4
   9   0   3 3.07903 3.25585   1
  -9   0  -3 -0.2755 2.52012   5
   9   0   3 1.22160 3.56209   3
  -9   0  -3 -6.9203 3.33913   2
  -9   0  -3 7.62183 3.93302   3
 -10   0  -3 122.553 8.47217   3
 -10   0  -3 106.341 8.13745   2
 -10   0  -3 118.042 7.79104   4
  10   0   3 135.631 7.20540   1
  10   0   3 125.192 8.37722   3
  11   0   3 11.1529 4.14615   1
 -11   0  -3 -3.6892 4.28077   4
 -11   0  -3 -0.0221 4.60011   3
  11   0   3 -1.6772 4.37187   3
 -11   0  -3 -3.6382 4.07528   2
 -12   0  -3 5.52195 5.05745   4
 -12   0  -3 3.62204 5.18814   2
 -12   0  -3 9.42674 5.40306   3
  12   0   3 -5.8687 4.34085   1
  12   0   3 3.57508 5.24194   3
 -13   0  -3 6.27276 5.53605   4
 -13   0  -3 1.21376 5.97218   3
  13   0   3 -3.3143 5.76980   3
  14   0   3 31.2312 7.59193   3
 -14   0  -3 40.1062 7.82447   4
 -14   0  -3 34.9982 7.96205   3
 -15   0  -3 -0.6175 6.52435   4
  15   0   3 -4.7503 7.12251   3
 -15   0  -3 -8.2417 6.52871   3
  16   0   3 12.8774 8.09972   3
 -16   0  -3 29.1445 7.82896   4
 -16   0  -3 20.1666 8.26742   3
  17  -1  -3 16.7859 7.91374   4
 -17  -1   3 14.3063 7.83426   4
  17  -1  -3 22.9223 8.64489   3
  17   1  -3 16.8399 7.08091   4
 -17   1   3 -4.2502 9.52569   2
 -17   1   3 11.8714 8.36339   4
  16  -1  -3 -16.789 5.95504   4
 -16  -1   3 -0.0111 7.63660   4
  16  -1  -3 4.08958 6.94037   3
 -16   1   3 -3.0878 8.27138   4
 -16   1   3 5.89884 9.36594   2
  16   1  -3 2.84104 6.31607   3
  16   1  -3 -9.9925 6.37574   4
  15  -1  -3 98.9483 10.1865   4
  15  -1  -3 105.722 10.0230   3
 -15  -1   3 102.376 13.6214   2
 -15  -1   3 105.247 10.0706   4
 -15  -1   3 111.675 9.92606   3
 -15   1   3 114.866 13.3243   2
  15   1  -3 94.8688 12.2235   2
  15   1  -3 98.2901 9.29577   4
  15   1  -3 93.8040 9.56037   3
 -15   1   3 111.611 10.9241   4
 -14  -1   3 1.23085 7.33567   2
 -14  -1   3 18.6086 5.44891   3
  14  -1  -3 21.6628 6.15567   3
 -14  -1   3 4.74132 5.69182   4
 -14   1   3 15.2333 8.28498   2
  14   1  -3 18.1484 6.47379   3
  14   1  -3 21.0976 7.66544   2
 -14   1   3 5.44271 6.44281   4
  14   1  -3 17.9593 5.77100   4
 -13  -1   3 40.6565 8.03258   5
 -13  -1   3 46.0598 6.16523   3
 -13  -1   3 31.9668 8.72872   2
  13  -1  -3 43.5129 6.39687   3
 -13  -1   3 41.2323 7.18947   4
 -13   1   3 44.8827 7.34572   4
  13   1  -3 56.3277 6.56895   3
  13   1  -3 51.6817 7.06059   4
 -13   1   3 45.5773 8.53604   5
 -13   1   3 50.0912 9.25512   2
 -12  -1   3 65.3002 5.83005   1
  12  -1  -3 61.6610 6.54749   3
 -12  -1   3 61.9915 8.25947   5
 -12  -1   3 66.9835 7.12981   4
 -12  -1   3 67.9964 9.11465   2
 -12  -1   3 57.6757 6.21402   3
  12   1  -3 71.4755 5.99784   1
 -12   1   3 55.3578 8.03875   5
 -12   1   3 56.7077 8.63741   2
 -12   1   3 62.3420 7.59511   4
  12   1  -3 62.2111 6.36351   3
  12   1  -3 76.7140 7.54541   4
 -11  -1   3 19.5451 6.14153   5
 -11  -1   3 9.85144 3.75900   1
 -11  -1   3 4.61235 5.49779   2
  11  -1  -3 7.77502 3.99771   3
 -11  -1   3 12.9940 4.48713   4
 -11  -1   3 9.36521 4.28695   3
  11   1  -3 9.95797 4.35802   3
  11   1  -3 10.5858 3.80380   1
  11   1  -3 4.40774 3.86446   4
 -11   1   3 14.7962 5.20271   4
 -11   1   3 6.82566 6.04698   5
 -11   1   3 9.57921 5.68674   2
  10  -1  -3 27.4409 4.31614   3
 -10  -1   3 23.9295 5.87730   2
 -10  -1   3 26.1737 5.95760   5
 -10  -1   3 38.3128 4.21812   1
 -10  -1   3 28.7733 4.78512   4
 -10  -1   3 20.3770 3.82411   3
  10   1  -3 29.7129 4.54383   4
  10   1  -3 28.4520 3.79523   1
 -10   1   3 23.3765 5.89586   2
  10   1  -3 29.0188 4.52498   3
 -10   1   3 25.8349 5.13735   4
 -10   1   3 26.4316 5.84074   5
  -9  -1   3 101.778 5.85705   3
   9  -1  -3 100.244 5.98745   3
   9  -1  -3 98.7863 4.63027   1
  -9  -1   3 97.9496 5.71881   1
  -9  -1   3 83.4183 6.17253   4
  -9  -1   3 98.0239 8.00383   2
  -9  -1   3 94.4853 7.63416   5
  -9   1   3 107.462 8.14164   2
   9   1  -3 106.492 5.91647   3
  -9   1   3 104.588 8.27705   5
   9   1  -3 94.4102 5.68331   1
   9   1  -3 100.791 6.12899   4
  -9   1   3 101.709 6.91696   4
  -8  -1   3 64.0022 4.48813   1
   8  -1  -3 67.6378 3.41439   1
  -8  -1   3 69.1984 6.57623   5
  -8  -1   3 63.3928 4.69491   3
  -8  -1   3 65.3997 5.15340   4
  -8  -1   3 61.1763 6.37092   2
   8  -1  -3 66.9920 4.70624   3
   8   1  -3 66.1924 4.92798   4
   8   1  -3 70.0916 4.89786   3
  -8   1   3 67.8522 5.54352   4
  -8   1   3 65.4092 3.40930   1
  -8   1   3 60.5799 6.41296   2
  -8   1   3 58.6820 6.52933   5
  -7  -1   3 939.246 28.1929   3
   7  -1  -3 905.831 27.1124   1
  -7  -1   3 953.475 30.2268   5
  -7  -1   3 929.725 30.2676   2
  -7  -1   3 970.032 28.7159   4
  -7  -1   3 949.124 28.0864   1
   7  -1  -3 919.769 28.2797   3
  -7   1   3 943.292 30.2021   2
  -7   1   3 854.159 30.4660   5
   7   1  -3 933.100 28.4292   4
  -7   1   3 924.800 27.1146   1
  -7   1   3 939.930 28.9914   4
   7   1  -3 909.281 28.1375   3
  -6  -1   3 164.653 8.08138   5
   6  -1  -3 165.678 6.74497   3
  -6  -1   3 170.856 6.59130   1
  -6  -1   3 173.491 6.93778   4
   6  -1  -3 168.982 5.54346   1
  -6  -1   3 183.804 6.53243   3
  -6  -1   3 160.179 8.13128   2
  -6   1   3 178.396 7.32328   4
   6   1  -3 162.274 6.64832   4
  -6   1   3 159.446 8.78668   5
  -6   1   3 171.269 8.12508   2
  -6   1   3 173.930 5.55803   1
   6   1  -3 165.776 6.40062   3
  -5  -1   3 328.897 10.9111   4
  -5  -1   3 328.055 12.1998   2
   5  -1  -3 310.115 9.63127   1
  -5  -1   3 337.097 10.5182   3
  -5  -1   3 322.845 10.6046   1
   5  -1  -3 329.182 10.6677   3
  -5  -1   3 337.268 12.1641   5
  -5   1   3 313.707 11.8695   2
  -5   1   3 315.295 12.6373   5
   5   1  -3 328.453 10.7095   4
  -5   1   3 323.123 11.1503   4
  -5   1   3 320.249 9.64119   1
  -4  -1   3 1242.91 35.4849   1
  -4  -1   3 1223.06 35.6879   4
  -4  -1   3 1216.33 35.2523   3
  -4  -1   3 1235.58 37.0025   2
  -4  -1   3 1209.66 36.8127   5
   4  -1  -3 1218.07 35.4660   3
  -4   1   3 1226.49 37.3004   5
  -4   1   3 1195.90 34.5588   1
   4   1  -3 1173.22 35.4685   4
   4   1  -3 1225.06 36.6417   2
  -4   1   3 1175.34 36.4867   2
  -4   1   3 1216.85 35.9046   4
  -3  -1   3 239.552 9.03489   2
  -3  -1   3 241.564 7.40504   3
  -3  -1   3 233.558 8.80055   5
  -3  -1   3 234.424 7.73818   1
   3  -1  -3 229.406 7.67707   3
  -3  -1   3 242.714 7.91552   4
   3   1  -3 228.989 7.69575   4
  -3   1   3 237.524 8.06341   4
  -3   1   3 237.625 6.90929   1
   3   1  -3 246.473 8.74994   2
  -3   1   3 256.767 9.20250   5
  -3   1   3 231.928 8.54272   2
  -2  -1   3 1317.73 37.1537   3
  -2  -1   3 1312.17 37.6312   1
  -2  -1   3 1331.47 38.5493   5
  -2  -1   3 1302.04 38.7837   2
   2  -1  -3 1267.83 37.5394   3
   2  -1  -3 1299.03 37.6693   4
  -2   1   3 1291.18 38.1838   2
  -2   1   3 1291.61 38.6636   5
   2   1  -3 1312.51 37.6585   4
  -2   1   3 1270.34 37.1610   1
   2   1  -3 1288.28 38.5234   2
  -2   1   3 1328.01 37.8041   4
   1  -1  -3 683.150 20.3012   4
  -1  -1   3 708.371 19.8832   3
  -1  -1   3 707.266 21.0036   5
  -1  -1   3 702.988 20.4414   1
   1  -1  -3 680.513 20.3931   3
  -1   1   3 700.572 20.6636   2
   1   1  -3 664.568 20.6072   4
   1   1  -3 698.263 21.1592   2
   1   1  -3 704.032 20.9065   5
  -1   1   3 678.880 20.3995   4
  -1   1   3 713.795 20.1718   1
  -1   1   3 701.109 21.1820   5
   0  -1   3 191.828 6.17906   1
   0  -1   3 184.668 6.25683   5
   0  -1  -3 182.623 5.88034   4
   0  -1  -3 188.426 6.19994   3
   0  -1   3 189.057 5.69597   3
   0   1   3 187.005 5.93856   1
   0   1   3 184.746 5.85743   2
   0   1  -3 187.203 6.31243   4
   0   1  -3 185.087 6.20862   5
   0   1   3 180.930 6.55794   5
   0   1  -3 189.049 6.64331   2
   1  -1   3 3319.38 95.6963   3
  -1  -1  -3 3271.69 95.8116   1
  -1  -1  -3 3401.72 95.6343   4
   1  -1   3 3409.28 96.0659   1
  -1  -1  -3 3513.27 96.3399   3
  -1   1  -3 3382.18 96.0223   4
  -1   1  -3 3376.64 95.7498   3
  -1   1  -3 3382.90 96.3820   2
   1   1   3 3297.43 95.8377   1
  -1   1  -3 3350.20 95.7540   5
   1   1   3 3273.23 96.0693   5
  -2  -1  -3 5.76538 1.53616   3
  -2  -1  -3 6.87079 0.57015   2
   2  -1   3 5.15460 1.42864   1
  -2  -1  -3 2.08269 1.15136   1
  -2  -1  -3 6.39131 1.03596   4
   2  -1   3 5.80323 1.15259   3
  -2   1  -3 4.56507 1.18687   3
  -2   1  -3 2.61483 1.68856   2
  -2   1  -3 2.09296 1.11124   4
  -2   1  -3 6.82126 1.30461   5
   2   1   3 4.52466 1.19584   1
   2   1   3 4.45319 0.48314   2
   3  -1   3 1336.19 41.1065   1
   3  -1   3 1380.83 40.9911   3
  -3  -1  -3 1425.42 40.5840   4
  -3  -1  -3 1424.05 40.4017   2
  -3  -1  -3 1386.20 41.4607   3
  -3  -1  -3 1411.15 40.8941   1
  -3   1  -3 1392.08 41.0672   3
  -3   1  -3 1425.02 41.3921   2
  -3   1  -3 1421.40 40.5978   5
   3   1   3 1390.14 40.9051   1
   3   1   3 1411.81 40.6739   5
  -3   1  -3 1415.47 41.0985   4
  -4  -1  -3 359.148 12.1200   3
   4  -1   3 334.232 11.5865   3
  -4  -1  -3 350.889 11.4409   1
  -4  -1  -3 367.184 11.2172   2
  -4  -1  -3 343.184 11.1325   4
   4  -1   3 348.406 11.5850   1
   4   1   3 361.742 11.1631   5
  -4   1  -3 343.397 11.5657   4
  -4   1  -3 343.115 11.2017   5
  -4   1  -3 352.358 11.7087   3
  -4   1  -3 346.988 11.9070   2
   4   1   3 350.108 11.4626   1
  -5  -1  -3 13.8165 2.77710   3
  -5  -1  -3 9.68187 1.98269   2
  -5  -1  -3 12.0710 1.99599   5
  -5  -1  -3 13.5815 2.21360   4
   5  -1   3 14.4901 2.32058   1
   5  -1   3 13.9503 2.52533   3
  -5  -1  -3 13.2694 2.49916   1
  -5   1  -3 12.0307 2.46755   4
  -5   1  -3 18.6605 2.25913   5
  -5   1  -3 13.9242 2.53711   3
  -5   1  -3 9.09854 2.46036   2
   5   1   3 15.0702 2.02232   5
   5   1   3 11.6285 2.20412   1
  -6  -1  -3 1604.86 46.0655   5
  -6  -1  -3 1547.61 46.2308   1
  -6  -1  -3 1622.02 46.2800   4
  -6  -1  -3 1582.70 47.1156   3
   6  -1   3 1555.04 46.7097   3
   6  -1   3 1577.64 46.3166   1
  -6  -1  -3 1563.32 46.5467   2
   6   1   3 1533.64 46.2733   1
  -6   1  -3 1583.57 46.2288   5
   6   1   3 1565.59 45.9724   5
  -6   1  -3 1527.18 47.0226   2
  -6   1  -3 1553.68 46.7088   4
  -6   1  -3 1543.70 46.8061   3
  -7  -1  -3 793.737 24.5159   1
   7  -1   3 762.254 24.9929   3
  -7  -1  -3 811.999 25.1767   2
  -7  -1  -3 784.315 24.2863   5
  -7  -1  -3 766.926 24.5148   4
  -7  -1  -3 794.678 25.4877   3
   7  -1   3 797.505 24.5448   1
   7   1   3 811.835 24.3014   5
  -7   1  -3 778.821 25.5009   2
  -7   1  -3 773.474 25.0389   4
  -7   1  -3 783.259 24.4512   5
   7   1   3 782.856 24.6224   1
  -7   1  -3 763.974 25.1273   3
   8  -1   3 0.45967 2.96106   3
  -8  -1  -3 0.39564 2.59375   4
  -8  -1  -3 4.87725 2.94884   1
  -8  -1  -3 1.84766 2.97208   2
   8  -1   3 -0.7178 2.61796   1
  -8  -1  -3 -2.3345 3.02038   3
  -8  -1  -3 -1.8622 2.30481   5
  -8   1  -3 2.18358 3.21866   3
  -8   1  -3 0.93103 3.18334   4
   8   1   3 1.48947 2.76143   1
  -8   1  -3 -0.1154 3.10354   2
   8   1   3 1.83980 2.33473   5
  -8   1  -3 0.87236 2.26139   5
  -9  -1  -3 502.923 17.2733   5
   9  -1   3 494.513 18.1893   3
  -9  -1  -3 520.892 17.7706   4
   9  -1   3 504.518 17.4939   1
  -9  -1  -3 512.098 18.6717   3
  -9  -1  -3 496.554 18.3933   2
   9   1   3 531.834 17.6613   1
   9   1   3 515.284 17.3367   5
  -9   1  -3 512.810 19.0806   2
  -9   1  -3 525.455 18.5873   3
  -9   1  -3 530.910 18.4522   4
 -10  -1  -3 14.1028 4.03522   4
 -10  -1  -3 6.05876 4.25150   2
  10  -1   3 9.34755 4.21804   3
  10  -1   3 6.89690 4.04484   1
 -10  -1  -3 1.43929 4.42189   3
  10   1   3 6.24931 3.80007   1
 -10   1  -3 10.4263 4.65411   4
 -10   1  -3 15.5447 4.85447   2
 -10   1  -3 13.7972 4.78744   3
  10   1   3 12.5783 4.68398   3
 -11  -1  -3 54.7455 6.98918   3
  11  -1   3 47.8998 6.48529   3
 -11  -1  -3 43.2459 5.78919   4
  11  -1   3 49.7930 5.92456   1
 -11  -1  -3 54.0576 7.91340   2
 -11   1  -3 54.0007 6.73945   4
 -11   1  -3 52.9331 6.84160   3
  11   1   3 48.4277 6.68344   3
 -11   1  -3 52.6107 7.76830   2
  11   1   3 62.2952 6.34513   1
 -12  -1  -3 123.264 9.80412   3
  12  -1   3 101.821 8.92447   3
 -12  -1  -3 125.886 8.60923   4
 -12   1  -3 111.598 9.35887   4
 -12   1  -3 103.336 9.15324   3
  12   1   3 105.312 9.53175   3
 -12   1  -3 126.514 10.6925   2
  12   1   3 107.086 8.34443   1
  13  -1   3 12.5973 6.34018   3
 -13  -1  -3 18.4337 6.46188   3
 -13  -1  -3 6.75760 5.18922   4
 -13   1  -3 20.5195 6.41914   4
 -13   1  -3 31.0040 8.21588   2
  13   1   3 17.7475 6.82661   3
 -13   1  -3 11.3597 6.38499   3
  13   1   3 11.9115 5.25578   1
 -14  -1  -3 4.75694 5.58045   4
  14  -1   3 3.64691 6.72365   3
 -14  -1  -3 -0.3519 7.36829   3
 -14   1  -3 7.76710 6.92897   3
  14   1   3 5.83172 7.57848   3
 -14   1  -3 8.19972 6.46024   4
 -15  -1  -3 68.7239 9.66392   3
 -15  -1  -3 49.5595 8.55124   4
  15  -1   3 60.1663 9.66730   3
 -15   1  -3 62.2060 9.27890   4
  15   1   3 69.3468 9.84206   3
  16  -1   3 -2.1457 7.62941   3
 -16  -1  -3 0.81492 7.63348   3
  16   1   3 18.6733 8.43001   3
 -16   1  -3 6.28636 8.40548   4
  16  -2  -3 -10.518 6.86023   4
  16  -2  -3 6.86768 7.03797   3
 -16   2   3 23.7133 10.5432   2
 -16   2   3 1.79372 7.99308   4
  15  -2  -3 45.1956 7.98517   3
 -15  -2   3 37.9870 8.77358   4
 -15   2   3 34.1090 8.99766   4
  15   2  -3 36.9841 6.79689   4
 -15   2   3 36.7069 10.5146   2
  15   2  -3 41.4364 9.46847   3
 -14  -2   3 -3.6654 8.09227   2
  14  -2  -3 -2.2514 5.63571   3
 -14  -2   3 -2.2414 5.97338   4
 -14  -2   3 6.26482 5.65398   3
 -14   2   3 -1.3675 5.33594   4
  14   2  -3 6.04033 7.55801   2
  14   2  -3 -4.9251 5.16815   4
 -14   2   3 4.03816 8.04956   2
  14   2  -3 -1.3088 5.63021   3
 -13  -2   3 9.83551 5.09307   1
 -13  -2   3 11.4184 4.70887   3
 -13  -2   3 7.81083 5.49341   4
 -13  -2   3 17.0368 7.34883   2
 -13  -2   3 8.25751 6.32866   5
  13  -2  -3 9.97504 5.95261   3
  13   2  -3 12.0611 5.14555   3
 -13   2   3 16.5267 6.88564   4
 -13   2   3 13.2935 10.8872   5
  13   2  -3 8.16965 6.70112   2
  13   2  -3 4.97621 4.87622   1
  13   2  -3 12.3536 4.84665   4
 -13   2   3 6.75380 7.22687   2
  13   2  -3 8.71213 6.51084   5
 -12  -2   3 -6.7717 3.83401   4
  12  -2  -3 7.98668 4.96835   3
 -12  -2   3 6.44564 6.36313   5
 -12  -2   3 4.05010 6.16544   2
 -12  -2   3 8.79752 4.65657   1
 -12  -2   3 3.89673 4.09312   3
  12   2  -3 7.76620 5.91195   5
 -12   2   3 9.83409 4.64778   4
 -12   2   3 19.6306 7.22001   2
  12   2  -3 -3.0393 5.50114   2
  12   2  -3 4.56486 4.34313   3
  12   2  -3 6.25125 4.09269   1
  12   2  -3 4.54048 4.12526   4
 -12   2   3 5.43963 6.08780   5
 -11  -2   3 332.173 15.1643   5
 -11  -2   3 308.817 16.0822   2
 -11  -2   3 344.851 13.8345   4
 -11  -2   3 326.007 13.0278   3
 -11  -2   3 327.734 13.1795   1
  11  -2  -3 323.304 13.4672   3
  11   2  -3 311.958 12.8401   1
 -11   2   3 326.641 16.9879   5
  11   2  -3 340.043 13.3158   4
 -11   2   3 341.865 16.5259   2
  11   2  -3 309.194 15.4328   2
  11   2  -3 322.534 13.1556   3
 -11   2   3 334.519 14.5429   4
  11   2  -3 348.836 15.5361   5
  10  -2  -3 62.7455 5.93010   3
 -10  -2   3 64.4597 5.87084   1
 -10  -2   3 68.8326 6.27051   4
 -10  -2   3 69.0403 7.34862   5
 -10  -2   3 63.4781 5.74906   3
 -10  -2   3 46.3338 7.22288   2
 -10   2   3 52.3905 6.37456   4
  10   2  -3 68.3231 7.68574   2
 -10   2   3 59.8052 8.20668   5
  10   2  -3 64.0886 6.94815   5
  10   2  -3 74.5093 5.83268   4
  10   2  -3 56.0867 5.66096   3
 -10   2   3 65.7467 7.97167   2
  -9  -2   3 292.430 11.0150   1
  -9  -2   3 304.635 11.2293   4
  -9  -2   3 263.367 12.9248   5
   9  -2  -3 279.064 11.1710   3
  -9  -2   3 272.271 13.4364   2
  -9  -2   3 273.953 10.7773   3
   9   2  -3 276.234 10.6964   4
  -9   2   3 247.532 13.6850   5
   9   2  -3 292.332 13.1039   2
  -9   2   3 290.429 12.0573   4
   9   2  -3 293.068 13.1316   5
  -9   2   3 265.325 12.6633   2
  -8  -2   3 125.681 5.98259   3
  -8  -2   3 110.695 8.05498   2
  -8  -2   3 118.698 6.54812   1
  -8  -2   3 115.607 6.08557   4
   8  -2  -3 107.474 6.18133   3
  -8  -2   3 122.541 7.78511   5
   8   2  -3 105.015 7.41551   5
  -8   2   3 111.342 8.08078   2
   8   2  -3 119.778 5.79852   4
  -8   2   3 110.544 6.92692   4
  -8   2   3 104.399 8.59696   5
   8   2  -3 121.072 8.29283   2
   7  -2  -3 58.6774 2.06751   1
  -7  -2   3 59.0921 4.17311   4
  -7  -2   3 64.4205 4.31168   3
  -7  -2   3 79.7836 5.99449   5
  -7  -2   3 51.5928 4.33174   1
  -7  -2   3 45.9421 5.83257   2
   7  -2  -3 58.9375 4.49434   3
  -7   2   3 57.9813 5.05326   4
  -7   2   3 65.0083 6.23028   2
   7   2  -3 61.3547 5.70087   2
   7   2  -3 49.5496 5.39768   5
   7   2  -3 52.8968 3.81763   4
  -7   2   3 64.7810 6.63288   5
  -6  -2   3 280.039 12.1892   2
  -6  -2   3 298.901 10.1600   3
  -6  -2   3 296.141 11.7765   5
  -6  -2   3 292.884 10.3147   4
  -6  -2   3 310.087 10.6305   1
   6  -2  -3 286.422 10.3846   3
  -6   2   3 281.481 10.8032   4
   6   2  -3 297.744 10.0726   4
   6   2  -3 272.966 11.4999   5
  -6   2   3 294.438 12.5854   5
   6   2  -3 293.933 11.8774   2
  -6   2   3 299.629 11.9404   2
  -5  -2   3 1146.30 32.5816   3
  -5  -2   3 1093.19 32.5899   4
  -5  -2   3 1073.47 32.7648   1
  -5  -2   3 1091.09 34.0705   5
   5  -2  -3 1088.56 32.7462   3
  -5  -2   3 1100.05 34.6331   2
  -5   2   3 1078.47 33.0659   4
   5   2  -3 1087.80 32.3689   4
  -5   2   3 1095.52 34.6390   5
   5   2  -3 1120.49 34.2603   2
   5   2  -3 1071.74 33.9121   5
  -5   2   3 1100.56 34.0855   2
  -4  -2   3 63.1659 4.57081   5
  -4  -2   3 62.0397 5.28363   2
   4  -2  -3 59.6561 3.47737   3
  -4  -2   3 60.0396 3.60937   1
  -4  -2   3 67.0406 3.25861   3
   4   2  -3 65.4550 3.18009   4
  -4   2   3 60.7021 4.35291   2
   4   2  -3 63.6665 4.55977   2
   4   2  -3 62.6205 4.12904   5
  -4   2   3 55.5168 3.57818   4
  -4   2   3 66.4934 4.64431   5
  -3  -2   3 65.0550 4.34126   5
  -3  -2   3 72.3303 3.66996   1
  -3  -2   3 71.9613 3.24553   3
   3  -2  -3 77.5986 3.58840   3
  -3   2   3 68.8598 2.27055   1
  -3   2   3 70.0641 4.19742   2
   3   2  -3 79.4104 3.36085   4
   3   2  -3 67.9614 4.28483   5
   3   2  -3 78.0504 4.56992   2
  -3   2   3 65.9992 4.77491   5
  -3   2   3 65.5533 3.48321   4
   2  -2  -3 1024.17 30.3596   3
  -2  -2   3 1051.95 30.0351   3
  -2  -2   3 1054.80 30.4481   1
   2  -2  -3 1030.50 29.5639   1
  -2  -2   3 1020.61 31.2037   5
  -2   2   3 1010.32 30.8104   2
  -2   2   3 1024.04 31.5495   5
   2   2  -3 1031.31 31.1414   5
  -2   2   3 1057.97 30.2879   4
   2   2  -3 994.939 30.2305   4
   2   2  -3 1005.20 31.2608   2
  -2   2   3 1043.32 29.5759   1
   1  -2  -3 2969.48 85.1536   1
  -1  -2   3 3090.73 86.4566   5
   1  -2  -3 2903.90 85.6878   3
   1  -2  -3 2972.38 85.2076   4
  -1  -2   3 3022.00 85.2176   3
  -1  -2   3 2962.24 85.6002   1
  -1   2   3 3012.27 85.3209   4
  -1   2   3 3003.32 85.1662   1
  -1   2   3 2928.62 86.6680   5
  -1   2   3 2953.89 85.8571   2
   1   2  -3 3036.29 85.6627   4
   1   2  -3 3012.36 86.3365   5
   1   2  -3 2984.38 86.5225   2
   0  -2   3 60.1139 2.51286   3
   0  -2  -3 54.1311 2.15558   4
   0  -2  -3 45.0793 2.94171   3
   0  -2  -3 53.8519 2.54243   1
   0  -2   3 49.9821 2.67274   1
   0   2  -3 65.5763 2.96259   4
   0   2  -3 59.1721 3.37071   5
   0   2   3 49.1728 2.75303   2
   0   2   3 54.6736 2.62409   1
   0   2  -3 72.0877 4.19500   2
   0   2   3 54.0434 4.08797   5
   1  -2   3 190.418 6.43231   3
  -1  -2  -3 194.453 5.91857   4
   1  -2   3 192.961 6.52124   1
  -1  -2  -3 196.192 7.09700   3
  -1  -2  -3 188.881 6.55522   1
  -1   2  -3 181.343 6.62350   4
   1   2   3 191.068 7.57741   5
  -1   2  -3 204.500 7.88332   2
   1   2   3 178.103 6.50446   1
   1   2   3 191.675 6.31925   2
  -1   2  -3 192.082 7.08009   5
  -2  -2  -3 1596.55 45.8006   1
   2  -2   3 1611.01 45.6394   1
  -2  -2  -3 1549.22 46.3677   3
  -2  -2  -3 1575.83 44.8327   4
   2  -2   3 1541.77 45.6184   3
   2   2   3 1566.86 46.3378   5
  -2   2  -3 1571.94 46.1563   5
  -2   2  -3 1538.05 45.8303   4
   2   2   3 1559.39 45.1297   2
   2   2   3 1593.09 45.8199   1
  -2   2  -3 1580.34 46.7401   2
   3  -2   3 1529.11 44.7022   3
  -3  -2  -3 1565.45 45.6486   3
   3  -2   3 1567.74 44.6110   1
  -3  -2  -3 1538.09 43.8633   4
  -3  -2  -3 1525.53 44.7664   1
  -3   2  -3 1514.44 45.6627   2
  -3   2  -3 1518.69 44.9030   4
   3   2   3 1531.82 44.8022   1
  -3   2  -3 1508.87 45.0601   5
   3   2   3 1517.11 45.0893   5
   3   2   3 1496.48 43.9357   2
  -4  -2  -3 42.4264 4.09178   3
  -4  -2  -3 40.3167 3.39942   1
   4  -2   3 42.0932 3.30135   3
   4  -2   3 41.9148 3.16730   1
  -4  -2  -3 40.4158 2.37555   4
   4   2   3 41.3745 3.56902   5
   4   2   3 38.6826 3.32019   1
  -4   2  -3 48.6471 3.82396   5
  -4   2  -3 47.7261 3.79896   4
  -4   2  -3 42.5572 4.19130   2
   4   2   3 40.6330 2.46890   2
  -5  -2  -3 577.543 16.8815   4
   5  -2   3 552.466 17.7183   3
  -5  -2  -3 541.800 17.3003   2
  -5  -2  -3 554.420 17.6421   1
  -5  -2  -3 561.938 18.4786   3
   5  -2   3 525.428 17.3514   1
   5   2   3 541.858 17.6210   5
   5   2   3 542.758 17.0786   2
  -5   2  -3 556.133 17.9270   4
  -5   2  -3 531.826 18.4609   2
   5   2   3 541.678 17.6285   1
  -5   2  -3 546.854 17.8966   5
   6  -2   3 70.9484 4.76266   1
  -6  -2  -3 75.7661 4.56966   2
   6  -2   3 66.5941 4.82054   3
  -6  -2  -3 67.8721 5.50668   3
  -6  -2  -3 68.3899 4.80094   1
  -6  -2  -3 77.1498 4.02166   4
   6   2   3 72.2725 4.29406   2
  -6   2  -3 61.2430 4.97857   3
  -6   2  -3 69.4865 5.26682   4
  -6   2  -3 65.7893 4.66195   5
   6   2   3 68.2336 4.71552   1
   6   2   3 73.9624 4.76851   5
  -6   2  -3 70.6417 5.58259   2
  -7  -2  -3 8.24668 3.15130   1
  -7  -2  -3 7.01167 2.82323   2
   7  -2   3 3.26904 2.80208   1
  -7  -2  -3 8.32239 3.57852   3
  -7  -2  -3 13.2743 2.69674   4
   7  -2   3 2.35458 2.28857   3
   7   2   3 8.05096 2.80675   5
  -7   2  -3 7.21037 2.71387   4
   7   2   3 5.62600 2.96778   1
  -7   2  -3 8.36885 3.00556   5
   7   2   3 5.22839 2.46380   2
  -7   2  -3 3.32788 3.47760   2
  -7   2  -3 8.19192 2.79463   3
  -8  -2  -3 40.1722 4.67009   1
   8  -2   3 47.3992 4.64155   3
   8  -2   3 30.3990 4.19365   1
  -8  -2  -3 40.3317 5.30106   3
  -8  -2  -3 33.1108 4.47060   2
  -8  -2  -3 46.0123 4.28277   4
  -8   2  -3 48.1574 4.85696   5
   8   2   3 42.3390 4.45284   2
  -8   2  -3 36.2420 4.93951   4
  -8   2  -3 38.5096 5.49517   2
  -8   2  -3 35.8948 4.73977   3
   8   2   3 39.9186 4.64026   1
   8   2   3 41.7403 4.37750   5
  -9  -2  -3 3.71395 3.24017   4
   9  -2   3 3.37087 3.43431   1
  -9  -2  -3 1.27662 3.43345   2
   9  -2   3 3.00354 3.83691   3
  -9  -2  -3 5.12317 4.40084   3
  -9  -2  -3 3.41876 3.71322   1
  -9   2  -3 -0.6565 4.13510   2
  -9   2  -3 0.92868 3.86766   4
   9   2   3 3.57888 3.32875   2
   9   2   3 1.46060 3.48774   1
  -9   2  -3 7.30577 4.12765   3
   9   2   3 2.46733 3.41779   5
  10  -2   3 67.7521 6.71422   3
 -10  -2  -3 58.7355 6.96847   3
 -10  -2  -3 62.6336 5.74272   4
 -10  -2  -3 76.6818 7.00789   1
 -10   2  -3 63.1747 6.90723   4
  10   2   3 54.0675 5.99592   1
 -10   2  -3 71.4902 7.97699   2
 -11  -2  -3 111.939 8.24991   1
  11  -2   3 114.043 8.92938   3
 -11  -2  -3 130.348 9.99298   3
 -11  -2  -3 123.959 8.08717   4
 -11   2  -3 137.428 10.4840   2
 -11   2  -3 142.563 9.66962   4
  11   2   3 112.232 8.33011   1
 -12  -2  -3 2.05993 5.48251   3
 -12  -2  -3 4.50963 4.59139   4
  12  -2   3 1.58752 5.05389   3
  12   2   3 0.21153 5.41631   1
 -12   2  -3 1.69248 5.94557   2
 -12   2  -3 -5.2795 5.19090   4
  12   2   3 -8.4535 5.47831   3
  13  -2   3 31.9168 7.14723   3
 -13  -2  -3 32.4181 7.51737   3
 -13   2  -3 26.3592 7.83610   2
  13   2   3 30.9731 6.35790   1
 -13   2  -3 29.6408 7.30671   4
  13   2   3 14.1430 7.03051   3
 -14  -2  -3 9.02621 6.91660   3
  14  -2   3 1.92155 6.70028   3
 -14   2  -3 7.12897 7.63416   2
  14   2   3 2.56189 6.99447   3
 -14   2  -3 -2.0499 6.83398   4
  14   2   3 -0.0797 6.26934   1
  15  -2   3 30.3514 8.47299   3
 -15  -2  -3 18.9580 7.84351   3
  15   2   3 21.6017 8.44210   3
 -15   2  -3 38.0662 8.55083   4
 -16  -2  -3 -4.1135 7.53407   3
  16  -2   3 -0.7083 7.93983   3
  16   2   3 0.87072 7.92927   3
 -16   2  -3 15.5928 8.66923   4
  16  -3  -3 42.5429 9.27242   3
 -16   3   3 54.7123 12.2238   2
 -16   3   3 49.1983 10.5810   4
  15  -3  -3 -9.5984 6.21706   3
 -15   3   3 -5.0619 8.76775   2
 -15   3   3 4.27712 7.92088   4
  14  -3  -3 24.2322 7.06068   3
 -14  -3   3 15.4619 6.51295   1
 -14   3   3 10.5545 7.39234   4
  14   3  -3 4.67123 11.8759   5
 -14   3   3 10.7392 8.72178   2
  14   3  -3 7.90487 6.10938   1
 -13  -3   3 -3.5238 6.11457   5
 -13  -3   3 -2.3556 4.90380   1
  13  -3  -3 2.59953 5.55549   3
 -13  -3   3 0.03376 4.58000   3
  13   3  -3 -8.2786 6.64758   2
 -13   3   3 -8.4509 7.15191   2
  13   3  -3 -1.2499 4.67178   3
  13   3  -3 1.53775 5.90070   5
 -13   3   3 -3.9236 6.33854   4
  13   3  -3 1.10572 4.92720   1
 -12  -3   3 67.9772 7.05841   1
 -12  -3   3 83.8558 7.53433   3
 -12  -3   3 67.1283 8.66044   5
 -12  -3   3 58.9731 9.80580   2
  12  -3  -3 85.5615 8.34936   3
  12   3  -3 82.5379 9.18167   5
  12   3  -3 69.1114 6.67514   4
 -12   3   3 68.3459 9.84038   2
  12   3  -3 62.2353 9.38928   2
  12   3  -3 92.8177 7.96958   1
 -12   3   3 73.5734 7.70075   4
 -12   3   3 69.1953 9.74181   5
  12   3  -3 82.9026 7.60168   3
 -11  -3   3 3.06703 5.56150   5
 -11  -3   3 5.61436 4.86307   1
 -11  -3   3 2.33957 4.04115   3
 -11  -3   3 6.45257 4.21813   4
  11  -3  -3 2.45133 4.48947   3
 -11  -3   3 6.78288 5.77546   2
 -11   3   3 6.29962 5.33147   4
 -11   3   3 -3.7248 6.61859   5
  11   3  -3 3.09620 5.15944   5
  11   3  -3 0.34621 4.69894   1
 -11   3   3 -2.2084 5.80674   2
  11   3  -3 4.23274 5.49792   2
  11   3  -3 6.54407 4.00642   4
 -10  -3   3 314.651 16.6008   2
 -10  -3   3 343.786 13.8478   1
 -10  -3   3 359.591 16.0454   5
  10  -3  -3 342.641 13.6066   3
 -10  -3   3 321.762 12.7448   4
 -10  -3   3 358.517 13.5044   3
  10   3  -3 357.416 12.7540   4
 -10   3   3 333.425 14.4177   4
 -10   3   3 324.894 16.0415   2
 -10   3   3 291.438 17.0416   5
  10   3  -3 328.490 15.1337   5
  10   3  -3 325.781 16.0381   2
  -9  -3   3 18.0451 3.51157   3
  -9  -3   3 14.3511 4.51785   1
  -9  -3   3 18.4436 3.70557   4
  -9  -3   3 13.8236 5.63041   5
  -9  -3   3 19.3776 6.23310   2
   9  -3  -3 10.2518 3.94218   3
  -9   3   3 8.46578 5.33434   2
   9   3  -3 17.7978 3.39819   4
   9   3  -3 14.6760 5.61204   5
  -9   3   3 25.2823 6.95252   5
   9   3  -3 11.9835 5.06209   2
  -9   3   3 7.59351 4.37485   4
  -8  -3   3 288.160 13.0667   5
  -8  -3   3 286.241 10.8650   4
   8  -3  -3 290.971 11.4851   3
  -8  -3   3 282.825 10.9522   3
  -8  -3   3 285.876 14.1058   2
  -8  -3   3 291.572 11.8122   1
  -8   3   3 272.884 14.0999   5
   8   3  -3 288.528 10.4993   4
   8   3  -3 286.285 12.9670   5
   8   3  -3 291.360 13.2232   2
  -8   3   3 305.225 13.6786   2
  -8   3   3 292.282 12.0846   4
   7  -3  -3 15.9299 3.45192   3
  -7  -3   3 11.9130 2.70715   4
  -7  -3   3 12.0655 2.92034   3
  -7  -3   3 15.2715 4.73533   5
  -7  -3   3 15.3812 3.52024   1
  -7  -3   3 15.0628 4.61635   2
  -7   3   3 9.91623 4.59757   5
   7   3  -3 16.4527 2.63872   4
   7   3  -3 11.5347 4.13826   5
   7   3  -3 13.7918 4.17991   2
  -7   3   3 16.9828 4.46797   2
  -7   3   3 13.4209 3.67834   4
  -6  -3   3 8.65008 3.63761   5
   6  -3  -3 1.25256 2.70315   3
  -6  -3   3 3.78699 2.86496   1
  -6  -3   3 6.38878 2.42814   3
  -6   3   3 11.8340 3.77282   2
   6   3  -3 6.51184 3.48737   5
   6   3  -3 4.62738 3.42018   2
   6   3  -3 5.87296 2.04203   4
  -6   3   3 5.33433 2.89893   4
  -6   3   3 0.56191 3.74192   5
  -5  -3   3 207.513 7.66552   3
  -5  -3   3 180.123 8.90676   5
  -5  -3   3 175.184 7.77030   1
   5  -3  -3 185.587 7.76788   3
   5   3  -3 199.933 7.00042   4
  -5   3   3 175.986 9.47709   5
   5   3  -3 181.750 9.09124   2
  -5   3   3 174.847 8.81663   2
  -5   3   3 197.082 7.86937   4
   5   3  -3 185.377 8.98984   5
   4  -3  -3 451.760 13.1543   1
  -4  -3   3 450.007 14.9735   1
  -4  -3   3 461.953 14.8297   3
  -4  -3   3 457.364 16.1005   5
   4  -3  -3 448.910 14.8826   3
  -4   3   3 449.504 14.8093   4
  -4   3   3 458.415 16.7015   5
   4   3  -3 453.849 14.2282   4
  -4   3   3 445.330 13.1639   1
   4   3  -3 449.481 16.0858   5
  -4   3   3 462.364 15.9961   2
   4   3  -3 450.914 16.0596   2
   3  -3  -3 33.9530 3.11251   3
  -3  -3   3 29.6674 3.85124   5
   3  -3  -3 30.4471 1.84045   1
  -3  -3   3 30.1210 3.15835   1
  -3  -3   3 32.2281 2.73820   3
  -3   3   3 40.0021 3.11120   4
   3   3  -3 31.3765 3.87945   2
   3   3  -3 30.8936 3.92853   5
   3   3  -3 33.8455 2.72082   4
  -3   3   3 28.4653 4.47837   5
  -3   3   3 36.8837 3.93921   2
   2  -3  -3 1693.90 47.8499   1
   2  -3  -3 1619.02 48.7291   3
  -2  -3   3 1685.81 48.4684   3
  -2  -3   3 1656.20 48.7068   1
   2   3  -3 1670.10 49.7839   2
  -2   3   3 1676.52 49.3496   2
   2   3  -3 1702.93 48.3075   4
   2   3  -3 1599.51 49.6161   5
  -2   3   3 1667.64 50.3279   5
  -2   3   3 1645.41 48.2712   4
   1  -3  -3 39.4421 3.22116   3
  -1  -3   3 33.8026 2.59098   3
  -1  -3   3 36.4306 2.98614   1
   1  -3  -3 32.4341 2.31008   1
  -1   3   3 35.4563 3.22974   2
   1   3  -3 29.3214 2.39397   4
  -1   3   3 36.2964 2.17430   4
   1   3  -3 38.8180 3.90071   5
  -1   3   3 39.9068 4.52458   5
   1   3  -3 46.9701 4.40254   2
   0  -3  -3 152.587 5.83275   1
   0  -3   3 157.367 5.80027   3
   0  -3  -3 157.688 5.02812   4
   0  -3  -3 156.646 6.45901   3
   0  -3   3 157.073 6.08220   1
   0   3   3 154.569 5.12666   4
   0   3  -3 153.202 5.81391   4
   0   3  -3 150.856 7.44876   2
   0   3   3 160.652 6.28631   2
   0   3  -3 155.384 7.29101   5
   0   3   3 168.149 7.66923   5
  -1  -3  -3 23.3437 2.74833   3
   1  -3   3 30.9729 2.50308   1
   1  -3   3 32.0925 2.54442   3
  -1  -3  -3 27.3271 1.26018   4
  -1  -3  -3 27.9224 2.58794   1
  -1   3  -3 28.0554 2.52990   4
  -1   3  -3 20.9167 3.38627   5
  -1   3  -3 31.5795 4.15307   2
   1   3   3 40.3794 4.47094   5
   1   3   3 36.7992 2.96093   2
   2  -3   3 179.134 6.80603   3
   2  -3   3 179.035 6.48689   1
  -2  -3  -3 176.656 6.96821   1
  -2  -3  -3 181.413 7.51840   3
  -2   3  -3 166.237 8.46305   2
  -2   3  -3 183.814 8.05247   5
   2   3   3 182.277 6.81848   2
  -2   3  -3 189.252 7.10622   4
   2   3   3 189.258 8.30323   5
  -3  -3  -3 110.176 5.35316   1
   3  -3   3 107.062 5.09874   3
   3  -3   3 109.372 4.68840   1
  -3  -3  -3 110.246 3.36440   4
  -3  -3  -3 107.932 6.05217   3
   3   3   3 114.789 6.32295   5
  -3   3  -3 113.847 6.31176   2
  -3   3  -3 120.496 6.40970   5
  -3   3  -3 105.201 5.19442   4
   3   3   3 110.736 5.26593   1
   3   3   3 106.276 4.75914   2
   4  -3   3 869.977 25.6882   1
  -4  -3  -3 848.666 24.8244   4
  -4  -3  -3 878.658 26.5033   1
  -4  -3  -3 844.324 27.3826   3
   4  -3   3 852.536 26.3324   3
   4   3   3 847.574 27.1283   5
  -4   3  -3 861.641 27.3314   5
   4   3   3 865.194 25.6182   2
   4   3   3 868.941 26.5000   1
  -4   3  -3 837.860 27.5659   2
  -4   3  -3 842.116 26.5173   4
  -5  -3  -3 18.0614 1.81700   4
   5  -3   3 20.9354 2.48663   1
  -5  -3  -3 16.4619 3.71715   3
   5  -3   3 21.3899 3.18198   3
  -5  -3  -3 9.18705 3.02581   1
  -5   3  -3 16.0922 4.14834   2
  -5   3  -3 14.9979 3.21562   4
  -5   3  -3 8.60452 3.48687   5
   5   3   3 24.8623 3.80209   5
   5   3   3 20.8345 2.47527   2
   5   3   3 18.9323 3.15729   1
  -6  -3  -3 653.956 22.9316   3
  -6  -3  -3 677.887 22.0255   1
   6  -3   3 693.727 21.1288   1
  -6  -3  -3 668.282 20.5608   4
   6  -3   3 676.589 22.0432   3
   6   3   3 709.956 22.6900   5
  -6   3  -3 688.954 22.3609   4
   6   3   3 676.083 22.0761   1
  -6   3  -3 664.923 22.7395   5
   6   3   3 682.775 21.2205   2
  -6   3  -3 683.306 23.2271   2
   7  -3   3 86.7481 6.13061   3
  -7  -3  -3 86.0418 6.30742   1
   7  -3   3 83.0417 4.93086   1
  -7  -3  -3 84.3399 7.02235   3
  -7  -3  -3 84.3940 4.49136   4
  -7   3  -3 71.8080 6.21594   4
   7   3   3 92.8681 6.19992   1
  -7   3  -3 77.9825 6.58111   5
  -7   3  -3 90.7670 7.69382   2
   7   3   3 83.3735 5.08693   2
   7   3   3 85.6987 6.65112   5
  -8  -3  -3 38.6957 3.73070   4
  -8  -3  -3 36.8018 5.05841   1
   8  -3   3 44.7965 4.11872   1
   8  -3   3 33.2806 4.88054   3
  -8  -3  -3 37.8301 5.59978   3
   8   3   3 47.5869 5.57542   1
   8   3   3 48.6435 5.58329   5
  -8   3  -3 28.7651 5.13109   5
  -8   3  -3 38.0412 5.32943   4
  -8   3  -3 41.1405 5.56093   2
  -9  -3  -3 5.57108 4.60816   3
   9  -3   3 7.06528 4.08166   3
  -9  -3  -3 8.84339 4.38229   1
   9   3   3 0.86363 4.09709   5
   9   3   3 0.28232 3.97434   1
  -9   3  -3 8.81179 5.27525   2
  -9   3  -3 6.06162 4.42940   4
 -10  -3  -3 226.434 11.8694   3
 -10  -3  -3 202.417 10.6038   1
  10  -3   3 199.595 10.8249   3
  10   3   3 213.903 11.0003   5
  10   3   3 227.919 11.0125   1
 -10   3  -3 217.364 12.7813   2
 -10   3  -3 210.975 11.4515   4
 -11  -3  -3 5.00154 5.47257   1
 -11  -3  -3 4.69939 5.37085   3
  11  -3   3 13.0396 5.45351   3
 -11   3  -3 -0.2086 5.86153   2
  11   3   3 7.00228 5.05858   1
 -11   3  -3 4.65511 5.48870   4
  12  -3   3 215.372 12.4294   3
 -12  -3  -3 220.648 14.1162   3
 -12  -3  -3 213.144 11.9622   1
  12   3   3 230.378 12.1874   1
 -12   3  -3 255.210 15.2265   2
 -12   3  -3 237.509 13.3527   4
 -13  -3  -3 7.67218 6.70739   3
 -13  -3  -3 8.40703 6.82455   1
  13  -3   3 2.90673 6.77138   3
 -13   3  -3 4.74901 7.00253   4
 -13   3  -3 2.90605 7.28644   2
  13   3   3 6.25783 5.93728   1
 -14  -3  -3 56.2673 9.54468   3
  14  -3   3 40.8373 8.72111   3
 -14   3  -3 54.1322 9.12244   4
 -14   3  -3 52.5418 10.0754   2
  14   3   3 34.8192 8.63204   3
  14   3   3 40.0345 8.25535   1
 -15  -3  -3 3.84683 7.47577   3
  15  -3   3 -14.494 7.23216   3
  15   3   3 -4.9025 6.60551   1
 -15   3  -3 19.1909 9.03439   2
  15   3   3 2.13618 7.94825   3
 -15   3  -3 -3.6388 7.92570   4
  15  -4  -3 1.19222 7.44178   3
 -15  -4   3 6.79208 7.19955   1
  15   4  -3 20.6206 7.52211   1
 -15   4   3 12.7536 9.04432   4
 -15   4   3 -2.1335 9.07606   2
 -14  -4   3 14.9431 6.55809   1
  14  -4  -3 25.9420 7.62908   3
 -14   4   3 9.84878 7.83601   4
 -14   4   3 27.9127 10.3003   2
  14   4  -3 13.5616 6.40880   1
  14   4  -3 13.3804 9.78445   5
 -13  -4   3 6.63059 6.58405   1
  13  -4  -3 -1.8300 5.84240   3
 -13  -4   3 -4.8959 7.74186   5
  13   4  -3 4.19722 5.64659   1
 -13   4   3 4.80016 7.26846   4
 -13   4   3 6.42797 8.39273   2
  13   4  -3 13.3593 8.10884   5
 -12  -4   3 5.28398 7.31935   5
 -12  -4   3 6.56837 5.64442   1
  12  -4  -3 8.59353 6.03431   3
 -12   4   3 15.0474 8.02526   2
  12   4  -3 7.19056 5.37031   1
 -12   4   3 14.7783 6.68321   4
  12   4  -3 14.6639 6.86770   5
 -12   4   3 21.4173 8.84124   5
 -11  -4   3 127.422 9.27137   1
 -11  -4   3 122.963 8.97496   3
 -11  -4   3 133.034 11.0198   5
  11  -4  -3 133.614 9.62352   3
 -11   4   3 126.152 12.9481   5
  11   4  -3 125.006 10.8923   5
 -11   4   3 153.387 12.9425   2
 -11   4   3 132.602 10.4607   4
  11   4  -3 118.448 10.5465   2
  10  -4  -3 -1.2000 4.52679   3
 -10  -4   3 1.24790 4.00400   3
 -10  -4   3 1.20167 4.71657   1
 -10  -4   3 3.64423 5.71618   5
 -10   4   3 7.54339 7.25216   5
  10   4  -3 -6.1947 5.11216   5
  10   4  -3 1.79734 5.19550   2
 -10   4   3 5.93357 5.12313   2
 -10   4   3 6.25241 5.19181   4
  -9  -4   3 56.0434 7.57398   5
  -9  -4   3 78.9763 7.11775   1
   9  -4  -3 62.8568 6.54301   3
  -9  -4   3 81.3949 6.63176   3
   9   4  -3 61.5947 7.46977   2
  -9   4   3 78.5222 10.0601   5
  -9   4   3 72.3674 7.09366   4
   9   4  -3 70.3920 8.05315   5
  -9   4   3 89.2961 8.47969   2
  -8  -4   3 255.757 11.1946   1
   8  -4  -3 238.224 10.9561   3
  -8  -4   3 241.429 12.6167   5
  -8  -4   3 256.445 10.8261   3
  -8   4   3 250.210 13.7175   5
   8   4  -3 257.701 12.4875   2
   8   4  -3 252.752 12.8411   5
  -8   4   3 229.008 12.0744   2
  -8   4   3 268.307 11.5482   4
   7  -4  -3 41.3620 4.93063   3
  -7  -4   3 33.7153 4.85341   1
  -7  -4   3 33.1858 4.07668   3
  -7  -4   3 30.7182 5.77927   5
  -7   4   3 33.4218 4.76806   4
   7   4  -3 38.8443 3.65869   4
   7   4  -3 35.6351 5.99187   5
   7   4  -3 45.5149 6.03750   2
  -7   4   3 34.2796 5.94502   2
  -7   4   3 26.0246 6.15074   5
  -6  -4   3 358.193 13.1369   3
   6  -4  -3 360.975 13.2586   3
  -6  -4   3 341.745 13.2610   1
   6   4  -3 380.279 15.1032   5
   6   4  -3 373.466 12.0549   4
  -6   4   3 348.337 15.5927   5
  -6   4   3 337.325 14.7036   2
  -6   4   3 341.165 13.1321   4
   6   4  -3 358.252 14.4427   2
  -5  -4   3 370.815 12.8485   3
  -5  -4   3 360.659 12.9785   1
   5  -4  -3 327.224 12.6577   3
   5   4  -3 344.864 14.1456   5
  -5   4   3 320.701 14.8029   5
   5   4  -3 342.786 11.5931   4
   5   4  -3 359.269 13.9599   2
  -5   4   3 353.461 14.1554   2
  -5   4   3 340.590 12.4801   4
  -4  -4   3 4.05968 2.59747   3
  -4  -4   3 1.20492 2.62983   1
   4  -4  -3 2.71858 2.73568   3
   4  -4  -3 0.85243 1.21802   1
  -4   4   3 4.84938 4.44100   5
   4   4  -3 -0.5363 1.82280   4
  -4   4   3 -0.2141 2.12213   4
   4   4  -3 2.69141 3.47025   2
  -4   4   3 2.28976 3.24905   2
   4   4  -3 0.33417 3.48652   5
  -3  -4   3 1187.81 35.2486   1
   3  -4  -3 1152.57 33.8155   1
   3  -4  -3 1154.05 35.2305   3
  -3  -4   3 1167.16 35.0793   3
  -3   4   3 1123.39 37.1922   5
  -3   4   3 1160.27 36.1477   2
   3   4  -3 1150.11 36.3604   2
   3   4  -3 1170.39 34.0937   4
   3   4  -3 1171.41 36.6561   5
  -3   4   3 1144.86 34.5995   4
  -2  -4   3 47.3761 3.89930   3
  -2  -4   3 41.1587 3.91289   1
   2  -4  -3 45.3232 3.04059   1
   2  -4  -3 48.0472 4.15623   3
   2   4  -3 47.3517 5.40048   2
   2   4  -3 50.6592 3.06180   4
   2   4  -3 48.2444 5.41147   5
  -2   4   3 43.1878 5.77920   5
  -2   4   3 40.6446 4.37656   2
  -2   4   3 44.5478 3.11305   4
  -1  -4   3 44.2413 3.45753   3
   1  -4  -3 37.3722 2.88678   1
  -1  -4   3 42.8874 3.61025   1
   1  -4  -3 43.3364 4.00005   3
  -1   4   3 37.3584 5.55804   5
   1   4  -3 35.4531 4.94048   2
   1   4  -3 39.5972 5.01236   5
  -1   4   3 36.4731 4.06882   2
  -1   4   3 35.7081 2.55585   4
   1   4  -3 32.9727 2.68808   4
   0  -4   3 752.981 22.8018   3
   0  -4  -3 733.541 23.3544   3
   0  -4   3 731.128 22.7200   1
   0  -4  -3 741.764 21.4468   4
   0  -4  -3 706.851 22.4385   1
   0   4   3 755.951 23.4634   2
   0   4  -3 721.677 24.4320   2
   0   4   3 740.097 21.5367   4
   0   4  -3 760.105 24.5730   5
   0   4   3 708.687 24.9466   5
   0   4  -3 730.035 22.2657   4
   1  -4   3 42.0263 3.43429   1
   1  -4   3 50.7790 3.91227   3
  -1  -4  -3 41.1382 4.16802   3
  -1  -4  -3 40.8492 3.52876   1
  -1   4  -3 50.2428 3.57237   4
   1   4   3 45.5442 5.86254   5
  -1   4  -3 50.7016 5.53455   5
  -1   4  -3 47.9149 5.80838   2
   1   4   3 39.7554 3.81488   2
  -2  -4  -3 593.545 19.7698   3
  -2  -4  -3 593.121 18.9591   1
   2  -4   3 603.941 18.4488   1
   2  -4   3 579.316 18.7973   3
  -2   4  -3 578.637 18.5972   4
   2   4   3 580.744 20.7756   5
   2   4   3 583.556 18.9512   2
  -2   4  -3 589.673 20.8763   2
  -2   4  -3 596.691 20.8775   5
   3  -4   3 432.164 13.8317   1
  -3  -4  -3 424.452 15.5770   3
   3  -4   3 426.439 14.5424   3
  -3  -4  -3 416.689 14.5769   1
  -3   4  -3 443.616 14.6344   4
  -3   4  -3 423.231 16.4742   2
  -3   4  -3 444.041 16.4291   5
   3   4   3 405.705 16.1052   5
   3   4   3 429.683 14.4877   2
   4  -4   3 -0.2552 1.83179   1
   4  -4   3 5.94632 2.87319   3
  -4  -4  -3 2.70796 2.95771   1
  -4  -4  -3 1.60408 3.16033   3
  -4   4  -3 1.86674 2.58390   4
   4   4   3 -1.0412 2.62069   1
   4   4   3 1.81214 2.65170   2
   4   4   3 2.04204 3.95329   5
  -4   4  -3 0.95482 3.34042   2
  -4   4  -3 -4.7393 3.91074   5
   5  -4   3 423.666 14.9889   3
   5  -4   3 410.010 13.7049   1
  -5  -4  -3 426.846 15.1329   1
  -5  -4  -3 439.644 16.3519   3
  -5   4  -3 412.544 16.8102   2
  -5   4  -3 431.043 15.1562   4
   5   4   3 423.708 14.2745   2
  -5   4  -3 429.640 16.8333   5
   5   4   3 437.131 16.6716   5
   5   4   3 423.672 15.1413   1
   6  -4   3 2.55754 2.12205   1
  -6  -4  -3 8.33486 3.75894   1
  -6  -4  -3 -0.7850 3.83788   3
   6  -4   3 1.83363 3.30919   3
   6   4   3 2.56116 2.60480   2
  -6   4  -3 -0.3478 2.64282   4
  -6   4  -3 4.79994 4.59697   5
  -6   4  -3 1.28794 4.52167   2
   6   4   3 -4.5279 3.78696   5
   6   4   3 0.61064 3.31898   1
   7  -4   3 39.2728 5.13843   3
  -7  -4  -3 31.7880 5.81703   3
  -7  -4  -3 46.9921 5.40052   1
  -7   4  -3 46.8481 6.30396   5
  -7   4  -3 43.1477 5.49378   4
  -7   4  -3 43.5304 6.75932   2
   7   4   3 48.0312 5.37575   1
   7   4   3 38.7812 5.84519   5
  -8  -4  -3 117.394 9.11876   3
   8  -4   3 119.501 8.02084   3
  -8  -4  -3 119.260 8.64763   1
  -8   4  -3 112.425 9.68466   2
  -8   4  -3 109.011 9.20966   5
   8   4   3 124.663 8.09046   1
   8   4   3 122.896 9.23896   5
  -8   4  -3 123.121 8.17453   4
  -9  -4  -3 -9.6996 4.35210   1
   9  -4   3 -3.0145 4.39155   3
  -9  -4  -3 -1.8076 4.92437   3
  -9   4  -3 4.06006 5.64582   2
   9   4   3 2.50526 4.66114   1
  -9   4  -3 -3.3966 4.66527   4
   9   4   3 -1.5537 5.21616   5
 -10  -4  -3 34.1640 6.99879   3
  10  -4   3 39.4296 6.39949   3
 -10  -4  -3 43.3468 6.44384   1
 -10   4  -3 41.6361 6.75212   4
  10   4   3 32.9417 6.22910   1
  10   4   3 37.7454 6.81501   5
 -10   4  -3 41.1100 8.05978   2
 -11  -4  -3 71.5936 8.35665   1
  11  -4   3 95.9740 8.83850   3
 -11  -4  -3 70.5186 8.81810   3
 -11   4  -3 74.4442 8.72937   4
  11   4   3 78.5476 8.28687   1
 -11   4  -3 85.9212 10.2983   2
  12  -4   3 -6.2370 6.00134   3
 -12  -4  -3 5.45612 6.11248   1
 -12  -4  -3 8.79123 6.57420   3
 -12   4  -3 -2.2603 6.97420   2
 -12   4  -3 4.34146 6.51534   4
  12   4   3 0.06793 5.97939   1
  13  -4   3 8.35391 7.49433   3
 -13  -4  -3 14.0056 7.26502   3
 -13  -4  -3 8.19610 7.44724   1
 -13   4  -3 13.7887 7.84512   4
 -13   4  -3 6.11456 8.32538   2
  13   4   3 3.92226 6.60306   1
 -14  -4  -3 -4.8335 6.96582   1
 -14  -4  -3 3.25442 8.29615   3
  14  -4   3 -6.3087 7.21562   3
  14   4   3 1.92221 6.71171   1
 -14   4  -3 4.12337 9.58125   2
 -14   4  -3 9.96207 8.11344   4
  15  -4   3 -2.0454 8.48834   3
 -15  -4  -3 9.46410 7.82626   3
 -15   4  -3 17.3138 9.81956   2
 -15   4  -3 7.86342 8.99755   4
  15   4   3 12.0028 7.67033   1
  15   4   3 0.45603 8.14842   3
  14  -5  -3 5.61606 7.53998   3
 -14  -5   3 11.4771 7.63881   1
  14   5  -3 -3.1614 8.19917   5
  14   5  -3 -0.6855 6.87909   1
 -14   5   3 -0.2353 9.35867   2
 -14   5   3 -12.541 7.45833   4
 -13  -5   3 69.3497 9.27541   1
  13  -5  -3 47.6522 8.56249   3
 -13   5   3 65.7710 9.56353   4
 -13   5   3 78.3795 12.0873   2
  13   5  -3 48.8474 8.80937   1
  13   5  -3 63.8208 10.1485   5
  12  -5  -3 8.02502 6.65634   3
 -12  -5   3 11.4258 6.38638   1
  12   5  -3 0.95237 7.32823   5
  12   5  -3 8.99717 5.98430   1
 -12   5   3 9.64440 6.72249   2
 -12   5   3 6.69053 7.10725   4
 -12   5   3 10.1525 8.39542   5
 -11  -5   3 8.17204 5.89531   1
  11  -5  -3 -1.3815 5.60583   3
  11   5  -3 2.82904 7.83167   5
 -11   5   3 4.21612 7.58318   2
 -11   5   3 13.0390 6.49557   4
 -11   5   3 15.1934 7.92961   5
  10  -5  -3 31.0420 6.37052   3
 -10  -5   3 30.6102 6.38901   1
  10   5  -3 18.3369 7.91766   5
  10   5  -3 25.7089 6.85559   2
 -10   5   3 22.3854 6.26729   4
 -10   5   3 37.7940 9.25793   5
 -10   5   3 21.6489 7.68079   2
   9  -5  -3 94.2463 8.05224   3
  -9  -5   3 97.7442 8.27566   1
  -9  -5   3 115.442 8.21329   3
  -9   5   3 86.1494 8.11537   4
  -9   5   3 125.390 11.3437   2
  -9   5   3 97.0316 11.2138   5
   9   5  -3 88.7972 9.74600   5
   9   5  -3 108.672 9.43915   2
   8  -5  -3 14.4287 4.85007   3
  -8  -5   3 18.3331 4.56283   3
  -8  -5   3 12.2138 5.06270   1
   8   5  -3 12.8832 6.00241   2
  -8   5   3 -1.9160 6.62714   5
   8   5  -3 10.2122 6.21544   5
  -8   5   3 13.6843 4.82632   4
  -8   5   3 12.6364 6.20019   2
   7  -5  -3 134.187 8.46568   3
  -7  -5   3 142.134 7.85375   3
  -7  -5   3 133.130 8.49152   1
  -7   5   3 120.808 8.45735   4
   7   5  -3 113.385 9.15248   2
  -7   5   3 134.738 9.15190   2
   7   5  -3 135.640 10.3171   5
  -7   5   3 132.356 11.6874   5
  -6  -5   3 175.018 9.29783   3
  -6  -5   3 174.236 9.40161   1
   6  -5  -3 192.660 9.59752   3
  -6   5   3 213.579 11.4163   2
   6   5  -3 183.986 11.1664   2
   6   5  -3 186.618 11.3063   5
  -6   5   3 199.457 9.08843   4
  -6   5   3 192.218 12.2781   5
  -5  -5   3 266.840 10.9936   1
   5  -5  -3 252.579 10.7809   3
  -5  -5   3 245.443 10.8700   3
   5   5  -3 262.494 12.8075   2
   5   5  -3 252.283 12.6893   5
  -5   5   3 241.821 10.3312   4
  -5   5   3 218.233 13.2435   5
  -5   5   3 246.255 12.3227   2
   4  -5  -3 31.7969 3.91244   1
  -4  -5   3 22.3329 4.16220   3
  -4  -5   3 36.2350 4.64648   1
   4  -5  -3 20.9480 3.62453   3
   4   5  -3 25.2929 5.42824   2
  -4   5   3 31.4211 3.91300   4
   4   5  -3 27.8210 5.77548   5
  -4   5   3 35.1811 5.57121   2
  -4   5   3 33.9485 6.90268   5
   3  -5  -3 31.6347 4.28967   3
   3  -5  -3 30.3295 2.87137   1
  -3  -5   3 19.5064 3.86112   1
  -3  -5   3 23.4678 4.06050   3
  -3   5   3 28.1928 3.31954   4
  -3   5   3 23.0605 4.89739   2
   3   5  -3 27.6274 5.59212   2
  -3   5   3 21.0413 6.27446   5
   3   5  -3 23.7840 3.40651   4
   3   5  -3 26.5375 5.68119   5
  -2  -5   3 85.5018 5.99226   3
   2  -5  -3 88.2070 6.17028   3
   2  -5  -3 78.6247 4.54094   1
  -2  -5   3 87.6792 5.76001   1
  -2   5   3 88.8182 6.97985   2
  -2   5   3 82.6795 8.66462   5
   2   5  -3 102.838 8.49870   5
   2   5  -3 101.720 8.08059   2
  -2   5   3 81.4162 4.59373   4
   2   5  -3 89.4631 4.17833   4
   1  -5  -3 248.088 9.32326   1
  -1  -5   3 240.020 9.90392   1
  -1  -5   3 251.657 10.2107   3
   1  -5  -3 267.421 10.7148   3
  -1   5   3 256.996 13.3441   5
   1   5  -3 254.190 8.75511   4
   1   5  -3 246.993 12.3903   5
  -1   5   3 254.128 8.57179   4
   1   5  -3 259.115 12.4741   2
  -1   5   3 246.154 11.1837   2
   0  -5  -3 297.352 11.2655   1
   0  -5  -3 297.966 12.2283   3
   0  -5   3 325.459 11.7238   3
   0  -5   3 312.191 11.6635   1
   0   5   3 337.030 15.1137   5
   0   5  -3 324.352 10.8249   4
   0   5  -3 307.327 14.1773   5
   0   5  -3 315.341 14.2791   2
   0   5   3 321.076 12.4647   2
  -1  -5  -3 579.581 20.1754   3
  -1  -5  -3 571.546 19.1873   1
   1  -5   3 581.656 18.9741   1
   1  -5   3 613.546 19.5909   3
  -1   5  -3 603.840 21.9058   2
  -1   5  -3 598.836 21.9830   5
   1   5   3 581.609 22.3462   5
  -1   5  -3 587.542 18.6714   4
   1   5   3 590.413 19.8680   2
  -2  -5  -3 192.955 8.65783   1
  -2  -5  -3 199.457 9.82031   3
   2  -5   3 218.820 8.39762   1
   2  -5   3 205.225 8.86994   3
  -2   5  -3 212.612 8.48773   4
  -2   5  -3 185.940 11.3867   5
   2   5   3 210.558 9.39647   2
  -2   5  -3 206.710 11.6346   2
   2   5   3 204.895 11.7298   5
  -3  -5  -3 332.940 13.9852   3
   3  -5   3 363.973 13.3570   3
   3  -5   3 346.775 12.1246   1
  -3  -5  -3 346.480 13.1995   1
  -3   5  -3 363.000 12.8116   4
   3   5   3 336.982 13.0874   2
  -3   5  -3 354.854 15.5285   2
  -3   5  -3 350.014 15.7170   5
   3   5   3 344.704 15.5310   5
   4  -5   3 47.4042 3.92941   1
  -4  -5  -3 34.5697 4.78871   1
   4  -5   3 46.0018 4.99762   3
  -4  -5  -3 48.9137 6.04804   3
   4   5   3 39.4968 4.92913   2
  -4   5  -3 45.9416 7.05060   2
  -4   5  -3 51.1121 7.51145   5
   4   5   3 41.0173 6.81426   5
  -4   5  -3 49.7593 5.15765   4
   5  -5   3 30.7799 3.35754   1
  -5  -5  -3 30.1169 4.90664   1
  -5  -5  -3 23.4845 5.52340   3
   5  -5   3 30.1259 4.72787   3
  -5   5  -3 22.6614 6.35555   5
   5   5   3 28.6600 6.34804   5
   5   5   3 34.5914 4.88757   1
  -5   5  -3 42.3885 5.24664   4
  -5   5  -3 26.3257 5.53009   2
  -6  -5  -3 77.2709 7.97262   3
   6  -5   3 84.6368 6.97689   3
  -6  -5  -3 72.8137 6.65201   1
   6   5   3 90.5550 7.15701   1
  -6   5  -3 90.2598 6.95277   4
   6   5   3 76.7092 8.31882   5
  -6   5  -3 92.6361 9.02876   2
  -6   5  -3 78.2201 8.30346   5
   7  -5   3 224.717 10.9663   3
  -7  -5  -3 229.047 11.0682   1
  -7  -5  -3 202.038 12.0508   3
  -7   5  -3 224.598 10.9287   4
  -7   5  -3 209.569 11.9635   2
   7   5   3 229.421 11.1181   1
  -7   5  -3 217.777 12.9082   5
   7   5   3 245.304 13.5184   5
   8  -5   3 16.0813 5.16536   3
  -8  -5  -3 4.05544 4.98072   1
  -8  -5  -3 -2.4569 5.17621   3
  -8   5  -3 -6.0788 5.50134   2
   8   5   3 7.22139 4.88934   1
  -8   5  -3 -3.3407 4.44791   4
  -8   5  -3 9.00843 5.82573   5
   8   5   3 1.78638 5.63432   5
   9  -5   3 242.889 12.2572   3
  -9  -5  -3 218.856 13.7166   3
  -9  -5  -3 204.493 11.9220   1
  -9   5  -3 244.216 14.6284   2
  -9   5  -3 244.292 12.5146   4
   9   5   3 238.184 13.4801   5
   9   5   3 236.762 12.2484   1
  10  -5   3 -5.5911 5.40339   3
 -10  -5  -3 3.61540 5.94056   3
 -10  -5  -3 7.34059 5.79987   1
 -10   5  -3 9.88305 6.99947   2
  10   5   3 11.3446 6.49084   1
  10   5   3 3.30504 6.87827   5
 -10   5  -3 -1.1677 5.70709   4
  11  -5   3 33.2025 7.51084   3
 -11  -5  -3 19.8662 7.07891   3
 -11  -5  -3 31.0090 7.06609   1
 -11   5  -3 35.0075 7.51039   4
 -11   5  -3 20.8163 8.28157   2
  11   5   3 16.4442 6.86686   1
 -12  -5  -3 3.75014 7.11457   3
  12  -5   3 5.40028 7.22224   3
 -12  -5  -3 10.2369 6.85545   1
 -12   5  -3 14.9132 8.46478   2
 -12   5  -3 11.2021 7.54665   4
  12   5   3 3.38949 6.47224   1
 -13  -5  -3 0.92972 8.09146   1
  13  -5   3 5.02786 7.85829   3
 -13  -5  -3 0.32670 7.37145   3
  13   5   3 2.66848 7.20555   1
 -13   5  -3 9.31386 7.87302   4
 -13   5  -3 6.21645 8.55742   2
 -14  -5  -3 3.06977 7.73844   1
 -14  -5  -3 6.25928 8.06976   3
  14  -5   3 -2.1911 8.09251   3
  14   5   3 9.20120 7.62659   1
 -14   5  -3 11.2414 9.78865   2
 -14   5  -3 16.1012 8.59487   4
 -13  -6   3 -5.4315 6.92867   1
  13  -6  -3 -9.3816 7.18424   3
  13   6  -3 3.76830 6.81435   1
  13   6  -3 0.32331 10.1315   5
 -13   6   3 -3.1245 9.27864   2
 -13   6   3 0.67962 7.59754   4
 -12  -6   3 39.5768 8.23275   1
  12  -6  -3 32.9013 8.16962   3
  12   6  -3 42.4850 10.1197   5
 -12   6   3 40.9552 9.24192   4
  12   6  -3 41.2855 7.99873   1
 -12   6   3 46.7775 10.8167   2
 -11  -6   3 4.26943 6.51662   1
  11  -6  -3 -2.6808 6.61620   3
 -11   6   3 16.9981 10.0164   5
  11   6  -3 -5.1296 7.94255   5
 -11   6   3 10.9223 6.68100   4
 -11   6   3 3.97308 8.60452   2
 -10  -6   3 -7.8812 5.81584   1
  10  -6  -3 2.15892 6.26362   3
 -10   6   3 23.6140 6.60702   4
 -10   6   3 19.8362 8.88436   2
  10   6  -3 12.7423 7.84526   5
 -10   6   3 15.3730 8.00887   5
   9  -6  -3 42.8213 7.45698   3
  -9  -6   3 33.1188 6.96216   1
  -9   6   3 43.4155 7.32726   4
   9   6  -3 30.7011 8.61857   5
  -9   6   3 52.8992 9.24167   2
  -9   6   3 52.7754 9.69012   5
   8  -6  -3 104.113 8.86148   3
  -8  -6   3 110.035 9.45978   1
   8   6  -3 109.734 11.7234   5
  -8   6   3 107.625 8.51983   4
  -8   6   3 105.471 11.6899   5
   8   6  -3 101.423 9.67201   2
  -8   6   3 101.361 10.8401   2
  -7  -6   3 5.98477 4.55505   3
  -7  -6   3 4.73141 5.02360   1
   7  -6  -3 2.38328 5.06401   3
  -7   6   3 15.1814 6.76903   2
   7   6  -3 -1.4119 6.33798   5
  -7   6   3 9.48834 7.23325   5
  -7   6   3 13.0639 5.06183   4
   7   6  -3 -1.5934 5.67106   2
  -6  -6   3 339.071 14.1993   1
  -6  -6   3 305.028 14.0505   3
   6  -6  -3 323.827 14.1873   3
   6   6  -3 319.256 16.4623   5
   6   6  -3 318.298 15.3142   2
  -6   6   3 354.329 16.2983   2
  -6   6   3 328.041 17.3406   5
  -6   6   3 353.892 13.6751   4
  -5  -6   3 28.0074 5.20839   1
  -5  -6   3 11.7579 4.26736   3
   5  -6  -3 12.1182 4.92810   3
   5   6  -3 22.7337 6.34406   2
  -5   6   3 25.0695 6.42878   2
  -5   6   3 24.0058 7.44074   5
  -5   6   3 13.3407 3.99863   4
   5   6  -3 14.6736 6.74482   5
  -4  -6   3 169.307 9.17714   1
   4  -6  -3 161.099 9.31963   3
  -4  -6   3 149.177 9.33633   3
  -4   6   3 168.773 8.05264   4
  -4   6   3 163.967 10.5988   2
   4   6  -3 165.485 11.6814   5
  -4   6   3 158.797 12.7116   5
   4   6  -3 177.138 11.3170   2
   3  -6  -3 23.0089 5.13431   3
  -3  -6   3 25.8066 4.72122   1
  -3  -6   3 33.8055 5.29964   3
  -3   6   3 33.3158 6.96604   5
   3   6  -3 33.4506 6.86973   2
   3   6  -3 27.7928 7.04617   5
  -3   6   3 37.6793 4.10875   4
  -3   6   3 32.1915 5.93170   2
   2  -6  -3 171.376 7.69565   1
  -2  -6   3 158.734 8.67992   3
   2  -6  -3 159.565 9.14450   3
  -2  -6   3 162.823 8.54810   1
   2   6  -3 172.921 11.8986   5
  -2   6   3 170.200 10.0075   2
  -2   6   3 167.288 12.7920   5
   2   6  -3 169.365 11.5115   2
  -1  -6   3 21.4273 4.18428   1
   1  -6  -3 28.3310 5.16205   3
   1  -6  -3 18.3301 3.61708   1
  -1  -6   3 23.3383 4.79764   3
  -1   6   3 24.0461 7.83887   5
   1   6  -3 26.0411 6.98903   5
   1   6  -3 36.5939 7.24604   2
  -1   6   3 27.9919 5.38456   2
   0  -6  -3 235.084 11.1809   3
   0  -6  -3 248.780 10.1377   1
   0  -6   3 237.760 10.9323   3
   0  -6   3 244.332 10.4459   1
   0   6  -3 236.506 13.4888   2
   0   6   3 231.039 14.3979   5
   0   6   3 244.613 11.9170   2
   0   6  -3 242.367 14.0334   5
   1  -6   3 4.39742 3.13898   1
  -1  -6  -3 8.39330 4.70031   3
   1  -6   3 4.08484 3.63469   3
  -1  -6  -3 7.35380 3.77836   1
  -1   6  -3 4.74992 2.80985   4
  -1   6  -3 9.32061 6.42472   2
   1   6   3 14.7718 7.17502   5
  -1   6  -3 4.88066 6.34776   5
   1   6   3 5.54224 4.49861   2
  -2  -6  -3 222.998 11.6333   3
   2  -6   3 238.432 10.6718   3
  -2  -6  -3 246.500 10.7585   1
   2  -6   3 253.224 10.0431   1
   2   6   3 241.246 14.5793   5
  -2   6  -3 231.582 12.3732   2
   2   6   3 231.050 11.2339   2
  -2   6  -3 242.145 14.4085   5
  -2   6  -3 228.083 9.51173   4
   3  -6   3 37.7241 5.29403   3
  -3  -6  -3 32.1582 5.93714   3
   3  -6   3 39.4333 4.25539   1
  -3  -6  -3 35.0781 5.12963   1
  -3   6  -3 35.2657 7.43511   2
   3   6   3 42.8873 8.71217   5
  -3   6  -3 40.5056 4.57431   4
  -3   6  -3 31.1089 7.74670   5
   3   6   3 39.6396 5.49732   2
   4  -6   3 4.93682 4.67255   3
   4  -6   3 8.57636 3.11695   1
  -4  -6  -3 0.64167 4.24611   1
  -4  -6  -3 5.38991 4.99240   3
  -4   6  -3 5.58984 3.39408   4
  -4   6  -3 16.1630 6.49829   2
  -4   6  -3 3.31166 6.59204   5
   4   6   3 0.63949 6.53010   5
   5  -6   3 5.73899 4.64050   3
  -5  -6  -3 4.07122 5.39009   3
  -5  -6  -3 0.96493 4.40409   1
   5   6   3 -2.8045 4.15703   1
  -5   6  -3 7.29424 7.36628   5
  -5   6  -3 -0.5960 4.17693   4
   5   6   3 0.35961 6.41814   5
  -5   6  -3 -6.0660 5.79129   2
   6  -6   3 53.3276 6.49386   3
  -6  -6  -3 51.0872 6.67597   1
  -6  -6  -3 57.7673 8.01501   3
   6   6   3 44.2151 8.40839   5
  -6   6  -3 45.6749 5.83517   4
   6   6   3 46.2442 6.33473   1
  -6   6  -3 46.9975 8.73108   5
  -6   6  -3 48.4006 8.40447   2
  -7  -6  -3 1.99424 5.21468   1
  -7  -6  -3 10.9876 6.24294   3
   7  -6   3 -2.7444 4.74326   3
  -7   6  -3 1.55185 6.70579   5
  -7   6  -3 0.70807 6.71047   2
   7   6   3 6.10364 5.92747   1
   7   6   3 3.90820 7.15711   5
  -7   6  -3 15.7883 5.06746   4
  -8  -6  -3 147.723 11.6765   3
   8  -6   3 165.275 10.9613   3
  -8  -6  -3 161.176 11.5248   1
  -8   6  -3 161.992 12.9583   5
   8   6   3 177.210 11.5789   1
  -8   6  -3 154.409 10.3705   4
  -8   6  -3 157.390 13.2566   2
   8   6   3 147.565 12.6612   5
  -9  -6  -3 7.75221 6.70153   1
  -9  -6  -3 -5.1139 6.73256   3
   9  -6   3 0.84422 5.70264   3
  -9   6  -3 -2.8605 7.15182   2
   9   6   3 6.35544 7.28663   5
   9   6   3 -2.1548 5.56284   1
  -9   6  -3 8.98909 5.96478   4
 -10  -6  -3 47.5896 8.61146   3
 -10  -6  -3 56.9109 8.20748   1
  10  -6   3 45.6422 7.93458   3
  10   6   3 47.8894 8.10309   1
 -10   6  -3 54.0513 8.07013   4
 -10   6  -3 54.4283 10.2073   2
  10   6   3 38.8237 10.0291   5
 -11  -6  -3 19.2378 7.48771   1
  11  -6   3 4.62011 7.20640   3
 -11  -6  -3 -3.5533 6.77819   3
 -11   6  -3 12.8915 9.14883   2
 -11   6  -3 7.18637 7.83705   4
  11   6   3 1.65387 6.75541   1
 -12  -6  -3 -11.281 6.84336   3
  12  -6   3 2.57807 7.66554   3
 -12  -6  -3 3.44659 7.36335   1
  12   6   3 6.09962 7.00283   1
 -12   6  -3 7.96574 8.84075   2
 -12   6  -3 12.5460 7.86646   4
 -13  -6  -3 4.83256 8.88867   3
 -13  -6  -3 -3.9683 8.37916   1
  13  -6   3 -7.2614 7.97000   3
  13   6   3 -8.9454 8.00976   1
 -13   6  -3 0.27234 7.88578   4
 -13   6  -3 20.2105 10.3885   2
 -12  -7   3 21.2748 8.39779   1
  12  -7  -3 21.4497 8.74243   3
 -12   7   3 20.4309 9.00854   4
  12   7  -3 22.7794 8.23695   1
  12   7  -3 0.80567 9.85204   5
 -12   7   3 19.2388 10.7559   2
  11  -7  -3 3.36268 7.57449   3
 -11  -7   3 -5.9274 7.07977   1
 -11   7   3 5.20226 9.53621   2
  11   7  -3 -21.017 8.77141   5
 -11   7   3 11.5919 8.06190   4
 -11   7   3 28.1880 10.2173   5
 -10  -7   3 46.5579 9.22614   1
  10  -7  -3 39.5475 8.42992   3
 -10   7   3 33.7007 10.8612   5
 -10   7   3 40.8880 8.30647   4
  10   7  -3 41.8005 10.4180   5
 -10   7   3 53.6559 10.9588   2
  -9  -7   3 19.6291 7.19489   1
   9  -7  -3 25.2810 7.37021   3
   9   7  -3 2.13587 8.78643   5
  -9   7   3 23.4121 6.60784   4
  -9   7   3 24.0558 9.01950   2
  -9   7   3 36.8680 10.1611   5
  -8  -7   3 1.06196 6.02803   1
   8  -7  -3 3.36408 6.46781   3
  -8   7   3 10.7951 7.68139   2
  -8   7   3 3.21389 5.75953   4
  -8   7   3 14.9992 9.63823   5
   8   7  -3 9.73316 8.56596   5
  -7  -7   3 166.894 10.9699   1
   7  -7  -3 158.922 11.0889   3
  -7   7   3 148.082 12.7853   2
   7   7  -3 145.598 12.8860   2
  -7   7   3 165.231 10.3659   4
   7   7  -3 134.854 13.1222   5
  -7   7   3 164.732 14.7920   5
   6  -7  -3 3.43304 5.78581   3
  -6  -7   3 24.6147 6.30782   1
   6   7  -3 1.18617 6.57587   2
   6   7  -3 0.05764 7.59709   5
  -6   7   3 -1.0381 7.88896   5
  -6   7   3 15.1154 7.29277   2
   5  -7  -3 37.3681 6.76167   3
  -5  -7   3 30.5997 5.80210   3
  -5  -7   3 34.0115 6.34819   1
  -5   7   3 32.3664 9.38005   5
  -5   7   3 27.6277 7.53170   2
   5   7  -3 19.6902 8.55307   5
   5   7  -3 28.4774 7.75028   2
   4  -7  -3 67.6846 7.64035   3
  -4  -7   3 67.0890 7.53639   3
  -4  -7   3 65.7451 7.18588   1
  -4   7   3 69.1905 10.8237   5
  -4   7   3 68.3865 8.82599   2
   4   7  -3 79.2471 9.52355   2
   4   7  -3 42.1041 9.20513   5
   3  -7  -3 1.11080 5.07464   3
  -3  -7   3 3.11328 4.72778   1
  -3  -7   3 6.10663 4.98287   3
  -3   7   3 12.8900 6.13947   2
  -3   7   3 -5.6763 7.84734   5
   3   7  -3 -5.2571 6.80026   5
   3   7  -3 -0.0900 6.71454   2
  -2  -7   3 142.368 9.16095   3
   2  -7  -3 135.717 9.72846   3
  -2  -7   3 134.847 8.66671   1
   2   7  -3 138.686 11.8854   2
  -2   7   3 149.907 10.4821   2
  -2   7   3 148.484 13.6930   5
   2   7  -3 125.707 12.2856   5
   1  -7  -3 57.5419 5.44439   1
   1  -7  -3 43.3915 6.63411   3
  -1  -7   3 59.8480 6.47381   1
  -1  -7   3 48.0663 6.31246   3
  -1   7   3 53.9964 7.21310   2
  -1   7   3 55.5274 10.1533   5
   1   7  -3 56.8781 9.61232   5
   1   7  -3 49.8244 8.57195   2
   0  -7  -3 33.5157 5.14494   1
   0  -7  -3 24.1893 6.12315   3
   0  -7   3 42.3290 5.63041   1
   0  -7   3 27.6313 5.61830   3
   0   7  -3 53.7025 8.80421   2
   0   7  -3 33.7554 9.26740   5
   0   7   3 35.0629 9.39622   5
   0   7   3 24.1112 5.84294   2
   1  -7   3 247.517 10.6512   1
  -1  -7  -3 221.847 12.5201   3
  -1  -7  -3 240.887 10.8458   1
   1  -7   3 243.962 12.2258   3
   1   7   3 228.838 15.9634   5
  -1   7  -3 261.548 16.4094   5
  -1   7  -3 244.805 14.6637   2
   1   7   3 240.162 12.0324   2
   2  -7   3 7.94745 4.18043   1
  -2  -7  -3 13.4761 5.97488   3
   2  -7   3 16.6010 5.64886   3
  -2  -7  -3 12.9337 4.71498   1
  -2   7  -3 7.55070 7.08097   2
   2   7   3 9.95113 5.41002   2
  -2   7  -3 10.6796 8.47887   5
   2   7   3 18.0243 8.37344   5
  -3  -7  -3 74.7122 8.48988   3
  -3  -7  -3 75.5098 7.10404   1
   3  -7   3 67.0918 7.22620   3
   3  -7   3 81.7220 6.23615   1
  -3   7  -3 86.2251 11.5119   5
  -3   7  -3 89.1884 10.3779   2
   3   7   3 54.0039 10.2952   5
   4  -7   3 149.205 10.0951   3
  -4  -7  -3 164.967 11.7352   3
  -4  -7  -3 159.834 10.0040   1
  -4   7  -3 178.781 14.6565   5
  -4   7  -3 174.006 10.2480   4
  -4   7  -3 166.214 13.1711   2
   4   7   3 159.631 13.8053   5
   4   7   3 157.497 9.87396   1
  -5  -7  -3 10.4282 6.41564   3
   5  -7   3 5.40304 5.38461   3
  -5  -7  -3 -1.6139 5.12175   1
  -5   7  -3 5.68823 8.22824   5
  -5   7  -3 2.60577 5.76176   2
  -5   7  -3 3.27284 4.21156   4
   5   7   3 -1.6437 4.84820   1
   5   7   3 -6.5407 7.67327   5
  -6  -7  -3 85.3049 8.62494   1
   6  -7   3 82.8382 8.42849   3
  -6  -7  -3 87.5277 10.4516   3
  -6   7  -3 77.9713 10.7460   2
  -6   7  -3 75.5385 10.7767   5
  -6   7  -3 95.5097 8.03576   4
   6   7   3 83.0627 11.5124   5
   6   7   3 73.9381 8.13784   1
  -7  -7  -3 28.8201 7.16707   1
   7  -7   3 39.6897 7.32392   3
  -7  -7  -3 49.2117 9.22068   3
   7   7   3 32.7153 10.6273   5
   7   7   3 28.2040 6.97490   1
  -7   7  -3 51.3380 10.1648   5
  -7   7  -3 50.2611 9.78796   2
  -7   7  -3 57.0357 7.51531   4
   8  -7   3 9.98970 6.57767   3
  -8  -7  -3 19.2798 7.10253   1
  -8  -7  -3 0.72501 7.63517   3
   8   7   3 -6.5808 9.66751   5
   8   7   3 10.2497 6.51791   1
  -8   7  -3 16.0785 8.85123   2
  -8   7  -3 11.6716 6.39319   4
   9  -7   3 25.8416 7.91241   3
  -9  -7  -3 12.1738 8.50747   3
  -9  -7  -3 20.6110 7.22790   1
  -9   7  -3 33.2108 7.37250   4
   9   7   3 13.3749 9.49320   5
   9   7   3 29.7553 7.66032   1
  -9   7  -3 17.6606 9.25658   2
  10  -7   3 14.7808 7.83636   3
 -10  -7  -3 13.2518 7.88164   3
 -10  -7  -3 5.01537 7.21721   1
 -10   7  -3 7.44413 7.10254   4
  10   7   3 2.35115 10.4275   5
 -10   7  -3 26.0477 10.0542   2
  10   7   3 22.4748 7.65177   1
 -11  -7  -3 16.5047 8.06712   1
 -11  -7  -3 2.52452 7.76773   3
  11  -7   3 28.9201 8.78491   3
 -11   7  -3 24.2139 10.2716   2
  11   7   3 8.29479 7.53078   1
 -11   7  -3 4.10666 7.52873   4
 -10  -8   3 3.46311 7.72677   1
  10  -8  -3 6.82533 8.37356   3
 -10   8   3 28.1802 10.7478   5
 -10   8   3 12.1119 10.0702   2
  10   8  -3 -14.757 10.2381   5
   9  -8  -3 62.1343 9.85917   3
  -9  -8   3 75.6784 9.76538   1
  -9   8   3 63.4441 11.4575   2
  -9   8   3 64.6258 12.3959   5
   9   8  -3 36.8473 11.8449   5
   8  -8  -3 5.78869 7.35972   3
  -8  -8   3 0.95270 6.83047   1
  -8   8   3 22.2911 10.4895   5
  -8   8   3 24.3465 9.37079   2
   8   8  -3 -9.1326 9.61119   5
   7  -8  -3 35.4234 8.31861   3
  -7  -8   3 30.6868 7.82351   1
  -7   8   3 41.3864 11.5113   5
  -7   8   3 27.0438 9.27583   2
   7   8  -3 27.8934 11.1320   5
  -6  -8   3 -5.7055 6.08435   1
   6  -8  -3 -6.7839 6.77723   3
   6   8  -3 0.14636 10.3517   5
  -6   8   3 1.68345 7.39206   2
  -6   8   3 23.4050 10.4294   5
   5  -8  -3 69.4177 8.82802   3
  -5  -8   3 59.6525 8.18655   1
   5   8  -3 53.3910 11.3822   5
  -5   8   3 61.9607 9.64836   2
  -5   8   3 68.4188 12.3229   5
   5   8  -3 61.9368 10.1509   2
   4  -8  -3 5.61928 6.55909   3
  -4  -8   3 3.25561 5.78397   1
   4   8  -3 6.28028 9.23680   5
  -4   8   3 3.10275 6.99078   2
  -4   8   3 -1.3078 10.4186   5
   4   8  -3 1.33246 8.89694   2
  -3  -8   3 109.947 10.2736   3
  -3  -8   3 138.603 10.0267   1
   3  -8  -3 168.158 11.7160   3
  -3   8   3 143.697 15.1247   5
  -3   8   3 154.101 12.7923   2
   3   8  -3 132.654 12.5813   2
   3   8  -3 140.891 14.4686   5
   2  -8  -3 5.50871 6.53600   3
  -2  -8   3 5.51062 5.35127   1
  -2  -8   3 2.44971 5.33796   3
  -2   8   3 5.77053 6.31494   2
   2   8  -3 2.40900 7.85857   2
  -2   8   3 -12.273 9.08536   5
   2   8  -3 -3.8270 8.86594   5
   1  -8  -3 73.3644 8.92871   3
  -1  -8   3 84.8716 8.19436   1
  -1  -8   3 90.6441 9.03483   3
  -1   8   3 91.5022 13.1997   5
  -1   8   3 90.7291 9.73505   2
   1   8  -3 82.4061 12.7871   5
   1   8  -3 75.8014 10.5685   2
   0  -8  -3 31.0781 7.00497   3
   0  -8   3 22.8171 6.20334   3
   0  -8  -3 13.6123 4.89149   1
   0  -8   3 19.8848 5.63192   1
   0   8   3 25.5412 6.44697   2
   0   8  -3 25.6068 10.6580   5
   0   8  -3 16.7804 8.61334   2
   0   8   3 13.8826 10.3110   5
   1  -8   3 45.7315 6.32184   1
  -1  -8  -3 33.7177 7.60617   3
   1  -8   3 40.0476 6.99213   3
  -1  -8  -3 26.3110 6.14619   1
   1   8   3 32.8728 10.9733   5
  -1   8  -3 28.7225 11.1186   5
  -1   8  -3 38.1337 9.07600   2
   2  -8   3 33.5039 6.90455   3
  -2  -8  -3 38.0270 6.38591   1
  -2  -8  -3 49.4925 8.21184   3
   2   8   3 35.4048 6.03473   1
  -2   8  -3 30.8584 11.0922   5
  -2   8  -3 37.5028 9.18376   2
   2   8   3 37.6719 11.0670   5
   3  -8   3 52.0774 7.71260   3
  -3  -8  -3 57.2328 9.37094   3
  -3  -8  -3 41.4297 6.86460   1
  -3   8  -3 47.7825 12.7721   5
  -3   8  -3 72.8738 10.5796   2
   3   8   3 48.9634 6.82022   1
   3   8   3 45.0271 11.6583   5
   4  -8   3 -8.7337 5.67512   3
  -4  -8  -3 0.35616 5.72449   1
  -4  -8  -3 -6.0589 6.50731   3
   4   8   3 -4.9658 9.84330   5
  -4   8  -3 -2.1176 9.51150   5
   4   8   3 9.81117 5.63236   1
  -4   8  -3 4.97061 8.21733   2
   5  -8   3 105.168 9.84164   3
  -5  -8  -3 94.0142 9.48329   1
  -5  -8  -3 117.733 11.4411   3
  -5   8  -3 108.360 13.9122   5
   5   8   3 87.5830 8.98377   1
  -5   8  -3 113.964 12.7664   2
   5   8   3 97.7662 13.7004   5
  -6  -8  -3 12.0691 7.41040   1
  -6  -8  -3 14.6378 7.85823   3
   6  -8   3 -2.3094 6.29981   3
   6   8   3 0.55252 6.95955   1
   6   8   3 -3.6564 9.89458   5
  -6   8  -3 -11.475 9.83652   5
  -6   8  -3 12.3648 8.82342   2
   7  -8   3 11.9801 7.42795   3
  -7  -8  -3 16.6680 8.16524   3
  -7  -8  -3 12.5295 7.28489   1
  -7   8  -3 33.3117 10.1611   2
   7   8   3 -14.083 9.43379   5
  -7   8  -3 9.17033 10.3599   5
   7   8   3 17.7967 7.26811   1
  -8  -8  -3 16.7130 7.88822   1
   8  -8   3 16.3294 7.84761   3
  -8  -8  -3 8.83134 8.13502   3
   8   8   3 6.93981 10.7179   5
  -8   8  -3 35.4935 10.7598   2
   8   8   3 18.6759 7.61246   1
   9  -8   3 6.82477 7.79203   3
  -9  -8  -3 8.30833 9.31379   3
  -9  -8  -3 -0.0388 8.45884   1
   9   8   3 1.44991 10.7749   5
  -9   8  -3 19.5345 10.0192   2
   9   8   3 12.3677 8.52562   1
 -10  -8  -3 -0.2754 8.16023   3
  10  -8   3 2.04055 8.44354   3
 -10   8  -3 2.06085 7.73485   4
  10   8   3 -10.149 11.7308   5
  -8  -9   3 8.02740 13.3151   1
  -8   9   3 32.2849 12.0432   5
  -8   9   3 18.5934 9.86020   2
   8   9  -3 0.61505 11.9141   5
  -7  -9   3 1.47803 7.35883   1
   7  -9  -3 -3.8214 9.22475   3
   7   9  -3 -20.070 10.4508   5
  -7   9   3 12.5348 9.70791   2
  -7   9   3 27.6886 11.8888   5
   6  -9  -3 12.9007 8.45399   3
  -6  -9   3 17.0534 7.59276   1
  -6   9   3 20.3743 9.08521   2
  -6   9   3 23.3999 12.5823   5
   6   9  -3 1.61262 12.6382   5
   5  -9  -3 3.26340 7.60885   3
  -5  -9   3 4.03621 6.95224   1
  -5   9   3 22.8201 11.7997   5
   5   9  -3 -10.989 11.1354   5
  -5   9   3 8.71182 8.45416   2
   4  -9  -3 34.0032 9.10195   3
  -4  -9   3 40.2142 7.88797   1
  -4   9   3 44.9408 13.1388   5
   4   9  -3 34.9759 12.3993   5
  -4   9   3 37.2508 9.36065   2
   3  -9  -3 -12.267 7.09839   3
  -3  -9   3 12.4495 7.23042   1
  -3   9   3 1.74400 8.32217   2
  -3   9   3 -1.8924 10.9204   5
   3   9  -3 -5.2654 11.3767   5
   3   9  -3 9.92221 10.0643   2
   2  -9  -3 29.7680 8.48075   3
  -2  -9   3 34.3645 7.05417   1
   2   9  -3 10.2703 12.8304   5
   2   9  -3 66.5540 11.2160   2
  -2   9   3 42.2436 12.9195   5
  -2   9   3 58.9856 9.77291   2
  -1  -9   3 -1.0045 6.36794   3
  -1  -9   3 3.49842 5.69136   1
   1  -9  -3 1.35865 8.25392   3
  -1   9   3 4.51446 11.6169   5
   1   9  -3 -20.362 10.7677   5
   1   9  -3 -9.2849 8.11699   2
   0  -9   3 17.2577 7.02225   3
   0  -9   3 13.1030 6.22956   1
   0  -9  -3 22.0782 8.02697   3
   0   9   3 10.8001 12.3048   5
   0   9  -3 12.5489 12.3521   5
   0   9  -3 15.8511 9.01086   2
  -1  -9  -3 36.8805 9.71048   3
   1  -9   3 27.2652 7.58718   3
   1   9   3 41.1328 13.1095   5
  -1   9  -3 36.5687 10.2565   2
  -1   9  -3 20.3710 12.7923   5
  -2  -9  -3 17.1503 8.12442   3
   2  -9   3 5.25063 7.02986   3
  -2  -9  -3 10.3250 6.80845   1
   2   9   3 16.7092 6.49494   1
  -2   9  -3 18.8692 9.49703   2
  -2   9  -3 -2.7435 11.4861   5
   2   9   3 9.18633 13.2293   5
  -3  -9  -3 2.85789 8.18828   3
  -3  -9  -3 11.9090 7.13587   1
   3  -9   3 5.62885 7.25021   3
  -3   9  -3 3.65107 11.7352   5
   3   9   3 10.5175 6.13261   1
  -3   9  -3 19.9036 9.51880   2
   3   9   3 -1.5301 13.0351   5
  -4  -9  -3 66.9265 11.3892   3
   4  -9   3 50.7560 8.89413   3
  -4  -9  -3 58.1332 8.48685   1
  -4   9  -3 48.7145 13.5603   5
   4   9   3 44.4246 13.1250   5
   4   9   3 48.1070 8.03812   1
  -4   9  -3 64.3883 11.4320   2
  -5  -9  -3 -0.4913 7.92590   3
  -5  -9  -3 1.96415 6.96529   1
   5  -9   3 6.22143 7.53814   3
   5   9   3 8.98993 6.90689   1
   5   9   3 -0.9209 11.7255   5
  -5   9  -3 14.2557 11.5784   5
  -5   9  -3 23.5204 9.93453   2
  -6  -9  -3 38.1115 9.19458   1
  -6  -9  -3 26.0266 10.0443   3
   6  -9   3 8.71856 7.94807   3
   6   9   3 -7.5007 11.4010   5
  -6   9  -3 22.6950 11.8639   5
  -6   9  -3 31.9640 10.6545   2
   6   9   3 25.1994 8.46452   1
  -7  -9  -3 -3.5997 8.00254   3
   7  -9   3 -0.5823 7.79139   3
  -7  -9  -3 3.64808 7.62981   1
   7   9   3 -0.3889 11.8539   5
  -7   9  -3 21.9499 10.4681   2
   7   9   3 4.10563 7.40229   1
   3 -10  -3 15.3289 10.1503   3
  -3 -10   3 19.8135 8.24290   1
   2 -10  -3 22.1917 10.1857   3
  -2 -10   3 7.14660 7.55539   1
  -2  10   3 -0.7965 13.0696   5
   2  10  -3 0.75919 14.2009   5
   1 -10  -3 34.2687 9.58606   3
  -1  10   3 31.6762 13.6079   5
   1  10  -3 9.46065 15.6150   5
   1  10  -3 32.7981 10.4783   2
   0 -10  -3 41.4915 10.9363   3
   0  10  -3 45.0182 15.7520   5
   0  10  -3 70.0666 12.7794   2
   0  10   3 56.5094 15.0242   5
  -1 -10  -3 5.69095 8.49891   3
  -1  10  -3 10.0239 14.0871   5
  -1  10  -3 9.45457 9.75821   2
   1  10   3 -1.8043 13.1924   5
  -2 -10  -3 27.2681 9.28423   3
   2 -10   3 26.1033 9.80103   3
  -2  10  -3 -0.5512 13.6495   5
  -2  10  -3 35.2502 10.6073   2
 -17   0   4 -4.4620 7.36538   4
 -17   0   4 -1.6220 9.83800   2
  17   0  -4 -2.6138 7.11415   4
 -16   0   4 30.5278 10.6927   2
 -16   0   4 38.1488 8.47745   4
  16   0  -4 28.5816 7.55111   4
  16   0  -4 42.2332 7.70056   3
 -15   0   4 -0.5495 8.15846   2
  15   0  -4 -1.1039 5.96371   4
  15   0  -4 -7.3051 5.45372   3
 -15   0   4 3.04574 6.58196   4
  14   0  -4 72.8533 8.05696   3
 -14   0   4 73.8854 9.19985   4
 -14   0   4 68.1782 10.8645   2
  14   0  -4 72.0917 8.30019   4
  13   0  -4 -0.1992 4.54935   3
  13   0  -4 7.28897 5.16226   4
 -13   0   4 -4.1233 5.10497   4
 -13   0   4 -0.1458 6.65566   2
 -13   0   4 3.44684 6.15985   5
 -12   0   4 571.837 21.2105   4
  12   0  -4 574.731 20.8622   4
 -12   0   4 578.855 23.8610   2
  12   0  -4 559.645 20.2238   3
 -11   0   4 -4.1966 4.06092   4
 -11   0   4 -7.5084 5.14998   5
 -11   0   4 0.40489 3.59561   3
 -11   0   4 1.07643 5.31714   2
  11   0  -4 -0.0872 3.41917   3
  11   0  -4 -8.6244 3.59842   4
 -10   0   4 197.439 11.6928   5
 -10   0   4 200.218 8.14582   1
 -10   0   4 190.297 9.95453   4
 -10   0   4 209.932 9.11022   3
  10   0  -4 214.088 8.09705   1
 -10   0   4 206.274 11.8843   2
  10   0  -4 219.070 9.86550   4
  10   0  -4 188.328 8.86658   3
   9   0  -4 0.17765 2.89197   3
  -9   0   4 -3.4125 2.40198   3
   9   0  -4 1.55949 2.12582   1
  -9   0   4 -1.2210 2.11521   1
  -9   0   4 -2.5896 3.91453   2
  -9   0   4 -1.4824 4.06575   5
  -9   0   4 1.36456 3.21603   4
   9   0  -4 0.40000 3.03898   4
  -8   0   4 168.337 7.08992   3
  -8   0   4 171.953 8.00765   4
   8   0  -4 167.114 7.70775   4
  -8   0   4 166.130 9.51920   5
  -8   0   4 152.239 6.44820   1
   8   0  -4 166.782 7.02782   3
  -8   0   4 170.521 9.37969   2
  -7   0   4 0.92761 2.92540   2
   7   0  -4 1.93914 2.23331   4
   7   0  -4 -2.2203 1.66221   3
  -7   0   4 -1.9068 3.07773   5
  -7   0   4 0.08837 1.59766   1
  -7   0   4 1.27699 1.98697   4
  -7   0   4 -0.2416 1.74942   3
  -6   0   4 304.860 11.6283   2
   6   0  -4 287.113 10.3883   4
  -6   0   4 280.142 9.44040   1
  -6   0   4 302.327 10.7032   4
  -6   0   4 312.178 12.3142   5
   6   0  -4 289.565 9.78909   3
  -6   0   4 289.821 9.85052   3
  -5   0   4 -2.2746 2.26479   5
   5   0  -4 0.90303 1.16834   3
   5   0  -4 -0.8510 1.51916   4
  -5   0   4 2.43631 1.76202   4
  -5   0   4 0.48744 2.27623   2
  -5   0   4 -0.4240 1.05062   1
  -4   0   4 4270.47 122.331   2
  -4   0   4 4277.94 120.581   1
   4   0  -4 4165.72 120.622   3
  -4   0   4 4237.49 122.826   5
  -4   0   4 4277.82 121.432   4
   4   0  -4 4202.03 121.195   4
   3   0  -4 1.20962 0.70595   3
  -3   0   4 2.65018 1.67583   2
  -3   0   4 1.11824 1.27433   4
  -3   0   4 0.93616 1.73755   5
  -3   0   4 0.37415 0.72995   1
   3   0  -4 -0.5521 1.04857   4
  -2   0   4 3087.44 90.9776   5
   2   0  -4 3130.26 89.9113   4
   2   0  -4 3114.56 89.3187   3
  -2   0   4 3150.95 90.6645   2
  -2   0   4 3247.70 89.6330   1
   1   0  -4 1.31736 0.52209   3
   1   0  -4 -0.1661 0.91711   2
  -1   0   4 1.62750 0.89007   1
  -1   0   4 1.27643 1.19643   5
  -1   0   4 1.48528 1.10130   2
   1   0  -4 -0.4751 0.86096   4
   0   0  -4 1334.89 38.6317   2
   0   0   4 1345.48 38.7745   5
   0   0   4 1319.67 38.8365   1
   0   0  -4 1341.97 38.3506   3
   0   0  -4 1312.26 38.7624   4
   1   0   4 -0.7595 0.64606   5
  -1   0  -4 3.40240 1.34447   4
   1   0   4 0.73456 1.21416   1
  -1   0  -4 0.44483 0.89637   3
  -1   0  -4 3.82639 1.11845   2
  -2   0  -4 1518.41 44.0694   2
  -2   0  -4 1535.66 44.3127   4
  -2   0  -4 1511.68 44.4889   3
   2   0   4 1540.45 44.5000   1
  -3   0  -4 -0.0492 1.35300   4
  -3   0  -4 -0.3285 1.14484   2
  -3   0  -4 -1.0502 1.42458   3
   3   0   4 1.66002 1.40391   1
   4   0   4 1242.68 35.9230   5
   4   0   4 1236.37 37.1012   1
  -4   0  -4 1296.65 37.0033   2
  -4   0  -4 1285.59 37.6172   3
  -4   0  -4 1246.24 35.9466   5
  -4   0  -4 1227.96 37.0719   4
   5   0   4 0.27907 0.89601   5
  -5   0  -4 -0.2823 1.63109   3
  -5   0  -4 0.21951 0.95355   5
   5   0   4 1.11756 2.04894   1
  -5   0  -4 -1.8581 1.53426   2
  -5   0  -4 0.78491 1.87050   4
  -6   0  -4 125.879 5.94275   2
  -6   0  -4 119.410 4.68446   5
  -6   0  -4 119.079 5.82044   4
  -6   0  -4 111.288 6.29445   3
   6   0   4 117.439 5.66652   1
   6   0   4 119.938 4.59627   5
   7   0   4 -2.1766 2.06776   3
  -7   0  -4 3.06028 2.38859   3
   7   0   4 1.85032 2.41210   1
  -7   0  -4 -0.6506 2.52974   2
  -7   0  -4 1.60096 2.60134   4
   7   0   4 3.77172 1.53744   5
  -7   0  -4 -1.6101 1.52546   5
   8   0   4 35.5736 3.13372   5
  -8   0  -4 37.3316 4.42498   2
  -8   0  -4 36.0050 4.84940   3
   8   0   4 39.1421 4.39923   1
   8   0   4 29.8461 4.54709   3
  -8   0  -4 34.2894 3.16652   5
  -8   0  -4 35.0781 4.33188   4
  -9   0  -4 0.07478 2.97827   3
   9   0   4 -0.5907 3.64121   3
  -9   0  -4 -0.6450 3.40786   4
  -9   0  -4 -1.4203 3.00507   2
   9   0   4 0.41265 3.46469   1
  10   0   4 334.077 12.9700   1
 -10   0  -4 323.981 13.4333   4
  10   0   4 314.344 14.0085   3
 -10   0  -4 328.283 14.2480   3
 -10   0  -4 344.247 14.5888   2
 -11   0  -4 6.49322 5.03110   3
 -11   0  -4 3.65065 5.06579   2
  11   0   4 -1.7810 4.65171   3
  11   0   4 0.28263 4.49044   1
 -11   0  -4 -1.8872 4.20620   4
  12   0   4 79.2165 7.68206   1
 -12   0  -4 114.040 9.49241   3
  12   0   4 110.571 9.43705   3
 -12   0  -4 93.4891 8.44654   4
 -13   0  -4 -1.4539 6.06235   3
 -13   0  -4 0.57308 5.30109   4
  13   0   4 -12.104 5.78405   3
 -14   0  -4 17.2486 7.17843   4
 -14   0  -4 12.0928 7.20092   3
  14   0   4 13.0135 7.17988   3
 -15   0  -4 -0.3475 6.44000   4
 -15   0  -4 0.90937 8.40058   3
  15   0   4 3.07663 8.29396   3
 -16   0  -4 6.13188 8.19824   3
 -16   0  -4 9.88737 7.35248   4
  16   0   4 9.99503 8.56757   3
 -17  -1   4 14.6682 7.79308   4
  17  -1  -4 10.6326 8.65457   4
  17  -1  -4 4.20385 8.01191   3
  17   1  -4 18.5183 7.30734   4
 -17   1   4 14.7272 10.7228   2
 -17   1   4 16.4612 8.78215   4
 -16  -1   4 0.53749 6.66924   4
  16  -1  -4 -4.2270 6.53943   3
 -16  -1   4 16.1992 9.44298   2
  16  -1  -4 0.26480 6.84654   4
 -16   1   4 3.99300 9.32008   2
  16   1  -4 2.37506 8.15896   2
  16   1  -4 -0.9413 6.10251   4
 -16   1   4 -3.7903 7.28908   4
 -15  -1   4 9.31493 8.73590   2
  15  -1  -4 14.2342 7.19495   3
  15  -1  -4 6.63073 6.71066   4
 -15  -1   4 2.44326 7.03029   4
 -15   1   4 10.5486 9.95774   2
  15   1  -4 8.04871 6.22095   3
  15   1  -4 13.4419 8.22442   2
  15   1  -4 5.24809 6.60625   4
 -15   1   4 10.7775 7.49004   4
 -14  -1   4 -3.4333 5.28172   3
 -14  -1   4 -7.0678 6.86742   2
 -14  -1   4 7.21094 6.75731   5
  14  -1  -4 4.91367 6.06334   3
  14  -1  -4 11.0167 6.25767   4
 -14  -1   4 2.96643 5.79889   4
  14   1  -4 2.12554 5.16938   4
 -14   1   4 5.57543 7.74090   2
  14   1  -4 -0.0779 6.76908   2
  14   1  -4 -9.9963 5.30698   3
 -14   1   4 -6.2929 5.95175   4
  14   1  -4 4.85589 5.91349   5
 -13  -1   4 13.1514 8.07322   2
  13  -1  -4 11.6141 5.09593   3
 -13  -1   4 5.78439 5.33977   4
 -13  -1   4 0.76007 4.72044   3
 -13  -1   4 20.9714 7.35920   5
  13  -1  -4 -1.1017 5.25572   4
  13   1  -4 12.4274 5.22013   4
 -13   1   4 7.96851 7.11971   5
 -13   1   4 15.3197 6.26198   4
  13   1  -4 18.6163 5.69459   3
 -13   1   4 5.97879 7.22999   2
 -12  -1   4 20.6844 4.59693   3
 -12  -1   4 17.2596 7.27831   5
 -12  -1   4 22.9891 6.99020   1
  12  -1  -4 27.9633 5.61921   3
 -12  -1   4 20.1068 7.09267   2
 -12  -1   4 32.8833 6.35518   4
 -12   1   4 16.6097 5.81412   4
  12   1  -4 27.2082 5.29273   3
 -12   1   4 20.5282 7.23501   2
  12   1  -4 18.5976 5.10013   4
  12   1  -4 19.0924 4.28205   1
 -12   1   4 17.2935 6.79486   5
 -11  -1   4 290.018 12.0805   3
  11  -1  -4 315.362 12.5297   3
 -11  -1   4 309.393 15.5829   5
 -11  -1   4 317.022 16.2868   2
 -11  -1   4 299.377 11.7303   1
 -11  -1   4 316.654 13.2184   4
 -11   1   4 304.601 16.2495   5
 -11   1   4 302.394 15.5076   2
  11   1  -4 300.703 12.7064   4
 -11   1   4 285.342 13.4415   4
  11   1  -4 320.247 12.6057   3
  11   1  -4 301.389 11.7643   1
 -10  -1   4 22.3542 3.81092   1
 -10  -1   4 8.29490 5.23869   2
  10  -1  -4 22.5334 4.04903   3
 -10  -1   4 5.49216 4.80485   5
 -10  -1   4 20.1446 3.66563   3
 -10  -1   4 22.8494 4.47421   4
  10   1  -4 20.2469 4.25100   4
 -10   1   4 22.3306 5.95308   2
  10   1  -4 17.0407 3.98313   3
 -10   1   4 21.9808 4.18838   4
  10   1  -4 14.7493 3.50112   1
 -10   1   4 16.6271 5.74686   5
  -9  -1   4 142.111 6.59072   1
   9  -1  -4 117.721 6.59219   3
  -9  -1   4 135.742 6.48498   3
  -9  -1   4 121.281 7.21348   4
   9  -1  -4 122.799 5.64621   1
  -9  -1   4 127.633 8.87695   5
  -9  -1   4 132.488 9.14587   2
  -9   1   4 127.833 7.72643   4
   9   1  -4 119.240 6.61496   3
  -9   1   4 129.454 9.04601   2
   9   1  -4 133.729 7.03224   4
  -9   1   4 143.614 10.3514   5
  -8  -1   4 245.388 9.36706   3
   8  -1  -4 247.515 9.83483   3
  -8  -1   4 253.355 9.30302   1
  -8  -1   4 273.009 12.0629   5
   8  -1  -4 251.193 8.33571   1
  -8  -1   4 254.915 12.0511   2
  -8  -1   4 264.647 10.3142   4
   8   1  -4 275.924 10.0957   4
  -8   1   4 250.861 11.8664   2
  -8   1   4 231.621 12.2139   5
  -8   1   4 270.578 8.39587   1
   8   1  -4 243.285 9.52620   3
  -8   1   4 249.715 10.5490   4
  -7  -1   4 157.579 8.54188   2
  -7  -1   4 157.377 6.34555   3
  -7  -1   4 152.857 6.25642   1
   7  -1  -4 157.910 6.54207   3
   7  -1  -4 148.800 5.25147   1
  -7  -1   4 148.360 6.92920   4
  -7  -1   4 152.096 8.42204   5
  -7   1   4 144.193 8.94015   5
   7   1  -4 161.099 6.38802   3
  -7   1   4 152.936 8.34826   2
  -7   1   4 149.652 5.27222   1
  -7   1   4 150.284 7.32164   4
   7   1  -4 154.325 6.69306   4
  -6  -1   4 3.36375 1.72503   1
  -6  -1   4 3.14655 1.58725   3
  -6  -1   4 4.09895 2.89319   5
  -6  -1   4 0.64938 2.78670   2
  -6  -1   4 5.60534 2.15752   4
   6  -1  -4 0.76782 1.86297   3
  -6   1   4 2.20349 1.00848   1
   6   1  -4 1.73763 1.85450   4
  -6   1   4 2.89638 2.83525   2
  -6   1   4 1.45071 3.14044   5
  -6   1   4 3.30002 2.36565   4
   6   1  -4 1.32994 1.61917   3
  -5  -1   4 258.730 8.38568   3
  -5  -1   4 251.124 8.61565   1
   5  -1  -4 265.742 8.75184   3
  -5  -1   4 269.716 10.5836   2
  -5  -1   4 259.144 10.4606   5
  -5  -1   4 257.855 9.17327   4
   5   1  -4 250.159 8.31965   3
   5   1  -4 257.472 8.84974   4
  -5   1   4 264.171 10.9729   5
  -5   1   4 256.963 10.1684   2
  -5   1   4 238.294 9.07371   4
   5   1  -4 243.834 9.97606   2
  -5   1   4 242.680 7.66545   1
  -4  -1   4 45.8491 2.97168   4
   4  -1  -4 51.9903 3.10327   4
  -4  -1   4 47.2383 2.71523   1
  -4  -1   4 50.3788 2.32778   3
   4  -1  -4 48.1616 2.65738   3
  -4  -1   4 51.3233 4.13543   5
  -4  -1   4 55.0039 4.59456   2
   4   1  -4 53.9011 2.88922   4
  -4   1   4 48.0510 1.86276   1
   4   1  -4 43.2164 3.93603   2
  -4   1   4 49.2172 3.22057   4
  -4   1   4 48.2990 3.76665   2
  -4   1   4 46.0958 4.47795   5
   4   1  -4 44.3925 2.27137   3
  -3  -1   4 1786.71 51.2062   3
  -3  -1   4 1814.73 53.4273   2
  -3  -1   4 1849.58 51.8339   1
   3  -1  -4 1790.19 51.9983   4
  -3  -1   4 1803.93 53.1588   5
   3  -1  -4 1793.32 51.7104   3
  -3   1   4 1779.47 52.7437   2
  -3   1   4 1774.09 51.0889   1
  -3   1   4 1767.68 52.1375   4
  -3   1   4 1821.65 53.4696   5
   3   1  -4 1776.29 52.9893   2
   3   1  -4 1785.59 51.8925   4
  -2  -1   4 1293.22 36.1749   3
   2  -1  -4 1285.42 37.0220   4
  -2  -1   4 1265.84 36.9682   1
   2  -1  -4 1242.46 36.8369   3
  -2  -1   4 1305.66 38.0588   5
  -2  -1   4 1263.89 38.3303   2
  -2   1   4 1266.86 38.1418   5
  -2   1   4 1286.20 37.1928   4
  -2   1   4 1237.83 36.6968   1
   2   1  -4 1290.81 37.1559   4
   2   1  -4 1285.89 38.0651   2
  -2   1   4 1264.63 37.5805   2
  -1  -1   4 457.639 12.9682   3
   1  -1  -4 433.479 13.5981   4
  -1  -1   4 459.249 13.7849   1
  -1  -1   4 457.362 14.3944   5
   1  -1  -4 457.612 13.6931   3
   1   1  -4 428.657 14.4292   2
   1   1  -4 457.904 14.1104   4
  -1   1   4 453.098 14.5576   5
  -1   1   4 446.654 13.9241   2
  -1   1   4 472.773 13.6333   1
   0  -1  -4 242.537 7.77968   4
   0  -1   4 243.119 8.05560   5
   0  -1  -4 254.552 7.99908   3
   0  -1   4 237.918 8.01202   1
   0  -1   4 247.664 7.36750   3
   0   1  -4 247.321 7.38766   3
   0   1  -4 242.315 8.15284   4
   0   1  -4 244.026 8.51510   2
   0   1  -4 232.239 7.94125   5
   0   1   4 236.853 8.30139   5
   0   1   4 237.658 7.60652   2
   0   1   4 246.933 7.77366   1
  -1  -1  -4 15.5252 1.85074   3
  -1  -1  -4 15.6203 0.86050   2
   1  -1   4 15.5858 1.35196   3
   1  -1   4 14.3478 1.91010   1
  -1  -1  -4 18.5382 1.71631   4
  -1   1  -4 17.1492 1.98091   4
  -1   1  -4 18.8167 2.33659   2
  -1   1  -4 17.4792 1.43633   3
  -1   1  -4 15.6794 1.41916   5
   1   1   4 22.1301 2.16725   5
   1   1   4 15.8928 1.63390   1
   1   1   4 16.1973 0.90833   2
  -2  -1  -4 1162.49 33.2626   4
  -2  -1  -4 1129.80 34.0731   3
   2  -1   4 1085.17 33.8736   1
   2  -1   4 1151.28 33.4929   3
  -2   1  -4 1109.95 33.6438   4
   2   1   4 1155.96 33.4673   5
  -2   1  -4 1162.42 33.0627   5
  -2   1  -4 1176.66 33.5750   3
  -2   1  -4 1175.97 34.1168   2
   2   1   4 1119.64 33.5326   1
   3  -1   4 525.458 16.3009   3
  -3  -1  -4 520.378 15.8670   4
  -3  -1  -4 522.113 15.3507   2
  -3  -1  -4 500.232 16.7569   3
   3  -1   4 506.258 16.5905   1
  -3  -1  -4 520.604 16.2299   1
  -3   1  -4 526.452 16.3698   4
   3   1   4 514.938 15.8715   5
  -3   1  -4 535.423 16.7532   2
   3   1   4 514.902 16.2368   1
  -3   1  -4 550.266 16.4624   3
  -3   1  -4 529.494 15.5808   5
   4  -1   4 11.6667 2.30836   1
  -4  -1  -4 11.2797 2.51815   3
   4  -1   4 9.92595 2.11185   3
  -4  -1  -4 10.1110 1.48547   2
  -4  -1  -4 13.9362 2.22383   1
  -4  -1  -4 12.7834 1.90401   4
   4   1   4 11.8545 1.75148   5
  -4   1  -4 14.1489 2.38122   2
  -4   1  -4 11.1055 2.23965   3
  -4   1  -4 10.0571 2.23274   4
   4   1   4 9.35358 1.98322   1
  -4   1  -4 13.6531 1.51079   5
  -5  -1  -4 2728.60 79.7551   1
   5  -1   4 2794.09 80.0512   1
  -5  -1  -4 2737.38 79.4361   2
   5  -1   4 2874.04 80.2208   3
  -5  -1  -4 2737.12 79.5251   4
  -5  -1  -4 2794.43 80.6076   3
   5   1   4 2716.54 79.7999   1
  -5   1  -4 2762.65 80.3198   2
   5   1   4 2746.84 79.1664   5
  -5   1  -4 2683.05 79.9831   4
  -5   1  -4 2711.79 79.1218   5
  -5   1  -4 2785.48 80.2481   3
  -6  -1  -4 582.261 19.1339   1
  -6  -1  -4 597.631 18.9709   4
  -6  -1  -4 605.885 20.0703   3
   6  -1   4 582.152 19.3558   1
  -6  -1  -4 612.016 19.1386   2
   6  -1   4 588.375 19.5948   3
  -6   1  -4 597.822 19.7392   3
  -6   1  -4 624.572 19.6503   4
   6   1   4 602.808 18.5286   5
  -6   1  -4 605.447 19.8364   2
  -6   1  -4 591.785 18.4822   5
   6   1   4 612.732 19.3430   1
  -7  -1  -4 0.55220 2.22937   4
   7  -1   4 2.60754 2.84190   3
  -7  -1  -4 3.94212 3.25158   3
   7  -1   4 4.00965 2.74413   1
  -7  -1  -4 3.76126 2.56900   2
  -7  -1  -4 4.04208 2.21106   5
  -7   1  -4 0.18641 2.81107   4
  -7   1  -4 2.96174 1.79042   5
   7   1   4 1.72101 2.92944   1
  -7   1  -4 -2.0068 2.57366   2
   7   1   4 2.31155 1.96774   5
  -7   1  -4 6.05622 3.12001   3
  -8  -1  -4 201.482 9.23147   2
   8  -1   4 216.669 9.35100   1
  -8  -1  -4 211.373 8.40161   5
   8  -1   4 208.494 9.62295   3
  -8  -1  -4 188.106 8.68920   4
  -8  -1  -4 212.310 10.1378   3
  -8   1  -4 204.900 8.58102   5
   8   1   4 217.726 9.11813   1
   8   1   4 214.801 8.28783   5
  -8   1  -4 222.330 9.95974   3
  -8   1  -4 217.305 9.57960   4
  -8   1  -4 203.448 9.77635   2
   9  -1   4 87.2987 6.22395   3
  -9  -1  -4 86.5148 6.68931   2
  -9  -1  -4 82.7625 7.33620   3
   9  -1   4 88.5581 6.62489   1
  -9  -1  -4 96.1848 6.78069   4
  -9   1  -4 83.0575 6.60017   3
  -9   1  -4 86.0193 6.92852   4
   9   1   4 80.7997 6.62794   1
  -9   1  -4 81.6843 7.26305   2
 -10  -1  -4 57.1682 5.77921   4
 -10  -1  -4 67.6236 6.66405   2
  10  -1   4 51.2085 6.31006   3
  10  -1   4 58.9711 6.01749   1
 -10  -1  -4 50.1372 6.57995   3
 -10   1  -4 63.1387 6.94703   3
 -10   1  -4 77.2451 7.44167   2
 -10   1  -4 57.7526 6.40967   4
  10   1   4 67.8400 6.36471   1
 -11  -1  -4 197.181 11.2354   3
 -11  -1  -4 170.266 9.67412   4
  11  -1   4 196.982 10.7990   3
  11  -1   4 159.264 9.81683   1
  11   1   4 166.112 10.8313   3
 -11   1  -4 211.012 10.7968   4
  11   1   4 183.912 9.76288   1
 -11   1  -4 198.528 11.1673   3
 -11   1  -4 186.106 11.2914   2
 -12  -1  -4 -1.0580 5.73117   3
 -12  -1  -4 9.35591 4.89134   4
  12  -1   4 0.59322 5.26733   3
 -12   1  -4 8.95550 5.75199   2
 -12   1  -4 -3.3777 5.11372   3
  12   1   4 -1.8239 5.22873   1
  12   1   4 3.25019 5.89572   3
 -12   1  -4 0.29035 5.12290   4
 -13  -1  -4 63.5541 7.44143   4
 -13  -1  -4 53.9244 8.32141   3
  13  -1   4 54.1059 8.03275   3
 -13   1  -4 67.3505 8.26049   4
  13   1   4 35.4612 7.89067   3
 -13   1  -4 58.3022 8.32801   3
 -13   1  -4 45.6122 9.87973   2
  13   1   4 47.8716 7.30347   1
 -14  -1  -4 23.0076 7.60129   3
  14  -1   4 14.8432 7.34236   3
 -14  -1  -4 15.5495 6.72538   4
 -14   1  -4 21.4546 7.27877   4
  14   1   4 24.1313 7.84133   3
 -14   1  -4 11.4474 7.37750   3
 -15  -1  -4 6.03798 6.90838   4
 -15  -1  -4 -13.116 6.94189   3
  15  -1   4 -0.8706 7.49187   3
  15   1   4 2.02543 7.51625   3
 -15   1  -4 10.7379 8.02269   3
 -15   1  -4 5.49327 7.23998   4
  16  -1   4 8.17490 8.55021   3
 -16  -1  -4 11.2602 8.50356   3
  16   1   4 17.7813 8.84093   3
 -16   1  -4 11.0365 7.94080   4
  16  -2  -4 -4.3919 6.48686   3
  16  -2  -4 -12.970 6.66440   4
 -16   2   4 11.1998 10.9931   2
 -16   2   4 9.30234 8.58348   4
 -15  -2   4 76.6069 8.92142   4
  15  -2  -4 108.240 10.5102   4
  15  -2  -4 93.7030 9.45690   3
  15   2  -4 88.4286 8.61000   4
  15   2  -4 91.7793 12.5139   2
 -15   2   4 96.5161 11.0298   4
 -15   2   4 106.919 13.4922   2
  14  -2  -4 15.2689 6.07499   3
 -14  -2   4 14.6484 5.84509   4
 -14  -2   4 -4.0720 6.57980   5
 -14  -2   4 7.37824 7.95750   2
 -14   2   4 10.4093 7.17958   4
 -14   2   4 2.10636 7.97405   2
  14   2  -4 13.1962 7.69140   2
  14   2  -4 9.20649 5.31577   4
  14   2  -4 6.95867 5.73527   3
  14   2  -4 10.2598 6.54825   5
 -13  -2   4 60.1967 6.48072   3
  13  -2  -4 69.3901 7.90594   3
 -13  -2   4 68.8604 9.11999   5
 -13  -2   4 77.4187 11.1630   2
 -13  -2   4 75.7940 7.08795   1
 -13  -2   4 69.0727 7.98393   4
 -13   2   4 78.0910 8.81080   4
  13   2  -4 83.7337 7.91403   4
 -13   2   4 54.6079 9.83410   2
 -13   2   4 68.5780 10.4078   5
  13   2  -4 69.3774 6.72234   1
  13   2  -4 61.4294 8.99066   5
  13   2  -4 54.5210 9.82525   2
  13   2  -4 77.2074 7.42081   3
 -12  -2   4 55.7117 6.08362   3
 -12  -2   4 42.7134 8.57688   2
 -12  -2   4 63.6702 6.41689   1
 -12  -2   4 70.5984 8.83839   5
 -12  -2   4 58.9177 6.54440   4
  12  -2  -4 52.5933 6.39931   3
  12   2  -4 56.9052 8.08459   5
  12   2  -4 61.3357 8.67975   2
 -12   2   4 51.2741 7.28897   4
  12   2  -4 53.0306 6.11390   1
  12   2  -4 56.5249 6.14560   4
 -12   2   4 45.8017 9.17439   5
 -12   2   4 66.4297 9.51059   2
  12   2  -4 58.6403 6.45373   3
 -11  -2   4 19.0203 6.04477   5
 -11  -2   4 22.2912 7.48300   2
 -11  -2   4 26.2685 5.02379   4
 -11  -2   4 27.8546 4.74554   3
  11  -2  -4 31.0898 5.06671   3
 -11  -2   4 23.0925 4.82138   1
  11   2  -4 23.7750 4.66990   3
 -11   2   4 24.5089 6.80277   5
 -11   2   4 25.7741 6.95673   2
  11   2  -4 12.4928 5.90641   2
  11   2  -4 21.2058 6.44310   5
  11   2  -4 26.4141 4.95264   1
  11   2  -4 26.3273 4.70860   4
 -11   2   4 34.9892 6.23779   4
 -10  -2   4 7.64924 5.28221   2
 -10  -2   4 3.05300 3.49470   1
 -10  -2   4 5.57956 3.68810   4
 -10  -2   4 4.72254 4.70081   5
 -10  -2   4 5.23435 3.42946   3
  10  -2  -4 7.95377 4.15786   3
  10   2  -4 7.71124 3.63481   3
  10   2  -4 6.14822 3.74211   4
 -10   2   4 5.98714 5.77569   5
  10   2  -4 5.99524 4.98139   2
  10   2  -4 4.00768 4.76706   5
 -10   2   4 10.2995 5.54311   2
 -10   2   4 9.84814 4.73605   4
  -9  -2   4 272.315 11.0142   4
  -9  -2   4 271.946 10.4139   3
  -9  -2   4 281.586 10.8165   1
  -9  -2   4 277.411 13.7432   2
   9  -2  -4 286.693 11.0362   3
  -9  -2   4 262.323 12.8617   5
  -9   2   4 278.641 11.8954   4
  -9   2   4 218.513 13.5715   5
   9   2  -4 262.718 10.5919   3
   9   2  -4 290.563 13.3595   5
   9   2  -4 274.502 10.7094   4
   9   2  -4 283.294 13.1468   2
  -9   2   4 305.412 13.8080   2
  -8  -2   4 -0.1578 4.00044   2
  -8  -2   4 -2.8738 2.21018   3
  -8  -2   4 3.75316 2.73664   1
  -8  -2   4 4.14613 3.08673   4
  -8  -2   4 -1.4015 3.66038   5
   8  -2  -4 1.23797 2.59943   3
  -8   2   4 -0.3384 4.15103   5
   8   2  -4 2.50498 2.38774   4
  -8   2   4 6.29311 3.53736   4
  -8   2   4 2.48464 3.88417   2
   8   2  -4 2.57359 4.19038   2
   8   2  -4 1.89228 3.75179   5
   7  -2  -4 795.667 24.6590   3
  -7  -2   4 761.005 24.5528   1
  -7  -2   4 792.092 26.5827   5
  -7  -2   4 802.154 24.2437   3
  -7  -2   4 810.266 24.7579   4
  -7  -2   4 786.641 27.1547   2
   7   2  -4 786.493 26.3769   5
   7   2  -4 773.074 24.3452   4
  -7   2   4 772.889 25.2657   4
  -7   2   4 810.976 26.6578   2
  -7   2   4 798.030 27.7950   5
   7   2  -4 786.090 26.5313   2
  -6  -2   4 175.740 9.41169   2
  -6  -2   4 187.952 7.41004   4
  -6  -2   4 174.769 8.91994   5
  -6  -2   4 196.032 7.03604   3
  -6  -2   4 187.404 7.50920   1
   6  -2  -4 188.151 7.48075   3
  -6   2   4 179.015 7.65765   4
   6   2  -4 186.717 8.94599   5
   6   2  -4 192.864 7.17475   4
   6   2  -4 190.316 9.17271   2
  -6   2   4 193.630 9.14620   2
  -6   2   4 172.877 9.63819   5
  -5  -2   4 380.928 13.3178   5
  -5  -2   4 339.394 13.6245   2
   5  -2  -4 337.727 11.5838   3
  -5  -2   4 353.847 11.1261   3
  -5  -2   4 341.496 11.6873   1
  -5   2   4 329.384 11.9645   4
  -5   2   4 318.767 12.6420   2
   5   2  -4 329.873 13.1292   2
  -5   2   4 346.646 13.6849   5
   5   2  -4 349.353 11.4166   4
   5   2  -4 370.131 13.2643   5
  -4  -2   4 1040.26 33.7791   2
  -4  -2   4 1087.32 31.9589   1
  -4  -2   4 1103.15 31.3616   3
  -4  -2   4 1124.27 33.4392   5
   4  -2  -4 1047.72 31.8319   3
   4   2  -4 1092.31 33.2632   5
  -4   2   4 1033.75 32.8964   2
   4   2  -4 1027.14 33.2908   2
  -4   2   4 1076.14 32.1522   4
  -4   2   4 1067.85 33.6968   5
   4   2  -4 1072.00 31.6769   4
  -3  -2   4 918.703 27.2346   1
   3  -2  -4 888.972 27.0758   4
  -3  -2   4 936.645 28.4533   5
  -3  -2   4 904.273 26.6376   3
   3  -2  -4 880.570 27.1134   3
   3   2  -4 924.562 28.2662   5
   3   2  -4 896.849 28.4481   2
  -3   2   4 886.974 27.9235   2
  -3   2   4 927.272 26.1655   1
  -3   2   4 921.747 28.7516   5
  -3   2   4 913.032 27.2740   4
   3   2  -4 916.834 27.0911   4
  -2  -2   4 263.496 8.87939   1
  -2  -2   4 257.983 9.73780   5
   2  -2  -4 270.076 8.86455   3
   2  -2  -4 257.216 8.56245   4
  -2  -2   4 265.921 8.27408   3
  -2   2   4 271.218 8.77927   4
   2   2  -4 268.578 9.71909   5
  -2   2   4 266.304 9.30234   2
  -2   2   4 264.148 8.10911   1
  -2   2   4 262.798 10.1497   5
   2   2  -4 256.209 8.94085   4
   2   2  -4 267.840 10.0199   2
  -1  -2   4 1256.67 37.4530   5
  -1  -2   4 1261.67 36.1199   3
   1  -2  -4 1242.49 36.2431   1
   1  -2  -4 1245.28 36.2996   4
   1  -2  -4 1251.31 36.8229   3
  -1  -2   4 1228.88 36.6969   1
  -1   2   4 1275.83 36.9112   2
   1   2  -4 1277.87 36.9707   4
  -1   2   4 1253.31 36.4321   4
   1   2  -4 1236.20 37.3769   5
  -1   2   4 1274.19 36.2735   1
   1   2  -4 1252.19 37.8109   2
  -1   2   4 1249.30 37.8544   5
   0  -2  -4 57.2108 2.37190   4
   0  -2   4 52.0418 2.41029   3
   0  -2  -4 52.8146 2.74503   1
   0  -2   4 53.8395 2.90448   1
   0  -2  -4 54.0933 3.20297   3
   0   2  -4 58.8432 4.14389   2
   0   2   4 50.2132 4.00736   5
   0   2  -4 57.2648 3.33754   5
   0   2   4 51.2680 2.63479   2
   0   2   4 51.9603 2.60407   1
   0   2  -4 56.5271 3.20456   4
  -1  -2  -4 922.987 26.8892   1
   1  -2   4 924.574 26.9629   1
  -1  -2  -4 923.109 27.4515   3
  -1  -2  -4 874.734 26.3663   4
   1  -2   4 907.584 26.6372   3
   1   2   4 911.693 26.8769   1
  -1   2  -4 872.840 27.0398   4
  -1   2  -4 882.012 27.1961   5
  -1   2  -4 922.562 28.0551   2
   1   2   4 923.036 26.3341   2
   1   2   4 907.089 27.7791   5
   2  -2   4 916.568 26.1609   1
  -2  -2  -4 879.164 26.7651   3
  -2  -2  -4 847.207 25.9940   1
   2  -2   4 880.817 25.8842   3
  -2  -2  -4 882.210 25.2340   4
  -2   2  -4 835.354 26.1326   4
   2   2   4 853.634 26.5964   5
  -2   2  -4 873.965 27.1649   2
   2   2   4 865.116 26.0392   1
   2   2   4 871.139 25.0087   2
  -2   2  -4 852.580 26.2250   5
  -3  -2  -4 6.13494 1.92160   1
  -3  -2  -4 3.71850 2.19629   3
   3  -2   4 4.48945 1.73060   1
  -3  -2  -4 4.54213 1.13385   4
   3  -2   4 1.60634 1.51249   3
   3   2   4 1.71453 1.88045   5
  -3   2  -4 5.76838 2.23845   2
   3   2   4 3.28344 1.81563   1
  -3   2  -4 2.07487 1.87104   4
   3   2   4 3.33894 0.86888   2
  -3   2  -4 5.16017 2.05269   5
   4  -2   4 352.918 11.5880   3
  -4  -2  -4 349.892 10.6899   4
  -4  -2  -4 339.963 11.5529   1
   4  -2   4 326.890 11.5310   1
  -4  -2  -4 346.894 12.3658   3
   4   2   4 343.198 11.6802   5
  -4   2  -4 334.669 11.5461   5
   4   2   4 328.474 10.2860   2
  -4   2  -4 320.302 12.3583   2
  -4   2  -4 328.258 11.7059   4
  -4   2  -4 332.990 11.6395   3
   4   2   4 332.564 11.5294   1
  -5  -2  -4 262.368 9.77297   1
   5  -2   4 265.287 9.75397   3
  -5  -2  -4 237.493 10.4076   3
   5  -2   4 247.730 9.59997   1
  -5  -2  -4 278.023 8.95003   4
  -5  -2  -4 261.467 8.92367   2
  -5   2  -4 272.980 10.1061   4
  -5   2  -4 278.385 10.0700   3
   5   2   4 266.105 9.67611   5
  -5   2  -4 251.007 9.58312   5
   5   2   4 262.877 9.78435   1
  -5   2  -4 257.054 10.5577   2
   5   2   4 264.658 8.77892   2
  -6  -2  -4 154.012 7.95811   3
  -6  -2  -4 157.647 6.50625   2
   6  -2   4 137.701 7.03934   1
   6  -2   4 163.388 7.35933   3
  -6  -2  -4 149.174 7.06849   1
  -6  -2  -4 150.785 6.21169   4
   6   2   4 160.709 7.22844   1
  -6   2  -4 157.468 6.87922   5
   6   2   4 152.405 6.17713   2
   6   2   4 159.203 7.06226   5
  -6   2  -4 144.307 7.31455   4
  -6   2  -4 138.159 7.25446   3
  -6   2  -4 141.846 7.79596   2
  -7  -2  -4 272.262 10.4269   2
  -7  -2  -4 288.530 11.7213   3
  -7  -2  -4 280.974 10.1154   4
   7  -2   4 287.265 10.9519   1
   7  -2   4 284.047 11.1390   3
  -7  -2  -4 272.803 10.8191   1
  -7   2  -4 273.031 10.6399   5
  -7   2  -4 281.166 11.9174   2
  -7   2  -4 268.939 11.1928   3
   7   2   4 269.923 10.5920   5
  -7   2  -4 273.795 11.2538   4
   7   2   4 267.144 10.1621   2
   7   2   4 297.421 11.0525   1
   8  -2   4 86.7846 6.59801   3
   8  -2   4 89.2014 6.45201   1
  -8  -2  -4 94.7083 5.33392   4
  -8  -2  -4 85.0093 5.84182   2
  -8  -2  -4 86.8675 6.43698   1
  -8  -2  -4 86.7235 7.26533   3
   8   2   4 86.4166 5.98280   5
  -8   2  -4 90.2121 6.80642   3
   8   2   4 82.3538 5.55529   2
  -8   2  -4 99.6320 8.12254   2
   8   2   4 98.3356 6.41438   1
  -8   2  -4 78.9385 6.64573   4
  -9  -2  -4 187.550 8.63428   4
   9  -2   4 162.982 8.82903   3
  -9  -2  -4 178.748 10.2618   3
  -9  -2  -4 187.321 9.22454   1
   9  -2   4 180.919 9.08150   1
   9   2   4 193.862 8.92391   5
   9   2   4 195.796 9.36762   1
  -9   2  -4 183.364 9.24337   3
  -9   2  -4 192.495 10.4468   2
  -9   2  -4 167.205 9.52792   4
 -10  -2  -4 15.4260 4.85736   1
  10  -2   4 3.68277 4.63523   1
  10  -2   4 6.33084 4.54981   3
 -10  -2  -4 4.81987 5.12500   3
 -10  -2  -4 14.7071 4.18553   4
  10   2   4 20.6134 4.98389   1
 -10   2  -4 16.8444 5.29794   3
 -10   2  -4 8.55199 5.19089   2
 -10   2  -4 10.4306 4.83020   4
  11  -2   4 1.11298 4.73324   3
 -11  -2  -4 -0.7413 3.61687   4
 -11  -2  -4 2.19879 5.30665   3
 -11   2  -4 -0.7632 3.79656   4
  11   2   4 4.20333 4.75695   1
 -11   2  -4 4.37981 5.37951   2
 -11   2  -4 2.19340 5.19987   3
 -12  -2  -4 50.3939 5.98041   4
  12  -2   4 41.9460 6.85536   3
 -12  -2  -4 44.6873 7.65105   3
 -12   2  -4 50.0885 7.39113   4
 -12   2  -4 40.0896 7.72737   2
  12   2   4 45.3941 6.60105   1
 -13  -2  -4 31.7865 7.42789   3
  13  -2   4 26.1554 7.00266   3
  13   2   4 31.8871 7.09691   1
 -13   2  -4 33.1486 7.66022   4
  13   2   4 47.7077 8.32754   3
 -13   2  -4 38.8449 8.23824   2
 -14  -2  -4 -0.8938 7.62855   3
  14  -2   4 -9.4341 6.45369   3
 -14   2  -4 10.8341 8.64948   2
  14   2   4 0.30983 8.23339   3
 -14   2  -4 -10.889 6.60827   4
  14   2   4 15.8376 6.42757   1
 -15  -2  -4 32.6710 9.75863   3
  15  -2   4 26.7220 8.32912   3
 -15   2  -4 39.6615 8.83513   4
  15   2   4 24.2318 9.61982   3
 -16  -2  -4 -9.8402 8.67735   3
  16  -2   4 3.83316 9.47564   3
 -16   2  -4 6.75590 9.21456   4
  16   2   4 16.5275 9.74180   3
  16  -3  -4 67.0441 10.4663   4
  16  -3  -4 67.2960 9.48199   3
 -16   3   4 78.6283 11.4280   4
 -16   3   4 100.130 14.4683   2
  15  -3  -4 2.66569 6.76855   4
  15  -3  -4 2.92155 7.42549   3
 -15   3   4 11.3022 9.10293   2
 -15   3   4 1.54377 7.67671   4
 -14  -3   4 55.2406 7.23796   1
  14  -3  -4 64.2783 8.24373   3
 -14  -3   4 64.5871 10.3583   5
  14   3  -4 60.7628 7.78050   1
  14   3  -4 66.4166 10.2030   5
 -14   3   4 46.7425 9.25928   4
 -14   3   4 63.1332 11.4360   2
 -13  -3   4 -1.3527 4.84454   1
 -13  -3   4 -8.9660 6.47832   2
 -13  -3   4 0.73384 6.52438   5
  13  -3  -4 -0.8565 5.34649   3
  13   3  -4 8.58399 6.98246   2
 -13   3   4 -0.0650 6.40985   4
 -13   3   4 8.54340 7.70501   5
 -13   3   4 0.64156 5.89798   2
  13   3  -4 -1.1181 5.51409   1
  13   3  -4 -6.8926 5.94336   5
 -12  -3   4 10.6656 6.51097   5
 -12  -3   4 9.12262 5.41322   1
  12  -3  -4 9.94192 5.18282   3
 -12  -3   4 13.3000 4.61086   4
 -12  -3   4 5.86117 6.68805   2
 -12  -3   4 9.56868 5.19472   3
  12   3  -4 14.7131 6.85060   2
  12   3  -4 7.78796 6.35005   5
  12   3  -4 3.21345 4.47848   4
  12   3  -4 11.1614 4.41909   3
 -12   3   4 12.1623 6.15334   4
 -12   3   4 7.98748 7.81227   5
 -12   3   4 12.8921 7.59387   2
  12   3  -4 15.5633 5.60218   1
 -11  -3   4 2.43826 4.22257   4
  11  -3  -4 0.51004 4.42280   3
 -11  -3   4 2.23500 5.85218   5
 -11  -3   4 7.18594 6.38555   2
 -11  -3   4 -1.9534 4.71972   1
 -11  -3   4 -0.8696 3.26583   3
 -11   3   4 -1.8400 5.14057   4
 -11   3   4 -2.0249 5.91876   2
  11   3  -4 -2.0001 5.50707   2
  11   3  -4 5.48812 5.50947   5
  11   3  -4 3.43561 3.80140   4
  11   3  -4 6.85313 4.25556   3
 -11   3   4 3.64103 6.56487   5
 -10  -3   4 90.0264 6.15180   3
 -10  -3   4 86.3091 9.58066   2
 -10  -3   4 103.387 9.72729   5
 -10  -3   4 96.0554 6.96178   4
  10  -3  -4 94.6825 7.20138   3
 -10  -3   4 90.9306 7.13419   1
 -10   3   4 90.7428 10.6512   5
 -10   3   4 91.6077 8.10963   4
  10   3  -4 91.2562 8.74883   5
 -10   3   4 86.3988 9.29805   2
  10   3  -4 87.8876 6.36832   4
  10   3  -4 90.5892 9.24615   2
  -9  -3   4 26.5752 6.53069   2
   9  -3  -4 20.8449 4.35891   3
  -9  -3   4 13.8939 3.82332   4
  -9  -3   4 23.8568 3.92724   3
  -9  -3   4 20.0033 4.25992   1
  -9  -3   4 20.7776 5.61496   5
   9   3  -4 24.0981 6.11117   5
  -9   3   4 18.9941 6.02271   2
   9   3  -4 24.0051 5.97589   2
  -9   3   4 19.1593 4.11902   4
   9   3  -4 27.8967 3.91916   4
  -9   3   4 10.2702 6.03968   5
  -8  -3   4 489.304 17.5746   1
  -8  -3   4 517.841 17.1346   3
  -8  -3   4 511.797 17.2766   4
   8  -3  -4 502.568 17.5961   3
  -8  -3   4 533.697 19.7108   5
  -8  -3   4 526.971 20.5138   2
  -8   3   4 483.607 19.2542   2
   8   3  -4 544.828 20.0582   2
  -8   3   4 493.410 20.7965   5
  -8   3   4 521.034 18.3077   4
   8   3  -4 523.587 19.4890   5
   8   3  -4 500.609 16.7235   4
  -7  -3   4 47.1797 4.59270   1
  -7  -3   4 46.9238 6.37752   2
   7  -3  -4 40.4904 4.38049   3
  -7  -3   4 37.8649 5.51836   5
  -7  -3   4 50.5426 4.01944   3
   7   3  -4 39.9926 6.05227   2
   7   3  -4 44.2302 5.67811   5
  -7   3   4 43.0933 6.53858   5
  -7   3   4 43.0919 4.77447   4
   7   3  -4 38.1458 3.68099   4
  -7   3   4 49.4873 6.00639   2
  -6  -3   4 541.413 17.4647   1
   6  -3  -4 510.352 17.1278   3
  -6  -3   4 516.708 16.6079   3
  -6  -3   4 507.815 18.7336   5
   6   3  -4 520.418 16.4474   4
  -6   3   4 507.025 19.4572   5
   6   3  -4 539.748 18.8962   5
  -6   3   4 484.721 17.3003   4
   6   3  -4 508.448 18.8110   2
  -6   3   4 515.565 18.7823   2
   5  -3  -4 2.91570 1.95864   3
  -5  -3   4 4.26537 1.88149   3
  -5  -3   4 -1.3169 2.64981   1
  -5  -3   4 -1.6283 3.01481   5
  -5   3   4 2.91412 2.34962   4
   5   3  -4 4.67056 3.30706   5
  -5   3   4 -3.1010 2.82980   2
   5   3  -4 4.59393 3.34359   2
   5   3  -4 1.42963 1.84316   4
  -5   3   4 2.10727 3.60079   5
  -4  -3   4 698.480 21.8806   1
   4  -3  -4 683.012 21.7659   3
  -4  -3   4 681.929 23.0921   5
  -4  -3   4 703.987 21.4016   3
   4   3  -4 689.487 23.1034   5
  -4   3   4 732.220 23.8902   5
  -4   3   4 691.033 20.0014   1
  -4   3   4 689.519 21.7741   4
   4   3  -4 702.391 23.2910   2
   4   3  -4 705.812 21.3876   4
  -4   3   4 677.150 22.6554   2
  -3  -3   4 25.9831 2.44092   3
   3  -3  -4 23.1360 1.70856   1
  -3  -3   4 31.0712 3.92057   5
  -3  -3   4 33.5890 3.21182   1
  -3   3   4 32.7795 3.62034   2
   3   3  -4 25.5117 2.79943   4
   3   3  -4 23.9266 3.74043   5
  -3   3   4 27.7004 1.75031   1
  -3   3   4 32.0742 4.69755   5
  -3   3   4 30.5737 2.99477   4
   3   3  -4 26.4001 3.94867   2
   2  -3  -4 442.858 14.7959   3
   2  -3  -4 454.837 13.8432   1
   2  -3  -4 455.982 14.1735   4
  -2  -3   4 444.182 14.7249   1
  -2  -3   4 452.197 14.2456   3
  -2   3   4 454.172 14.2992   4
  -2   3   4 477.671 16.5406   5
   2   3  -4 460.278 15.8354   5
   2   3  -4 460.143 14.6330   4
   2   3  -4 463.771 16.0898   2
  -2   3   4 466.044 15.2932   2
  -2   3   4 450.992 13.8301   1
  -1  -3   4 40.0394 3.25175   1
   1  -3  -4 41.9878 3.51237   3
   1  -3  -4 38.2532 2.53445   1
   1  -3  -4 41.8523 2.23950   4
  -1  -3   4 37.6482 2.57476   3
   1   3  -4 42.7670 4.09262   5
  -1   3   4 39.8257 2.47596   1
  -1   3   4 40.5461 3.48175   2
  -1   3   4 36.4511 2.41923   4
   1   3  -4 35.4953 4.27661   2
   1   3  -4 31.6428 2.80175   4
  -1   3   4 39.3143 4.70977   5
   0  -3  -4 1684.50 47.9720   1
   0  -3   4 1606.54 48.1274   1
   0  -3  -4 1650.82 47.2677   4
   0  -3  -4 1636.45 48.6313   3
   0  -3   4 1680.44 47.8802   3
   0   3   4 1648.41 47.9410   1
   0   3   4 1641.93 49.7976   5
   0   3  -4 1631.53 49.1502   5
   0   3  -4 1627.56 48.1117   4
   0   3  -4 1633.10 49.5833   2
   0   3   4 1686.73 48.2751   2
  -1  -3  -4 255.879 8.14173   4
   1  -3   4 274.905 9.23238   1
  -1  -3  -4 276.062 9.97423   3
   1  -3   4 257.011 8.96606   3
  -1  -3  -4 276.562 9.22988   1
   1   3   4 266.934 10.8674   5
   1   3   4 266.011 9.16991   1
  -1   3  -4 263.785 9.22839   4
   1   3   4 274.061 9.03260   2
  -1   3  -4 267.476 10.2140   5
  -1   3  -4 256.999 11.0012   2
  -2  -3  -4 617.359 19.6289   1
   2  -3   4 648.024 19.5202   3
  -2  -3  -4 677.410 20.6333   3
   2  -3   4 630.142 19.3830   1
  -2  -3  -4 631.596 18.1125   4
   2   3   4 635.802 19.0778   2
  -2   3  -4 616.830 20.4694   5
   2   3   4 630.396 19.6673   1
   2   3   4 615.907 20.8771   5
  -2   3  -4 620.766 19.7158   4
  -2   3  -4 612.336 21.2668   2
  -3  -3  -4 244.513 7.24408   4
  -3  -3  -4 249.263 9.94872   3
   3  -3   4 239.220 8.52524   1
  -3  -3  -4 239.165 8.97433   1
   3  -3   4 240.321 8.75030   3
  -3   3  -4 230.134 10.5169   2
  -3   3  -4 227.260 8.97469   4
   3   3   4 246.772 8.97336   1
   3   3   4 235.791 8.08292   2
   3   3   4 252.520 10.0379   5
  -3   3  -4 222.694 9.57200   5
  -4  -3  -4 17.9867 1.54542   4
  -4  -3  -4 8.59012 3.33736   3
   4  -3   4 24.7154 2.76441   1
   4  -3   4 13.8194 2.74550   3
  -4  -3  -4 12.7205 2.96996   1
   4   3   4 15.7703 2.95281   1
   4   3   4 17.5396 2.08225   2
  -4   3  -4 14.9679 3.70662   5
  -4   3  -4 10.8064 4.01287   2
   4   3   4 16.3780 3.76390   5
  -4   3  -4 17.2976 3.09363   4
  -5  -3  -4 92.2731 5.23985   1
  -5  -3  -4 94.8988 6.55895   3
   5  -3   4 92.8406 4.89188   1
   5  -3   4 88.2175 5.40104   3
  -5  -3  -4 83.7596 3.76066   4
   5   3   4 86.7572 3.97566   2
  -5   3  -4 88.4019 7.13367   2
   5   3   4 83.7214 6.20160   5
  -5   3  -4 79.3507 5.57626   4
  -5   3  -4 79.8877 5.96458   5
   5   3   4 91.1598 5.53130   1
   6  -3   4 381.740 13.6165   3
  -6  -3  -4 379.405 14.6999   3
  -6  -3  -4 384.639 12.0539   4
   6  -3   4 382.769 12.8482   1
  -6  -3  -4 383.585 13.6331   1
  -6   3  -4 358.497 13.9695   5
   6   3   4 375.163 13.8288   5
  -6   3  -4 368.260 14.9052   2
   6   3   4 347.714 12.0072   2
  -6   3  -4 370.106 13.8339   4
   6   3   4 363.228 13.5371   1
  -7  -3  -4 9.00291 2.40183   4
   7  -3   4 -0.0870 3.25337   3
   7  -3   4 10.1348 2.96737   1
  -7  -3  -4 5.62203 4.16983   3
  -7  -3  -4 6.24107 3.64371   1
  -7   3  -4 5.07440 3.41869   5
   7   3   4 3.25645 3.59816   5
  -7   3  -4 5.63801 3.53715   2
   7   3   4 4.36832 3.62436   1
  -7   3  -4 5.14415 3.64795   4
  -8  -3  -4 501.663 19.9631   3
  -8  -3  -4 514.350 18.7915   1
   8  -3   4 535.485 18.0683   1
  -8  -3  -4 552.049 17.5544   4
   8  -3   4 541.649 19.0754   3
   8   3   4 558.199 19.2380   5
  -8   3  -4 544.399 20.5736   2
   8   3   4 577.959 19.1995   1
  -8   3  -4 533.288 19.3736   4
  -9  -3  -4 11.2649 5.10878   3
  -9  -3  -4 -0.0299 4.41034   1
   9  -3   4 7.21971 4.44235   3
  -9   3  -4 5.73991 5.35888   2
   9   3   4 1.83192 4.13856   5
  -9   3  -4 5.38863 3.77629   4
   9   3   4 4.24388 4.35001   1
 -10  -3  -4 19.9749 5.52029   1
  10  -3   4 33.4868 5.72018   3
 -10  -3  -4 36.8672 6.84333   3
 -10   3  -4 22.6372 5.05465   4
 -10   3  -4 33.2520 6.92826   2
  10   3   4 39.1070 5.86182   1
 -11  -3  -4 1.34185 5.03162   1
 -11  -3  -4 8.54942 6.02108   3
  11  -3   4 -0.6111 5.00372   3
 -11   3  -4 1.94906 5.90635   2
 -11   3  -4 5.18251 5.47207   4
  11   3   4 6.19255 5.78989   1
 -12  -3  -4 10.5775 6.63076   3
 -12  -3  -4 -9.2808 5.31361   1
  12  -3   4 -4.6864 5.32038   3
  12   3   4 3.04092 5.77624   1
 -12   3  -4 3.00682 6.60413   2
 -12   3  -4 2.99447 6.10258   4
  13  -3   4 2.21716 6.54345   3
 -13  -3  -4 0.48744 6.57463   3
 -13   3  -4 -9.6099 6.57971   4
  13   3   4 1.35012 6.04496   1
 -13   3  -4 -6.6252 6.79772   2
  14  -3   4 100.770 10.9220   3
 -14  -3  -4 91.3059 10.5487   3
  14   3   4 73.9725 9.21215   1
 -14   3  -4 84.1506 11.4621   2
  14   3   4 74.7727 10.5547   3
 -14   3  -4 76.6404 10.3042   4
  15  -3   4 7.15865 8.15118   3
 -15  -3  -4 -4.2856 7.66636   3
 -15   3  -4 3.67342 8.62191   2
 -15   3  -4 4.82245 7.93771   4
  15   3   4 -4.7707 7.90374   3
  15   3   4 3.06470 7.97854   1
  15  -4  -4 1.85375 7.09875   3
 -15  -4   4 3.72666 7.14443   1
 -15   4   4 -20.853 7.50339   4
  15   4  -4 7.97343 7.39651   1
 -15   4   4 8.91621 9.94442   2
 -14  -4   4 -10.836 6.13479   1
 -14  -4   4 1.18190 8.94344   5
  14  -4  -4 10.3315 7.70610   3
  14   4  -4 3.41225 5.97057   1
  14   4  -4 3.10234 8.16517   5
 -14   4   4 -0.1441 7.50438   4
 -14   4   4 8.82621 9.30301   2
 -13  -4   4 71.3718 8.10700   1
  13  -4  -4 69.3894 8.57922   3
 -13  -4   4 77.0899 10.8799   5
  13   4  -4 92.6925 9.24066   1
 -13   4   4 53.6485 11.7753   5
  13   4  -4 95.4810 11.3724   5
 -13   4   4 92.2620 12.3146   2
 -13   4   4 72.7932 9.50591   4
 -12  -4   4 32.7108 6.96692   1
  12  -4  -4 37.1724 6.81568   3
 -12  -4   4 20.2072 8.24251   5
  12   4  -4 29.5453 7.76339   5
  12   4  -4 36.0286 7.97703   2
 -12   4   4 26.5033 7.46262   4
 -12   4   4 24.3085 9.53793   5
 -12   4   4 24.6883 8.87213   2
 -11  -4   4 13.2553 5.55290   1
 -11  -4   4 15.9313 6.85827   5
  11  -4  -4 14.7010 5.50383   3
  11   4  -4 29.8226 7.17425   5
 -11   4   4 22.7028 7.76145   2
 -11   4   4 13.2043 6.25245   4
 -11   4   4 25.6699 8.67011   5
  11   4  -4 17.2182 7.34311   2
 -10  -4   4 21.3923 4.52757   3
 -10  -4   4 23.0895 5.39391   1
 -10  -4   4 23.2059 6.85021   5
  10  -4  -4 20.1476 5.29911   3
  10   4  -4 22.5957 6.54187   2
  10   4  -4 18.2303 6.54199   5
 -10   4   4 25.0820 7.79459   5
 -10   4   4 11.1014 6.63642   2
 -10   4   4 13.0432 5.59631   4
  -9  -4   4 161.993 8.29176   3
   9  -4  -4 155.397 9.00448   3
  -9  -4   4 169.091 9.70869   1
  -9  -4   4 145.496 10.7434   5
  -9   4   4 157.536 12.2918   5
  -9   4   4 141.377 9.19763   4
  -9   4   4 156.836 11.3594   2
   9   4  -4 141.796 10.7549   5
   9   4  -4 167.504 11.6369   2
  -8  -4   4 2.03102 3.02419   3
  -8  -4   4 0.63291 4.75779   5
  -8  -4   4 -2.3614 3.73472   1
   8  -4  -4 2.01133 3.70110   3
   8   4  -4 3.49055 4.68018   2
  -8   4   4 4.59323 5.31388   5
  -8   4   4 3.42890 4.10481   4
   8   4  -4 -1.4088 2.80291   4
   8   4  -4 -3.1179 4.64246   5
  -8   4   4 2.01731 5.15009   2
  -7  -4   4 400.918 14.5044   1
  -7  -4   4 377.785 13.6589   3
  -7  -4   4 369.746 15.9101   5
   7  -4  -4 367.293 14.1858   3
  -7   4   4 408.802 16.4324   2
  -7   4   4 382.279 17.0652   5
   7   4  -4 376.830 16.4068   2
  -7   4   4 362.229 14.2616   4
   7   4  -4 373.287 15.9799   5
   7   4  -4 385.623 13.1565   4
   6  -4  -4 143.885 7.53546   3
  -6  -4   4 139.915 7.58914   1
  -6  -4   4 155.002 9.29717   5
  -6  -4   4 154.453 7.04793   3
  -6   4   4 118.753 9.61013   5
   6   4  -4 137.147 6.50293   4
   6   4  -4 140.513 9.09363   5
  -6   4   4 142.819 9.01400   2
   6   4  -4 140.926 9.01711   2
  -6   4   4 148.018 7.46290   4
  -5  -4   4 70.7799 5.52457   1
   5  -4  -4 76.6572 5.46047   3
  -5  -4   4 70.2641 4.84299   3
  -5   4   4 81.9872 5.58108   4
   5   4  -4 64.7331 4.29800   4
   5   4  -4 72.8889 6.67037   2
  -5   4   4 71.3028 7.60739   5
   5   4  -4 58.6119 6.32018   5
  -5   4   4 58.4019 6.33943   2
   4  -4  -4 361.577 11.0837   1
   4  -4  -4 353.336 13.0176   3
  -4  -4   4 372.250 13.1382   1
  -4  -4   4 355.157 12.6555   3
  -4   4   4 355.637 13.7553   2
   4   4  -4 372.714 14.5537   5
  -4   4   4 365.857 11.0845   1
  -4   4   4 364.615 15.3196   5
  -4   4   4 378.652 12.6677   4
   4   4  -4 349.354 14.4286   2
   4   4  -4 359.512 12.2947   4
  -3  -4   4 457.730 15.9158   1
  -3  -4   4 456.691 15.4997   3
   3  -4  -4 464.980 14.4580   1
   3  -4  -4 467.088 15.9438   3
  -3   4   4 489.160 16.8671   2
  -3   4   4 459.895 14.4213   1
   3   4  -4 482.438 17.4490   5
   3   4  -4 476.052 17.3973   2
  -3   4   4 497.801 15.3865   4
   3   4  -4 479.196 15.1790   4
  -3   4   4 465.724 18.1505   5
   2  -4  -4 104.447 4.43999   4
   2  -4  -4 91.4864 5.61758   3
   2  -4  -4 99.2188 4.46798   1
  -2  -4   4 104.557 5.11606   3
  -2  -4   4 101.095 5.46541   1
  -2   4   4 99.9135 5.96674   2
   2   4  -4 110.587 7.33175   2
  -2   4   4 94.2857 4.33000   1
  -2   4   4 105.496 4.78386   4
   2   4  -4 92.5801 4.63589   4
   2   4  -4 93.1677 6.85839   5
  -2   4   4 99.9931 7.82205   5
  -1  -4   4 407.805 13.1020   3
   1  -4  -4 382.526 13.7961   3
   1  -4  -4 407.795 12.8391   1
  -1  -4   4 387.994 13.4002   1
   1  -4  -4 393.078 12.2571   4
  -1   4   4 392.464 13.9569   2
   1   4  -4 403.882 15.0382   5
  -1   4   4 384.347 12.7368   1
   1   4  -4 398.541 15.3079   2
   1   4  -4 389.580 12.8384   4
  -1   4   4 386.436 15.7639   5
  -1   4   4 408.126 12.4842   4
   0  -4  -4 72.5268 5.03630   3
   0  -4   4 57.2262 4.13786   1
   0  -4   4 64.9714 3.92514   3
   0  -4  -4 64.1523 2.76862   4
   0  -4  -4 63.7877 4.09647   1
   0   4  -4 64.4398 5.91345   5
   0   4   4 65.5788 4.74481   2
   0   4   4 70.8534 4.08249   1
   0   4  -4 71.7421 3.86011   4
   0   4  -4 77.3277 6.80737   2
   0   4   4 65.9859 6.76004   5
  -1  -4  -4 680.560 21.6997   1
  -1  -4  -4 706.642 22.6965   3
   1  -4   4 711.543 21.7423   1
   1  -4   4 709.195 21.7363   3
  -1  -4  -4 695.501 19.9995   4
  -1   4  -4 719.504 23.5924   5
   1   4   4 718.378 22.0216   2
   1   4   4 670.648 21.6621   1
  -1   4  -4 674.706 21.5874   4
  -1   4  -4 695.178 24.0984   2
   1   4   4 695.033 24.0796   5
   2  -4   4 510.155 16.5599   3
   2  -4   4 488.988 16.2684   1
  -2  -4  -4 503.571 16.6673   1
  -2  -4  -4 533.393 17.7877   3
  -2   4  -4 531.041 19.0873   2
  -2   4  -4 489.945 16.5159   4
  -2   4  -4 498.439 18.2634   5
   2   4   4 513.633 16.6836   1
   2   4   4 509.057 18.7412   5
   2   4   4 514.531 16.4416   2
  -3  -4  -4 65.1332 5.64577   3
   3  -4   4 57.4392 4.05232   1
  -3  -4  -4 66.3598 4.89190   1
   3  -4   4 69.1328 4.62547   3
   3   4   4 59.5376 6.34190   5
   3   4   4 57.2951 4.31809   2
  -3   4  -4 65.7542 6.31593   5
  -3   4  -4 62.1839 6.74942   2
  -3   4  -4 63.3230 4.72283   4
   3   4   4 51.0973 4.46271   1
   4  -4   4 87.2529 4.67815   1
  -4  -4  -4 88.1702 5.70205   1
   4  -4   4 85.7984 5.53038   3
  -4  -4  -4 97.0387 7.12658   3
  -4   4  -4 81.1285 7.12108   5
  -4   4  -4 75.8923 5.42216   4
   4   4   4 76.6010 5.47507   1
   4   4   4 79.0165 7.12425   5
   4   4   4 78.4545 4.80392   2
  -4   4  -4 97.5325 8.07236   2
   5  -4   4 151.160 6.54982   1
  -5  -4  -4 144.734 7.62371   1
   5  -4   4 143.380 7.38948   3
  -5  -4  -4 128.571 8.54185   3
  -5   4  -4 148.272 9.57512   2
  -5   4  -4 136.423 7.50189   4
   5   4   4 153.100 6.50969   2
  -5   4  -4 153.461 9.40977   5
   5   4   4 142.130 8.80522   5
   5   4   4 155.674 7.67055   1
  -6  -4  -4 63.1652 6.75120   3
   6  -4   4 60.1893 4.23665   1
  -6  -4  -4 38.1033 5.08297   1
   6  -4   4 59.6850 5.44180   3
   6   4   4 54.5164 6.37068   5
  -6   4  -4 52.6942 6.94990   2
  -6   4  -4 44.2097 5.18243   4
  -6   4  -4 60.9033 6.80266   5
   6   4   4 60.5887 5.66911   1
  -7  -4  -4 320.904 14.6494   3
   7  -4   4 338.873 13.2959   3
  -7  -4  -4 345.088 13.4665   1
   7  -4   4 331.821 11.7126   1
   7   4   4 347.274 13.5217   1
   7   4   4 338.820 14.1674   5
  -7   4  -4 321.413 15.2365   2
  -7   4  -4 332.950 13.1744   4
  -7   4  -4 309.333 14.3576   5
  -8  -4  -4 -0.8744 5.29094   3
  -8  -4  -4 -3.8362 4.27398   1
   8  -4   4 1.47881 4.15990   3
  -8   4  -4 4.99938 4.29395   4
   8   4   4 7.14787 4.43043   1
   8   4   4 3.73283 4.96845   5
  -8   4  -4 1.26312 5.15850   2
  -9  -4  -4 58.5674 7.72558   3
  -9  -4  -4 71.1453 7.24026   1
   9  -4   4 55.0536 6.63975   3
  -9   4  -4 57.9956 6.99244   4
   9   4   4 59.5611 6.93741   1
   9   4   4 74.6431 7.75677   5
  -9   4  -4 44.6704 7.85896   2
 -10  -4  -4 37.9018 7.23863   3
 -10  -4  -4 35.1936 6.37352   1
  10  -4   4 31.6066 6.29711   3
 -10   4  -4 28.9690 7.59356   2
  10   4   4 40.4757 6.51658   1
 -10   4  -4 27.5221 6.48124   4
 -11  -4  -4 7.72698 6.39098   3
 -11  -4  -4 -4.4664 5.34852   1
  11  -4   4 3.95721 5.79501   3
  11   4   4 7.66253 6.47912   1
 -11   4  -4 -0.3330 5.84462   4
 -11   4  -4 7.52278 6.70383   2
 -12  -4  -4 49.9022 8.58832   3
  12  -4   4 51.4586 8.48601   3
 -12  -4  -4 57.3286 8.58407   1
  12   4   4 33.0057 7.29190   1
 -12   4  -4 53.8789 9.57941   2
 -12   4  -4 38.1281 8.10075   4
  13  -4   4 21.9217 7.82041   3
 -13  -4  -4 17.5695 8.00856   3
 -13  -4  -4 17.4315 7.50439   1
 -13   4  -4 37.3735 9.62953   2
 -13   4  -4 18.0773 7.70242   4
  13   4   4 21.3767 7.50337   1
  14  -4   4 -6.8288 7.38631   3
 -14  -4  -4 -1.0964 7.57175   3
  14   4   4 2.77364 7.71286   1
 -14   4  -4 -7.0487 7.96002   2
 -14   4  -4 6.20879 8.23545   4
 -15  -4  -4 8.89630 9.14991   3
  15   4   4 16.9707 9.86460   3
  15   4   4 8.62148 7.78473   1
 -15   4  -4 20.9893 9.95169   2
  14  -5  -4 4.24093 7.50299   3
 -14  -5   4 -7.2602 7.18253   1
 -14   5   4 10.7641 9.83424   2
 -14   5   4 10.5405 8.48212   4
  14   5  -4 11.3438 8.71629   5
  14   5  -4 -5.2874 7.02288   1
 -13  -5   4 35.1005 7.65715   1
  13  -5  -4 52.3480 8.63994   3
 -13   5   4 42.2184 11.1259   2
  13   5  -4 71.5550 9.43415   1
 -13   5   4 59.1326 9.51526   4
  13   5  -4 48.5520 10.6009   5
 -12  -5   4 0.03155 5.96799   1
  12  -5  -4 4.83052 7.23772   3
  12   5  -4 1.32862 7.61238   5
 -12   5   4 10.5755 6.87520   4
 -12   5   4 10.2739 8.47248   5
 -12   5   4 7.90202 8.75065   2
  11  -5  -4 111.052 9.77000   3
 -11  -5   4 131.024 10.3251   1
  11   5  -4 109.166 12.9793   2
 -11   5   4 146.133 12.5221   2
  11   5  -4 114.131 11.9652   5
 -11   5   4 120.945 10.3346   4
 -11   5   4 130.448 14.3324   5
  10  -5  -4 -0.3201 5.15648   3
 -10  -5   4 -1.1979 5.26975   1
 -10   5   4 -2.9039 5.27113   4
  10   5  -4 -4.2663 6.24742   5
  10   5  -4 -4.0525 6.53005   2
 -10   5   4 3.53986 7.54639   5
 -10   5   4 8.14063 7.07649   2
   9  -5  -4 34.9920 6.08332   3
  -9  -5   4 32.5143 6.13692   1
  -9   5   4 38.4796 8.43002   5
   9   5  -4 37.7967 7.73975   5
   9   5  -4 29.3394 6.98304   2
  -9   5   4 35.2697 7.86827   2
  -9   5   4 33.2487 6.20814   4
   8  -5  -4 45.4115 6.12544   3
  -8  -5   4 30.1985 4.96980   3
  -8  -5   4 43.4112 6.06681   1
   8   5  -4 43.9838 7.62596   2
  -8   5   4 40.2568 8.56529   5
   8   5  -4 29.6801 7.00446   5
  -8   5   4 49.6829 6.11393   4
  -8   5   4 37.5383 7.39858   2
  -7  -5   4 11.8569 3.80589   3
  -7  -5   4 2.57008 4.36485   1
   7  -5  -4 3.93813 4.18745   3
   7   5  -4 6.07165 5.58031   5
  -7   5   4 8.77474 4.62475   4
  -7   5   4 2.22748 5.85753   5
   7   5  -4 4.65260 5.26395   2
  -7   5   4 7.65759 5.37845   2
  -6  -5   4 3.55029 3.34108   3
  -6  -5   4 1.40847 3.79845   1
   6  -5  -4 0.66666 3.68401   3
  -6   5   4 3.93650 3.54141   4
  -6   5   4 -6.8365 4.43829   2
   6   5  -4 3.71246 5.01354   2
  -6   5   4 6.89860 6.06358   5
   6   5  -4 5.25199 5.19822   5
  -5  -5   4 374.668 14.2280   1
  -5  -5   4 366.960 13.8773   3
   5  -5  -4 366.358 14.2237   3
   5   5  -4 378.483 16.1704   5
   5   5  -4 363.579 15.7768   2
  -5   5   4 376.052 17.1096   5
  -5   5   4 368.800 15.6084   2
  -5   5   4 373.515 13.7179   4
  -4  -5   4 -2.2550 3.14487   1
   4  -5  -4 10.1893 3.77809   3
  -4  -5   4 6.11129 3.13920   3
   4   5  -4 7.05170 4.88357   5
  -4   5   4 -2.3943 3.86084   2
   4   5  -4 5.35890 4.75486   2
  -4   5   4 2.96865 2.90562   4
  -4   5   4 1.46905 5.46531   5
   3  -5  -4 324.560 12.3636   3
  -3  -5   4 306.837 11.6561   3
  -3  -5   4 311.991 12.0585   1
   3  -5  -4 306.883 10.4685   1
   3   5  -4 302.985 10.4667   4
   3   5  -4 327.170 14.2123   5
  -3   5   4 297.045 12.9226   2
  -3   5   4 300.791 10.3486   1
  -3   5   4 324.471 15.2532   5
   3   5  -4 312.391 14.1053   2
  -2  -5   4 191.173 8.79462   1
   2  -5  -4 180.944 6.93802   4
   2  -5  -4 195.059 8.90618   3
  -2  -5   4 181.104 8.02591   3
   2  -5  -4 180.767 7.32101   1
  -2   5   4 171.246 9.09588   2
  -2   5   4 184.814 7.21537   4
   2   5  -4 182.702 10.8028   2
  -2   5   4 178.201 11.6284   5
   2   5  -4 189.317 7.11569   4
   2   5  -4 187.164 10.5459   5
   1  -5  -4 404.954 14.6243   3
   1  -5  -4 391.348 13.2136   1
  -1  -5   4 391.069 13.8757   1
  -1  -5   4 392.459 13.8554   3
   1  -5  -4 386.490 12.2481   4
   1   5  -4 393.234 16.1954   5
   1   5  -4 376.386 16.2785   2
  -1   5   4 389.134 12.4380   4
  -1   5   4 388.920 17.0872   5
   1   5  -4 389.606 12.8295   4
  -1   5   4 390.531 14.5777   2
   0  -5  -4 64.5271 5.79752   3
   0  -5  -4 70.0549 4.92336   1
   0  -5   4 61.6535 4.86371   3
   0  -5   4 70.6519 5.16318   1
   0   5  -4 64.4564 4.37753   4
   0   5   4 67.8264 5.55583   2
   0   5   4 71.9923 8.13464   5
   0   5  -4 63.2641 7.57903   2
   0   5  -4 80.9168 7.61367   5
  -1  -5  -4 138.669 6.89304   1
  -1  -5  -4 141.822 8.15802   3
   1  -5   4 136.870 6.78565   1
   1  -5   4 176.452 7.69018   3
   1   5   4 140.060 7.55175   2
  -1   5  -4 137.265 6.67938   4
  -1   5  -4 152.770 9.97230   5
   1   5   4 157.333 10.6350   5
  -1   5  -4 148.055 9.19482   2
  -2  -5  -4 18.4639 3.92814   3
  -2  -5  -4 20.3406 3.67639   1
   2  -5   4 23.9945 3.46414   1
   2  -5   4 16.6594 3.48925   3
   2   5   4 23.3539 6.21317   5
  -2   5  -4 13.7942 5.78329   2
   2   5   4 22.9216 3.87166   1
   2   5   4 19.6980 3.74786   2
  -2   5  -4 13.4265 3.04296   4
  -2   5  -4 18.9973 6.49973   5
   3  -5   4 311.520 12.2575   3
   3  -5   4 328.567 11.3696   1
  -3  -5  -4 284.163 13.1474   3
  -3  -5  -4 287.129 11.8995   1
  -3   5  -4 304.380 14.6144   5
   3   5   4 324.809 15.4947   5
   3   5   4 333.101 12.1460   1
  -3   5  -4 321.391 14.9128   2
  -3   5  -4 317.074 11.8156   4
   3   5   4 310.430 11.8782   2
   4  -5   4 5.62409 3.51819   3
   4  -5   4 1.95055 2.42950   1
  -4  -5  -4 1.20765 3.53301   1
  -4  -5  -4 0.91935 4.12097   3
  -4   5  -4 -2.1995 5.40526   2
  -4   5  -4 7.58574 6.28250   5
   4   5   4 5.69777 6.10952   5
  -4   5  -4 -2.7565 2.95654   4
   4   5   4 4.79374 3.49405   1
   4   5   4 -1.4855 3.68243   2
  -5  -5  -4 420.490 15.8274   1
   5  -5   4 429.833 14.3948   1
   5  -5   4 438.856 15.9354   3
  -5  -5  -4 435.540 17.5940   3
   5   5   4 412.346 17.8707   5
  -5   5  -4 436.405 18.4640   5
   5   5   4 407.012 15.8075   1
  -5   5  -4 433.648 18.2870   2
  -5   5  -4 453.973 15.9332   4
  -6  -5  -4 19.8210 4.80049   1
   6  -5   4 14.2592 4.51193   3
  -6  -5  -4 11.7866 5.24725   3
   6  -5   4 17.3736 4.54923   1
  -6   5  -4 21.8719 6.36651   2
   6   5   4 15.0294 4.47636   1
   6   5   4 8.43490 6.29572   5
  -6   5  -4 11.5731 4.45479   4
  -6   5  -4 14.7001 6.11443   5
  -7  -5  -4 1.63547 5.29942   3
   7  -5   4 11.2444 4.72608   3
  -7  -5  -4 9.73072 4.82628   1
  -7   5  -4 5.05308 4.48253   4
  -7   5  -4 11.2257 6.43468   2
   7   5   4 7.92541 4.68954   1
   7   5   4 1.79348 5.43107   5
  -7   5  -4 8.75917 5.51514   5
  -8  -5  -4 45.7787 6.54316   1
  -8  -5  -4 52.5772 7.58782   3
   8  -5   4 47.1331 6.44566   3
  -8   5  -4 46.9307 8.22369   2
   8   5   4 40.9627 8.01507   5
   8   5   4 35.9242 6.15598   1
  -8   5  -4 44.8233 6.45717   4
  -9  -5  -4 66.0620 8.79782   3
   9  -5   4 90.3676 8.42264   3
  -9  -5  -4 80.0068 8.08672   1
   9   5   4 79.7024 8.14863   1
  -9   5  -4 78.7693 10.1013   2
   9   5   4 107.215 10.2702   5
  -9   5  -4 82.9671 8.31307   4
 -10  -5  -4 6.78476 6.58134   3
  10  -5   4 14.3595 6.29986   3
 -10  -5  -4 3.15126 5.88409   1
 -10   5  -4 17.1850 6.50554   4
 -10   5  -4 4.39697 7.21551   2
  10   5   4 12.5197 5.98402   1
 -11  -5  -4 101.193 9.50950   1
  11  -5   4 116.222 10.4258   3
 -11  -5  -4 96.9665 11.1153   3
  11   5   4 119.948 10.8492   1
 -11   5  -4 119.285 10.7494   4
 -11   5  -4 117.464 12.5795   2
 -12  -5  -4 11.5944 7.63348   1
  12  -5   4 4.15206 7.25590   3
 -12  -5  -4 0.51114 6.91821   3
 -12   5  -4 5.46365 8.24457   2
 -12   5  -4 -0.8481 7.11181   4
  12   5   4 3.10009 6.79351   1
 -13  -5  -4 16.8187 8.28623   3
  13  -5   4 22.4419 8.62514   3
 -13  -5  -4 11.7870 7.81449   1
  13   5   4 35.1163 8.38127   1
 -13   5  -4 23.2763 9.34174   2
 -13   5  -4 21.0623 8.34824   4
 -14  -5  -4 -2.7242 8.97449   3
  14  -5   4 -2.8271 8.15705   3
 -14  -5  -4 -6.8565 8.37630   1
 -14   5  -4 -8.3999 8.47373   4
  14   5   4 14.9755 8.95209   1
 -14   5  -4 3.61542 9.50076   2
  13  -6  -4 -0.2742 7.50891   3
 -13  -6   4 -0.1608 7.04871   1
  13   6  -4 9.97429 7.05496   1
  13   6  -4 -0.7138 9.98152   5
 -13   6   4 5.35441 8.07541   4
 -13   6   4 -0.3596 9.65829   2
  12  -6  -4 91.4731 10.5715   3
 -12  -6   4 83.6558 9.74838   1
 -12   6   4 127.928 15.5329   5
  12   6  -4 86.7865 12.1020   5
 -12   6   4 93.5817 12.9327   2
 -12   6   4 94.8486 10.4801   4
  11  -6  -4 1.67479 6.87173   3
 -11  -6   4 -1.5249 6.32495   1
 -11   6   4 4.83046 8.60298   2
 -11   6   4 12.2478 6.88877   4
 -11   6   4 5.41323 8.73203   5
  11   6  -4 0.18962 7.84412   5
 -10  -6   4 169.071 11.5447   1
  10  -6  -4 145.766 11.5425   3
 -10   6   4 184.394 16.3422   5
  10   6  -4 151.580 13.4553   5
 -10   6   4 161.727 11.2190   4
 -10   6   4 149.294 13.8085   2
   9  -6  -4 7.62824 6.06668   3
  -9  -6   4 10.8570 6.11187   1
  -9   6   4 19.3962 8.20626   5
  -9   6   4 6.89898 5.56184   4
  -9   6   4 9.43943 7.82092   2
   9   6  -4 6.67841 7.21751   2
   9   6  -4 6.57935 7.75075   5
  -8  -6   4 6.39547 5.52663   1
   8  -6  -4 8.88932 5.53067   3
   8   6  -4 5.93858 6.55278   2
  -8   6   4 10.9564 6.92597   2
  -8   6   4 19.8482 8.88930   5
   8   6  -4 9.69378 7.39201   5
  -8   6   4 22.4939 6.14781   4
   7  -6  -4 20.3258 5.74888   3
  -7  -6   4 11.8498 5.47114   1
  -7   6   4 5.04289 6.15563   2
  -7   6   4 15.9985 7.79626   5
   7   6  -4 12.2495 7.55867   2
  -7   6   4 16.5264 5.36850   4
   7   6  -4 11.8381 6.99047   5
   6  -6  -4 160.999 9.67698   3
  -6  -6   4 137.984 8.90284   3
  -6  -6   4 141.438 9.36726   1
  -6   6   4 165.896 11.2890   2
   6   6  -4 150.691 11.7941   2
   6   6  -4 141.051 11.7946   5
  -6   6   4 148.855 8.39846   4
  -6   6   4 148.854 12.8298   5
  -5  -6   4 4.50384 4.03523   3
  -5  -6   4 2.99675 4.55060   1
   5  -6  -4 -3.8074 4.32103   3
  -5   6   4 -0.3101 3.50495   4
  -5   6   4 2.79965 6.82355   5
   5   6  -4 -1.0107 5.95303   5
  -5   6   4 9.24684 5.54251   2
   5   6  -4 -2.0789 5.72438   2
  -4  -6   4 372.975 15.1804   3
   4  -6  -4 391.464 15.6138   3
  -4  -6   4 385.786 15.2730   1
  -4   6   4 384.323 14.2907   4
   4   6  -4 390.339 17.4787   2
  -4   6   4 417.650 16.9675   2
   4   6  -4 415.187 18.1814   5
  -4   6   4 413.470 19.0573   5
   3  -6  -4 19.9627 5.01845   3
  -3  -6   4 29.7286 4.73531   3
  -3  -6   4 20.9876 4.68415   1
  -3   6   4 25.4215 7.58862   5
  -3   6   4 31.3589 5.85350   2
   3   6  -4 28.5844 7.12707   5
   3   6  -4 33.4654 6.98587   2
  -2  -6   4 258.724 11.3457   1
  -2  -6   4 244.804 11.1637   3
   2  -6  -4 265.831 10.3235   1
   2  -6  -4 257.746 12.0102   3
   2   6  -4 296.310 14.7471   5
  -2   6   4 272.439 13.0659   2
   2   6  -4 268.239 14.2623   2
  -2   6   4 310.400 15.1252   5
   1  -6  -4 11.8346 4.53999   3
  -1  -6   4 9.99496 4.23277   3
  -1  -6   4 12.5726 4.25535   1
   1  -6  -4 8.00658 3.31968   1
  -1   6   4 6.29792 4.23809   2
   1   6  -4 1.53661 4.86612   2
  -1   6   4 4.58174 6.83016   5
   1   6  -4 10.4484 6.54778   5
   0  -6  -4 2.75628 4.35017   3
   0  -6   4 2.32385 3.73129   1
   0  -6  -4 1.36915 3.45499   1
   0  -6   4 2.76628 3.44987   3
   0   6   4 9.18808 7.08230   5
   0   6   4 7.14001 4.02194   2
   0   6  -4 -3.7000 6.16059   2
   0   6  -4 7.53330 6.46575   5
   0   6  -4 3.88524 2.77210   4
  -1  -6  -4 30.9392 4.41542   1
  -1  -6  -4 28.9035 5.49952   3
   1  -6   4 31.9430 4.30440   1
   1  -6   4 31.2930 4.67109   3
   1   6   4 40.4413 8.04489   5
  -1   6  -4 30.6900 7.62997   2
  -1   6  -4 39.0726 4.13910   4
   1   6   4 29.2054 4.31583   1
  -1   6  -4 34.4879 8.55312   5
   1   6   4 30.4308 5.18604   2
   2  -6   4 129.818 7.91340   3
  -2  -6  -4 126.057 8.99002   3
   2  -6   4 139.205 7.41633   1
  -2  -6  -4 124.253 7.53233   1
   2   6   4 136.163 8.19278   2
  -2   6  -4 139.600 11.4667   5
  -2   6  -4 134.828 7.16907   4
   2   6   4 135.803 11.7012   5
  -2   6  -4 129.184 10.9459   2
   2   6   4 120.487 7.88728   1
  -3  -6  -4 1.64423 3.95429   1
  -3  -6  -4 2.54260 4.71173   3
   3  -6   4 3.28127 3.31744   1
   3  -6   4 8.43531 4.07900   3
  -3   6  -4 7.88558 6.96396   5
  -3   6  -4 6.04985 3.71035   4
  -3   6  -4 6.00549 6.62941   2
   3   6   4 9.60602 3.85023   1
   3   6   4 -4.5247 6.41231   5
   4  -6   4 400.709 14.2381   1
   4  -6   4 408.932 15.6019   3
  -4  -6  -4 391.761 15.3835   1
  -4  -6  -4 388.389 17.0831   3
   4   6   4 408.963 15.5054   1
  -4   6  -4 412.381 15.2113   4
   4   6   4 387.495 18.5387   5
  -4   6  -4 386.523 18.4853   5
  -4   6  -4 401.158 18.3826   2
  -5  -6  -4 -2.6952 5.25621   3
  -5  -6  -4 -1.5953 4.48056   1
   5  -6   4 5.21702 5.02506   3
   5   6   4 -5.1269 7.44020   5
  -5   6  -4 2.15700 4.90420   2
  -5   6  -4 -1.7307 6.31495   5
  -5   6  -4 1.62619 3.92868   4
   5   6   4 0.67757 4.37481   1
  -6  -6  -4 38.2842 6.37393   1
   6  -6   4 40.2733 6.13818   3
  -6  -6  -4 24.8308 6.97590   3
   6   6   4 37.3550 6.03993   1
   6   6   4 26.6596 7.77779   5
  -6   6  -4 42.1271 6.15202   4
  -6   6  -4 41.9038 8.36611   5
  -6   6  -4 33.7170 8.11365   2
  -7  -6  -4 5.15317 5.32003   1
  -7  -6  -4 6.46430 6.02153   3
   7  -6   4 5.24500 4.99823   3
   7   6   4 7.69431 5.25269   1
  -7   6  -4 -5.8382 4.57870   4
  -7   6  -4 7.07479 6.77587   5
  -7   6  -4 15.8214 7.10096   2
   7   6   4 4.17643 7.09049   5
  -8  -6  -4 21.9822 7.83265   3
  -8  -6  -4 10.2659 5.95420   1
   8  -6   4 23.3855 6.41135   3
  -8   6  -4 7.79029 5.95714   2
  -8   6  -4 16.7458 6.42505   4
   8   6   4 16.1708 6.00864   1
   8   6   4 7.54600 7.54808   5
   9  -6   4 0.17207 5.81914   3
  -9  -6  -4 0.90119 6.45477   3
  -9  -6  -4 6.64025 6.17684   1
   9   6   4 -0.1374 7.38334   5
   9   6   4 -4.7473 5.52612   1
  -9   6  -4 6.08242 5.90219   4
  -9   6  -4 -1.3879 7.49964   2
 -10  -6  -4 36.3207 7.75136   1
  10  -6   4 45.2177 8.08500   3
 -10  -6  -4 47.2006 9.01579   3
 -10   6  -4 51.3193 8.10568   4
  10   6   4 44.4867 7.61094   1
 -10   6  -4 53.4657 10.4698   2
  11  -6   4 17.3431 7.60995   3
 -11  -6  -4 9.31630 7.08975   1
 -11  -6  -4 -4.0796 8.03360   3
  11   6   4 5.00180 7.56363   1
 -11   6  -4 11.4323 9.04508   2
 -11   6  -4 14.7958 8.08136   4
 -12  -6  -4 17.5847 8.78336   1
 -12  -6  -4 32.0412 9.10209   3
  12  -6   4 12.9663 8.09783   3
 -12   6  -4 26.1460 8.44654   4
  12   6   4 17.3439 8.45056   1
 -12   6  -4 35.5251 10.3755   2
 -13  -6  -4 -3.4832 7.86873   1
  13  -6   4 -14.481 8.87613   3
 -13  -6  -4 5.69566 8.31393   3
 -13   6  -4 11.9859 9.76173   2
 -13   6  -4 6.94583 8.43178   4
  13   6   4 -3.0306 7.67266   1
 -12  -7   4 8.93821 7.84775   1
  12  -7  -4 -16.058 7.52935   3
 -12   7   4 3.44076 9.83068   2
 -12   7   4 1.21057 7.40937   4
  12   7  -4 -0.9373 9.54092   5
  12   7  -4 -3.4268 7.09898   1
  11  -7  -4 8.60689 7.78619   3
 -11  -7   4 14.0502 7.62614   1
 -11   7   4 16.1737 11.0498   5
 -11   7   4 22.7905 9.90859   2
 -11   7   4 21.5323 7.59736   4
  11   7  -4 15.1338 9.66023   5
 -10  -7   4 7.62800 7.13741   1
  10  -7  -4 2.43976 7.12641   3
 -10   7   4 24.0313 9.85293   5
  10   7  -4 4.76272 10.3322   5
 -10   7   4 6.03976 9.01291   2
 -10   7   4 15.1499 7.33697   4
   9  -7  -4 11.3766 7.40709   3
  -9  -7   4 5.06481 7.22444   1
  -9   7   4 25.0603 9.02252   2
   9   7  -4 1.38770 8.83001   5
  -9   7   4 27.3403 10.0255   5
  -9   7   4 5.03782 5.84366   4
  -8  -7   4 9.41669 6.58248   1
   8  -7  -4 2.72642 6.53604   3
  -8   7   4 15.2796 8.05949   2
  -8   7   4 13.2550 5.58406   4
   8   7  -4 15.1258 8.84789   5
  -8   7   4 25.2654 9.25503   5
  -7  -7   4 10.8869 6.34699   1
   7  -7  -4 15.3761 6.53778   3
   7   7  -4 9.11629 7.65797   2
  -7   7   4 32.5179 8.49372   2
   7   7  -4 8.26315 8.48499   5
  -7   7   4 41.7358 11.0426   5
   6  -7  -4 27.5413 6.73516   3
  -6  -7   4 50.2538 7.72874   1
   6   7  -4 36.3710 9.38547   2
   6   7  -4 41.0671 9.09251   5
  -6   7   4 40.6414 8.13665   2
  -6   7   4 48.3488 9.92775   5
  -5  -7   4 81.4673 8.07705   1
   5  -7  -4 64.4246 7.94693   3
  -5   7   4 96.1887 11.6565   5
   5   7  -4 77.6628 9.90656   2
   5   7  -4 69.4942 10.2791   5
  -5   7   4 86.9739 9.68728   2
   4  -7  -4 0.36027 5.24564   3
  -4  -7   4 2.24399 4.78554   3
  -4  -7   4 -0.3405 5.54304   1
  -4   7   4 1.84597 5.81759   2
   4   7  -4 -8.0960 6.96328   5
  -4   7   4 4.59294 8.03070   5
   4   7  -4 -4.3705 6.78774   2
  -3  -7   4 157.263 10.1252   3
   3  -7  -4 162.517 10.5932   3
  -3  -7   4 172.863 9.76893   1
   3   7  -4 160.649 13.6503   2
  -3   7   4 140.406 13.6467   5
   3   7  -4 125.820 12.4705   5
  -3   7   4 177.418 11.3797   2
   2  -7  -4 34.4673 6.72763   3
  -2  -7   4 44.0201 6.41931   3
  -2  -7   4 34.5085 5.59363   1
  -2   7   4 44.7781 9.62562   5
  -2   7   4 41.0988 6.85078   2
   2   7  -4 46.1621 9.11044   5
   2   7  -4 48.0349 8.95237   2
  -1  -7   4 5.44083 4.79373   1
  -1  -7   4 8.96404 4.45968   3
   1  -7  -4 1.74848 5.06315   3
   1  -7  -4 8.61574 4.01509   1
   1   7  -4 2.33758 7.74412   5
  -1   7   4 0.05992 8.13822   5
  -1   7   4 3.73317 3.71693   1
  -1   7   4 9.71709 5.73775   2
   1   7  -4 16.8139 7.69877   2
   0  -7   4 200.362 10.4083   1
   0  -7  -4 214.815 10.0371   1
   0  -7  -4 177.193 11.3657   3
   0  -7   4 207.080 10.6977   3
   0   7  -4 181.624 14.6294   5
   0   7   4 182.575 14.9824   5
   0   7   4 225.203 11.7526   2
   0   7  -4 209.705 14.1807   2
   0   7   4 204.766 9.84768   1
  -1  -7  -4 16.8030 6.11363   3
   1  -7   4 19.7200 5.15233   3
   1  -7   4 14.4165 4.70300   1
  -1  -7  -4 23.8316 4.82962   1
   1   7   4 27.0937 5.62191   2
   1   7   4 16.9729 4.45454   1
  -1   7  -4 14.6008 8.61825   5
  -1   7  -4 17.8257 8.01743   2
   1   7   4 25.9139 8.81371   5
  -2  -7  -4 65.9528 6.90813   1
  -2  -7  -4 62.8846 7.93650   3
   2  -7   4 63.7359 6.14463   1
   2  -7   4 48.1482 6.42571   3
   2   7   4 50.1375 10.2698   5
   2   7   4 59.6292 6.59114   1
  -2   7  -4 47.0067 9.93980   5
  -2   7  -4 50.1630 8.97873   2
  -3  -7  -4 153.001 9.90370   1
   3  -7   4 126.373 7.89633   1
  -3  -7  -4 159.585 11.4436   3
   3  -7   4 150.663 9.54347   3
  -3   7  -4 140.379 10.9602   2
   3   7   4 134.574 9.52167   1
   3   7   4 132.794 13.1616   5
  -3   7  -4 123.193 13.1847   5
  -4  -7  -4 17.3008 6.57458   3
   4  -7   4 9.06047 5.33700   3
  -4  -7  -4 12.0962 5.25888   1
   4   7   4 10.5638 5.55326   1
  -4   7  -4 16.3411 8.81922   5
   4   7   4 8.60553 8.86674   5
  -4   7  -4 16.1294 4.75138   4
  -4   7  -4 12.8167 7.74650   2
  -5  -7  -4 56.1327 7.29514   1
  -5  -7  -4 64.4749 9.28177   3
   5  -7   4 73.4017 8.29447   3
  -5   7  -4 77.3641 10.4324   2
  -5   7  -4 63.3377 10.5321   5
  -5   7  -4 58.2312 6.69225   4
   5   7   4 52.5760 10.6059   5
   5   7   4 67.5934 7.58143   1
  -6  -7  -4 43.2350 7.22407   1
   6  -7   4 40.1470 7.19397   3
  -6  -7  -4 35.8743 8.27749   3
  -6   7  -4 32.8150 9.09455   5
   6   7   4 37.5374 10.8729   5
   6   7   4 38.8510 6.79997   1
  -6   7  -4 51.6633 6.51594   4
  -6   7  -4 31.5080 8.77088   2
  -7  -7  -4 20.0250 7.71364   3
  -7  -7  -4 20.6184 6.72150   1
   7  -7   4 3.42249 5.98863   3
  -7   7  -4 14.0847 8.58221   5
  -7   7  -4 16.9402 5.73176   4
  -7   7  -4 18.5807 8.54734   2
   7   7   4 9.53068 8.83278   5
   7   7   4 15.0627 6.46542   1
  -8  -7  -4 94.5396 10.1620   1
   8  -7   4 90.7339 10.0490   3
  -8  -7  -4 86.7847 10.6954   3
   8   7   4 75.9713 11.6469   5
  -8   7  -4 76.6491 8.51273   4
   8   7   4 97.5469 10.1134   1
  -8   7  -4 105.671 12.3716   2
  -9  -7  -4 -6.1623 8.15813   3
  -9  -7  -4 0.88015 6.90084   1
   9  -7   4 -4.2789 6.68357   3
  -9   7  -4 1.70497 5.98025   4
   9   7   4 -28.113 9.14261   5
  -9   7  -4 13.8613 9.10837   2
   9   7   4 -1.1968 6.35759   1
  10  -7   4 -0.8563 7.34205   3
 -10  -7  -4 -0.7806 7.24927   1
 -10  -7  -4 6.69640 7.88309   3
 -10   7  -4 9.96608 7.13703   4
 -10   7  -4 11.6032 9.40196   2
  10   7   4 13.7079 7.60255   1
  11  -7   4 34.7959 9.38819   3
 -11  -7  -4 46.4709 9.14367   1
 -11  -7  -4 31.9273 10.3953   3
  11   7   4 27.5651 8.25767   1
 -11   7  -4 25.2416 8.21688   4
 -11   7  -4 51.4392 11.6085   2
  10  -8  -4 8.99261 8.41781   3
 -10  -8   4 9.54472 7.86356   1
  10   8  -4 3.96446 10.6211   5
 -10   8   4 16.1496 10.2069   5
 -10   8   4 12.5950 9.70821   2
  -9  -8   4 95.5531 11.0127   1
   9  -8  -4 87.5510 10.8463   3
  -9   8   4 86.6513 12.3734   2
   9   8  -4 61.3147 12.7426   5
  -9   8   4 58.7880 12.4583   5
   8  -8  -4 5.14776 7.70646   3
  -8  -8   4 0.48569 7.09973   1
   8   8  -4 -4.9753 9.67806   5
  -8   8   4 14.8677 10.2115   5
  -8   8   4 14.9112 9.15177   2
  -7  -8   4 80.4837 9.40542   1
   7  -8  -4 83.8606 10.1842   3
  -7   8   4 139.481 15.2199   5
  -7   8   4 90.3010 11.8864   2
   7   8  -4 71.4155 12.5881   5
   6  -8  -4 4.71632 7.02781   3
  -6  -8   4 1.62075 7.17335   1
  -6   8   4 6.78143 7.73874   2
  -6   8   4 4.49861 9.80744   5
   6   8  -4 7.53249 10.2088   5
   6   8  -4 -18.097 8.59442   2
   5  -8  -4 39.6934 8.12797   3
  -5  -8   4 48.4578 7.78247   1
   5   8  -4 51.4709 11.3709   5
   5   8  -4 23.8567 9.46310   2
  -5   8   4 54.0408 11.5756   5
  -5   8   4 60.3567 9.48492   2
  -4  -8   4 7.28153 6.13340   1
   4  -8  -4 15.4051 6.99693   3
  -4   8   4 13.2209 10.1945   5
  -4   8   4 13.5066 7.21484   2
   4   8  -4 8.71148 9.25311   5
   4   8  -4 12.8390 9.83218   2
  -3  -8   4 23.8250 6.30575   1
   3  -8  -4 6.57046 6.70829   3
  -3   8   4 22.7921 10.3102   5
   3   8  -4 13.4538 8.61895   2
   3   8  -4 13.1556 9.64971   5
  -3   8   4 19.9046 7.14948   2
  -2  -8   4 7.32776 5.35419   1
  -2  -8   4 -2.7673 5.84482   3
   2  -8  -4 -1.3443 5.99207   3
  -2   8   4 14.4033 6.44905   2
   2   8  -4 -9.7304 8.95339   5
   2   8  -4 0.67997 8.33709   2
  -2   8   4 26.4344 10.0644   5
   1  -8  -4 135.165 11.5710   3
  -1  -8   4 116.140 9.93532   3
  -1  -8   4 137.607 9.71956   1
  -1   8   4 145.011 14.8209   5
   1   8  -4 130.212 14.3907   5
  -1   8   4 117.779 10.8046   2
   1   8  -4 122.476 12.6663   2
   0  -8   4 0.39887 5.19397   3
   0  -8  -4 -6.0837 4.63743   1
   0  -8   4 4.04005 4.85168   1
   0  -8  -4 0.23810 6.24825   3
   0   8   4 -4.7972 9.02137   5
   0   8  -4 -8.1176 9.53445   5
   0   8  -4 9.20356 9.67210   2
  -1  -8  -4 62.5982 6.92197   1
  -1  -8  -4 57.3415 8.79848   3
   1  -8   4 53.9504 6.80634   1
   1  -8   4 55.4300 7.51326   3
   1   8   4 65.7689 6.98514   1
   1   8   4 56.3253 11.8820   5
  -1   8  -4 53.8603 11.9870   5
  -1   8  -4 67.8953 10.5915   2
  -2  -8  -4 28.7425 7.67577   3
  -2  -8  -4 20.6855 6.39582   1
   2  -8   4 29.6982 5.82752   1
   2  -8   4 21.0450 6.37181   3
  -2   8  -4 22.1023 11.8821   5
   2   8   4 25.6029 5.90267   1
  -2   8  -4 43.1024 9.84404   2
   2   8   4 16.2460 11.4930   5
  -3  -8  -4 13.0580 5.97540   1
  -3  -8  -4 11.2753 7.10686   3
   3  -8   4 23.0393 6.62057   3
   3   8   4 19.2693 5.67774   1
  -3   8  -4 26.6356 9.26027   2
   3   8   4 20.2246 10.4390   5
  -3   8  -4 28.0298 12.2994   5
   4  -8   4 10.4425 6.28956   3
  -4  -8  -4 2.29405 7.30953   3
  -4  -8  -4 -1.5572 5.74671   1
   4   8   4 2.03739 9.98557   5
  -4   8  -4 23.5826 9.01836   2
  -4   8  -4 14.5378 10.1221   5
   4   8   4 17.2324 6.00581   1
  -5  -8  -4 39.9735 7.58824   1
  -5  -8  -4 15.9539 7.95357   3
   5  -8   4 28.3973 7.39777   3
   5   8   4 49.1361 11.5359   5
  -5   8  -4 41.0880 11.1285   5
  -5   8  -4 52.4085 10.6004   2
   5   8   4 47.2191 7.61695   1
   6  -8   4 15.8463 7.03349   3
  -6  -8  -4 11.1482 7.62590   1
  -6  -8  -4 8.15401 7.77985   3
  -6   8  -4 21.8927 9.83268   2
   6   8   4 -5.2045 9.86830   5
  -6   8  -4 18.1657 9.97206   5
   6   8   4 2.66318 6.29578   1
  -7  -8  -4 79.0363 9.52579   1
   7  -8   4 71.5051 9.49179   3
  -7  -8  -4 81.4710 10.9128   3
  -7   8  -4 91.0162 12.7231   2
   7   8   4 50.1720 12.5301   5
   7   8   4 77.5104 9.29674   1
  -8  -8  -4 26.4735 9.12252   3
   8  -8   4 -7.1727 6.96554   3
  -8  -8  -4 1.77289 7.32440   1
   8   8   4 -3.1775 10.6238   5
   8   8   4 8.89906 7.16990   1
  -8   8  -4 30.8484 10.5796   2
  -9  -8  -4 5.89713 9.25211   3
   9  -8   4 9.84562 8.87239   3
  -9  -8  -4 5.15038 7.94153   1
   9   8   4 7.56370 7.81212   1
  -9   8  -4 40.5815 11.3630   2
   9   8   4 -6.3750 11.8250   5
  -9   8  -4 33.7060 9.47343   4
  -8   9   4 30.1238 12.2624   5
   7  -9  -4 10.7083 8.65373   3
  -7  -9   4 15.0819 7.78425   1
   7   9  -4 -11.222 11.5926   5
  -7   9   4 22.7027 11.8126   5
  -7   9   4 12.1751 9.27373   2
  -6  -9   4 33.7571 8.29763   1
   6  -9  -4 58.5344 10.2526   3
  -6   9   4 59.5735 10.8026   2
   6   9  -4 34.1221 12.9466   5
  -6   9   4 66.3387 13.4103   5
   5  -9  -4 -3.6485 7.74505   3
  -5  -9   4 0.78951 6.67836   1
   5   9  -4 -16.568 10.7153   5
  -5   9   4 10.8789 9.31979   2
  -5   9   4 11.3603 10.8058   5
   4  -9  -4 19.9497 9.07395   3
  -4  -9   4 -1.8987 6.50256   1
   4   9  -4 0.55787 11.1772   5
  -4   9   4 17.8268 8.06918   2
   4   9  -4 -8.3953 10.1494   2
  -4   9   4 -5.5656 10.7400   5
  -3  -9   4 9.84400 6.65979   1
   3  -9  -4 7.29703 7.97040   3
   3   9  -4 -2.2713 12.7375   5
  -3   9   4 21.6369 8.01739   2
   3   9  -4 -4.0623 9.09171   2
  -3   9   4 20.7237 12.1468   5
  -2  -9   4 31.3940 7.52757   1
   2  -9  -4 34.7105 8.98768   3
  -2   9   4 2.96558 11.4958   5
   2   9  -4 7.17632 11.8557   5
   2   9  -4 6.99667 10.6552   2
  -1  -9   4 2.43884 6.22744   1
   1  -9  -4 -4.7277 7.43081   3
  -1   9   4 17.0940 11.3069   5
   1   9  -4 -8.1265 11.4447   5
   1   9  -4 13.4548 9.56576   2
   0  -9   4 91.3104 8.36819   1
   0  -9  -4 69.7486 10.9291   3
   0   9   4 79.2390 14.2808   5
   0   9  -4 44.0858 10.6015   2
   0   9  -4 60.5409 14.4266   5
  -1  -9  -4 6.84613 8.94669   3
   1  -9   4 -4.0672 6.33928   3
   1   9   4 19.1404 13.5358   5
  -1   9  -4 16.2126 10.7009   2
  -1   9  -4 -16.734 11.2872   5
  -2  -9  -4 53.7396 9.83791   3
  -2  -9  -4 54.2696 8.17653   1
   2  -9   4 48.7065 8.64387   3
  -2   9  -4 45.1746 14.7566   5
  -2   9  -4 67.6464 11.8631   2
   2   9   4 45.2303 13.1060   5
   2   9   4 49.7209 7.63178   1
   3  -9   4 15.8521 7.51099   3
  -3  -9  -4 21.4131 8.96029   3
  -3  -9  -4 2.01231 6.84498   1
   3   9   4 5.26675 6.02010   1
  -3   9  -4 10.6681 12.3046   5
   3   9   4 24.0944 12.4317   5
  -3   9  -4 38.3342 10.7921   2
  -4  -9  -4 10.9818 8.25526   3
  -4  -9  -4 -2.0293 6.60013   1
   4  -9   4 0.51808 7.07524   3
   4   9   4 3.74248 6.18190   1
  -4   9  -4 16.7021 10.1074   2
   4   9   4 -13.456 10.8953   5
  -4   9  -4 -9.6127 11.2150   5
  -5  -9  -4 6.18181 8.29794   3
  -5  -9  -4 2.89563 7.09560   1
   5  -9   4 1.14833 7.45052   3
  -5   9  -4 23.0832 10.3833   2
   5   9   4 10.8096 6.90239   1
  -5   9  -4 3.20924 11.1643   5
   5   9   4 -13.464 11.1068   5
  -6  -9  -4 10.0943 7.80322   1
   6  -9   4 17.1223 7.88464   3
  -6  -9  -4 17.0638 9.01452   3
  -6   9  -4 27.3879 13.0834   5
   6   9   4 20.8295 8.00647   1
  -6   9  -4 40.6773 11.2894   2
   6   9   4 14.5151 12.6387   5
   7  -9   4 13.1732 8.19483   3
  -7  -9  -4 6.68102 9.90374   3
  -7  -9  -4 12.9379 7.97883   1
  -7   9  -4 7.06981 11.9359   2
   7   9   4 9.79707 12.3514   5
   7   9   4 9.39192 7.68059   1
   3 -10  -4 8.06260 11.6395   3
   2 -10  -4 24.4918 9.64956   3
  -2 -10   4 3.86933 7.36236   1
   2  10  -4 -5.1506 16.3254   5
   2  10  -4 13.9617 11.2899   2
   1 -10  -4 34.5358 9.87775   3
   1  10  -4 57.7770 11.5433   2
  -1  10   4 28.5878 16.0323   5
   1  10  -4 35.3738 16.9945   5
   0 -10  -4 14.8356 10.1937   3
   0  10  -4 -1.8344 14.0852   5
   0  10  -4 14.9533 10.4733   2
   0  10   4 -2.4212 16.0556   5
  -1 -10  -4 32.4409 9.87478   3
   1  10   4 15.8287 15.3369   5
  -1  10  -4 17.4842 14.3603   5
  -1  10  -4 49.6973 12.4124   2
  -2 -10  -4 19.9235 9.43291   3
  -2  10  -4 26.7769 10.7103   2
  -2  10  -4 4.82224 13.7664   5
  17   0  -5 13.6279 9.62261   2
 -17   0   5 3.36980 7.91537   4
  17   0  -5 10.0571 7.32387   4
 -17   0   5 8.51231 10.1462   2
 -16   0   5 85.2077 12.9835   2
  16   0  -5 75.3421 9.53038   4
 -16   0   5 66.4727 10.4167   4
  15   0  -5 -3.8576 5.91871   4
 -15   0   5 2.86621 8.55301   2
  15   0  -5 -16.094 5.66351   3
 -15   0   5 1.64876 6.64584   4
 -14   0   5 55.6725 8.35676   4
 -14   0   5 57.5805 10.4540   2
  14   0  -5 53.3349 6.79327   3
 -14   0   5 68.0839 10.5071   5
  14   0  -5 47.0335 7.40621   4
  13   0  -5 -2.9506 4.88317   4
 -13   0   5 3.55163 7.16388   5
 -13   0   5 4.41178 7.09780   2
 -13   0   5 0.06772 5.48410   4
  13   0  -5 4.30237 5.03176   3
 -12   0   5 55.4410 8.38703   5
  12   0  -5 52.5736 6.56216   4
  12   0  -5 60.2506 6.23676   3
 -12   0   5 41.7519 8.38212   2
 -12   0   5 37.2745 6.46824   4
  11   0  -5 1.52132 4.18204   4
 -11   0   5 -7.0270 5.28311   2
 -11   0   5 4.56175 5.38111   5
 -11   0   5 -4.2361 4.21730   4
  11   0  -5 -4.3637 3.54040   3
 -10   0   5 398.067 17.4051   5
 -10   0   5 364.062 14.8310   4
  10   0  -5 406.892 14.7885   4
 -10   0   5 359.328 12.7380   1
  10   0  -5 389.504 12.9649   1
  10   0  -5 374.655 13.8309   3
 -10   0   5 386.654 17.1152   2
   9   0  -5 -4.9610 2.99456   4
  -9   0   5 -1.4533 4.33179   5
  -9   0   5 -4.4118 3.17054   4
  -9   0   5 -2.6976 2.13242   1
  -9   0   5 -3.7901 4.27108   2
   9   0  -5 0.44360 2.49889   3
  -8   0   5 1406.90 44.2113   5
  -8   0   5 1355.29 43.3928   2
  -8   0   5 1363.92 41.8494   4
   8   0  -5 1385.78 40.8122   3
  -8   0   5 1328.31 40.2024   1
   8   0  -5 1393.28 41.6370   4
   7   0  -5 -0.2650 1.80098   4
   7   0  -5 -0.6912 1.83621   3
  -7   0   5 -0.0023 1.57949   1
  -7   0   5 2.17703 3.39080   2
  -7   0   5 3.65360 3.59468   5
  -7   0   5 3.54681 2.15443   4
  -6   0   5 474.942 18.0733   5
  -6   0   5 484.531 15.1268   1
   6   0  -5 516.776 16.1690   4
  -6   0   5 501.987 17.6723   2
   6   0  -5 509.981 15.3813   3
  -6   0   5 466.086 16.1440   4
   5   0  -5 0.00582 1.16029   3
  -5   0   5 1.12332 1.20202   1
   5   0  -5 0.77779 1.74629   4
  -5   0   5 -2.5873 2.41554   5
  -5   0   5 -0.5969 1.88914   4
  -5   0   5 -1.3680 2.22145   2
  -4   0   5 1553.64 45.9362   5
   4   0  -5 1489.89 43.1698   3
  -4   0   5 1496.11 44.1703   4
  -4   0   5 1502.72 45.1795   2
  -4   0   5 1451.50 43.2263   1
   4   0  -5 1510.20 43.9280   4
  -3   0   5 2.07785 1.44895   4
  -3   0   5 0.53457 1.59011   5
  -3   0   5 -2.4276 1.50527   2
   3   0  -5 0.64575 0.72674   3
   3   0  -5 -0.6724 1.20126   4
  -3   0   5 1.26059 0.88989   1
  -2   0   5 670.045 19.4443   1
   2   0  -5 653.812 19.6689   4
  -2   0   5 647.126 20.4267   2
  -2   0   5 641.849 20.7657   5
   2   0  -5 652.805 20.1641   2
   2   0  -5 649.743 18.9151   3
   1   0  -5 1.42274 1.15665   2
   1   0  -5 1.64556 1.24727   4
  -1   0   5 0.73462 1.25809   2
  -1   0   5 -0.3555 1.32572   5
   1   0  -5 0.70777 0.67001   3
  -1   0   5 0.46649 1.11083   1
   0   0  -5 4803.23 137.633   4
   0   0  -5 4833.48 137.095   3
   0   0   5 4892.38 137.642   5
   0   0   5 4752.36 137.674   1
   0   0  -5 4812.07 137.456   2
   1   0   5 1.02742 1.49142   1
   1   0   5 -1.2017 0.79272   5
  -1   0  -5 2.65508 1.21223   2
  -1   0  -5 -0.0868 1.11658   4
  -1   0  -5 -1.2681 0.90543   3
  -2   0  -5 497.129 16.0959   3
   2   0   5 520.906 15.0019   5
  -2   0  -5 503.313 15.7176   2
  -2   0  -5 514.124 16.0248   4
   2   0   5 544.432 16.3473   1
   3   0   5 -1.2401 1.63971   1
  -3   0  -5 -0.2244 1.54039   3
  -3   0  -5 -3.2944 1.42631   4
  -3   0  -5 -1.8847 1.19683   2
  -4   0  -5 1061.64 31.1719   2
   4   0   5 1027.50 31.5404   1
  -4   0  -5 1040.87 31.9282   3
  -4   0  -5 1064.87 31.4415   4
  -5   0  -5 0.16669 1.66729   2
  -5   0  -5 -1.6901 2.28503   3
  -5   0  -5 0.34126 2.03015   4
   5   0   5 -1.3378 0.70914   5
   5   0   5 -1.0615 2.32072   1
   6   0   5 618.029 18.0637   5
   6   0   5 599.951 19.6585   1
  -6   0  -5 610.673 20.3474   3
  -6   0  -5 601.578 19.6822   4
  -6   0  -5 616.643 18.0974   5
  -6   0  -5 614.631 19.6348   2
  -7   0  -5 2.21435 2.27813   2
   7   0   5 0.29103 1.25945   5
  -7   0  -5 -2.9327 2.51267   4
   7   0   5 3.17249 3.12207   1
  -7   0  -5 -0.3646 3.14029   3
  -7   0  -5 -2.0942 1.42163   5
  -8   0  -5 638.887 21.7642   3
   8   0   5 620.005 21.6002   3
   8   0   5 615.646 20.7099   1
  -8   0  -5 629.658 20.9599   4
  -8   0  -5 631.431 21.2117   2
   9   0   5 -3.9972 3.72942   1
  -9   0  -5 -4.7150 3.20422   2
  -9   0  -5 3.68766 3.65644   4
  -9   0  -5 -0.8430 3.23480   3
   9   0   5 0.88307 3.19478   3
 -10   0  -5 19.1031 4.53132   4
  10   0   5 9.99250 4.99584   3
  10   0   5 19.3149 4.88440   1
 -10   0  -5 11.4293 4.30234   2
 -10   0  -5 19.3606 5.51906   3
  11   0   5 -7.0008 4.70472   3
 -11   0  -5 4.70582 5.21131   3
  11   0   5 0.31759 4.19226   1
 -11   0  -5 -2.8284 4.30872   4
 -12   0  -5 55.1713 6.91115   4
 -12   0  -5 38.5755 7.29946   3
  12   0   5 30.6455 6.86105   3
  12   0   5 48.7389 6.99166   1
 -13   0  -5 -1.9730 6.44123   3
  13   0   5 0.47970 6.44728   3
 -13   0  -5 6.06380 5.60365   4
  14   0   5 133.278 11.6763   3
 -14   0  -5 133.191 11.2160   4
 -14   0  -5 106.834 11.0400   3
 -15   0  -5 -2.2158 7.59845   3
  15   0   5 5.61796 7.67254   3
 -15   0  -5 -0.2575 6.45824   4
 -16   0  -5 -6.9408 8.40868   3
 -16   0  -5 4.46985 7.24765   4
  16   0   5 -2.2344 8.38038   3
 -17  -1   5 37.5434 8.53616   4
  17  -1  -5 25.2803 13.7977   3
  17  -1  -5 21.4778 8.82950   4
 -17   1   5 33.2896 11.6834   2
 -17   1   5 36.9774 10.5370   4
  17   1  -5 46.6019 9.01415   4
 -16  -1   5 13.1566 10.6290   2
 -16  -1   5 4.55837 6.98411   4
  16  -1  -5 -2.6733 6.16531   3
  16  -1  -5 -1.4972 7.18987   4
  16   1  -5 13.8946 9.95728   2
 -16   1   5 14.4926 9.82530   2
 -16   1   5 5.17066 7.86024   4
  16   1  -5 3.16783 6.29238   4
 -15  -1   5 15.8767 6.87222   4
  15  -1  -5 24.5658 6.35916   3
 -15  -1   5 23.5393 9.62904   2
  15  -1  -5 16.8390 7.02752   4
 -15   1   5 12.8701 9.00154   2
  15   1  -5 19.4235 8.96597   2
 -15   1   5 21.7203 7.76754   4
  15   1  -5 14.9716 6.49228   4
 -14  -1   5 4.58660 5.91533   4
  14  -1  -5 -7.7715 5.53321   4
 -14  -1   5 6.93793 7.93495   2
 -14  -1   5 11.4760 8.06146   5
  14  -1  -5 14.6742 6.13058   3
  14   1  -5 6.83940 5.53694   4
  14   1  -5 -1.7576 4.70723   3
 -14   1   5 -9.4933 5.80981   4
 -14   1   5 -8.2264 7.37920   2
 -14   1   5 13.6567 8.54568   5
  14   1  -5 -7.2439 6.81417   2
 -13  -1   5 25.4152 8.85805   2
 -13  -1   5 17.8626 7.05781   5
  13  -1  -5 10.8473 4.94891   3
  13  -1  -5 -0.1247 5.42480   4
 -13  -1   5 14.8566 5.82404   4
 -13  -1   5 9.27267 4.51998   3
  13   1  -5 7.99185 4.60894   3
 -13   1   5 11.7873 6.35466   4
  13   1  -5 12.9725 7.88824   2
 -13   1   5 22.6882 8.29747   5
  13   1  -5 11.4731 5.32829   4
 -13   1   5 15.9476 7.63841   2
  12  -1  -5 73.5473 6.73880   3
 -12  -1   5 70.5823 9.25645   5
  12  -1  -5 77.6510 7.72584   4
 -12  -1   5 69.0476 7.81355   4
 -12  -1   5 71.3834 9.60379   2
 -12  -1   5 82.2421 6.44559   3
 -12   1   5 68.8572 9.48150   5
  12   1  -5 66.8064 6.39177   3
 -12   1   5 59.2479 9.12920   2
  12   1  -5 89.3529 9.67957   2
 -12   1   5 77.1676 8.17093   4
  12   1  -5 85.3450 7.43519   4
 -11  -1   5 31.9321 4.68439   3
  11  -1  -5 35.7987 5.58138   4
  11  -1  -5 25.3139 4.65482   3
 -11  -1   5 29.0025 7.22378   2
 -11  -1   5 30.5054 6.80216   5
 -11  -1   5 41.6936 5.76504   4
 -11  -1   5 39.2759 4.65045   1
  11   1  -5 41.8748 5.40100   4
 -11   1   5 38.6482 7.66286   5
  11   1  -5 40.4233 4.47322   1
 -11   1   5 25.8691 5.73682   4
  11   1  -5 30.2762 4.80981   3
 -11   1   5 29.0663 7.21852   2
 -10  -1   5 22.9135 3.93814   3
  10  -1  -5 23.5765 4.08292   3
 -10  -1   5 16.3218 5.72963   5
  10  -1  -5 30.4709 4.94938   4
 -10  -1   5 27.0228 3.91295   1
 -10  -1   5 23.2617 4.66511   4
 -10  -1   5 22.5276 6.11906   2
  10   1  -5 13.5073 3.52785   3
 -10   1   5 22.9491 5.08330   4
 -10   1   5 19.9899 5.20690   2
  10   1  -5 28.1663 4.91568   4
 -10   1   5 18.8593 7.02927   5
   9  -1  -5 438.186 16.0958   4
  -9  -1   5 433.682 14.9533   1
  -9  -1   5 448.692 18.1749   5
  -9  -1   5 432.143 16.0395   4
   9  -1  -5 439.551 15.4103   3
  -9  -1   5 458.024 15.0702   3
  -9  -1   5 462.762 18.4202   2
   9   1  -5 440.825 15.0503   3
  -9   1   5 401.236 18.4320   5
  -9   1   5 454.569 18.1696   2
   9   1  -5 452.398 15.7489   4
  -9   1   5 480.833 16.6480   4
  -8  -1   5 1.98040 3.94518   2
   8  -1  -5 8.52947 1.61587   1
  -8  -1   5 8.47087 4.35387   5
  -8  -1   5 9.68565 2.50203   3
  -8  -1   5 15.6907 2.91963   1
   8  -1  -5 12.9904 3.45214   4
   8  -1  -5 15.0504 3.12279   3
  -8  -1   5 15.5981 3.52775   4
  -8   1   5 9.22720 3.54936   4
  -8   1   5 8.56052 1.63835   1
  -8   1   5 5.98171 4.99089   5
   8   1  -5 9.11500 2.60187   3
  -8   1   5 7.10352 4.05945   2
   8   1  -5 12.6235 3.08080   4
  -7  -1   5 106.833 7.56294   2
  -7  -1   5 121.028 5.33849   1
  -7  -1   5 135.425 8.08223   5
  -7  -1   5 120.496 6.21582   4
   7  -1  -5 124.606 5.72407   3
   7  -1  -5 114.170 6.14710   4
  -7  -1   5 117.455 5.22040   3
   7   1  -5 117.854 7.26671   2
  -7   1   5 112.693 6.39280   4
   7   1  -5 120.991 5.18361   3
  -7   1   5 109.830 4.26260   1
   7   1  -5 118.829 5.86806   4
  -7   1   5 109.279 6.87542   2
  -7   1   5 106.808 8.19392   5
  -6  -1   5 11.6174 3.64047   2
  -6  -1   5 10.5303 2.55045   4
   6  -1  -5 9.38160 2.02720   3
   6  -1  -5 10.5536 2.58280   4
  -6  -1   5 10.2998 2.22652   1
  -6  -1   5 8.19967 1.69820   3
  -6  -1   5 9.01137 3.44942   5
   6   1  -5 7.33884 1.64161   3
  -6   1   5 5.93353 2.54441   2
  -6   1   5 7.45839 3.78927   5
   6   1  -5 7.25029 3.08318   2
  -6   1   5 8.25309 2.65633   4
   6   1  -5 10.9153 2.35790   4
  -6   1   5 13.9562 1.32624   1
   5  -1  -5 173.446 6.36203   3
  -5  -1   5 172.281 6.43703   1
  -5  -1   5 181.038 6.02376   3
   5  -1  -5 178.485 6.99809   4
  -5  -1   5 187.501 7.09478   4
  -5  -1   5 169.417 8.40238   2
  -5  -1   5 175.299 8.48260   5
  -5   1   5 169.701 7.14745   4
   5   1  -5 170.184 5.90125   3
   5   1  -5 186.068 8.19793   2
  -5   1   5 163.651 5.50148   1
   5   1  -5 175.152 6.72348   4
  -5   1   5 175.321 8.95289   5
  -5   1   5 165.430 7.96031   2
  -4  -1   5 537.487 15.5164   3
  -4  -1   5 517.624 16.1166   1
  -4  -1   5 518.376 18.0361   2
   4  -1  -5 521.933 16.4210   4
   4  -1  -5 518.311 15.9941   3
  -4  -1   5 534.927 18.0158   5
   4   1  -5 519.951 16.3474   4
  -4   1   5 528.637 15.3375   1
  -4   1   5 537.303 18.3928   5
   4   1  -5 531.449 17.6603   2
  -4   1   5 521.026 17.4721   2
  -4   1   5 519.324 16.6408   4
   4   1  -5 516.593 15.4602   3
  -3  -1   5 291.913 9.55655   1
   3  -1  -5 290.529 9.75243   4
  -3  -1   5 294.469 11.0269   5
   3  -1  -5 293.349 9.40404   3
  -3  -1   5 307.442 11.3562   2
  -3   1   5 316.261 9.09197   1
   3   1  -5 296.584 10.9114   2
   3   1  -5 291.536 9.77492   4
  -3   1   5 278.070 9.85647   4
  -3   1   5 294.161 10.5402   2
   3   1  -5 299.576 8.69506   3
  -3   1   5 300.812 11.3619   5
  -2  -1   5 239.051 7.86259   1
   2  -1  -5 232.662 7.64222   3
  -2  -1   5 243.284 9.32309   2
  -2  -1   5 249.945 9.00492   5
   2  -1  -5 230.087 7.84253   4
  -2   1   5 233.327 8.42111   2
  -2   1   5 231.610 8.06153   4
   2   1  -5 240.527 8.98345   2
  -2   1   5 231.066 9.02432   5
  -2   1   5 233.748 7.75221   1
   2   1  -5 244.800 8.19465   4
  -1  -1   5 2147.15 60.1094   3
   1  -1  -5 2115.68 60.8936   3
  -1  -1   5 2128.40 61.7502   5
   1  -1  -5 2106.98 60.9469   4
  -1  -1   5 2157.15 61.1170   1
  -1   1   5 2061.47 61.1948   2
  -1   1   5 2186.67 61.0254   1
  -1   1   5 2133.46 61.8753   5
   1   1  -5 2058.95 61.8488   2
   1   1  -5 2090.29 61.4639   4
   0  -1   5 81.5151 3.07214   3
   0  -1  -5 80.8731 3.68857   3
   0  -1   5 86.2647 3.78118   5
   0  -1  -5 88.4920 3.81361   4
   0  -1   5 88.9351 3.98933   1
   0   1   5 88.4834 3.43190   2
   0   1   5 82.1316 4.06989   5
   0   1  -5 82.6982 3.68997   5
   0   1  -5 88.7935 3.14334   3
   0   1   5 92.4233 3.69938   1
   0   1  -5 85.6588 4.35154   2
   0   1  -5 94.5674 4.35836   4
  -1  -1  -5 684.758 20.5061   3
   1  -1   5 682.532 19.9067   5
  -1  -1  -5 661.107 20.1247   4
   1  -1   5 670.606 19.8494   3
   1  -1   5 634.830 20.4892   1
  -1  -1  -5 675.390 19.4057   2
  -1   1  -5 677.678 20.5164   4
  -1   1  -5 679.851 19.8970   3
  -1   1  -5 666.488 19.8255   5
   1   1   5 648.644 20.2102   5
  -1   1  -5 665.781 20.7182   2
   1   1   5 665.394 20.1620   1
  -2  -1  -5 1558.35 44.0884   4
  -2  -1  -5 1492.16 44.7360   3
   2  -1   5 1517.81 44.1920   3
   2  -1   5 1450.14 44.7193   1
  -2   1  -5 1499.35 43.5638   5
  -2   1  -5 1533.81 44.2355   3
   2   1   5 1503.34 44.0673   5
   2   1   5 1511.85 44.3233   1
  -2   1  -5 1550.19 44.9014   2
  -2   1  -5 1547.79 44.5311   4
  -3  -1  -5 9.13541 2.34771   3
   3  -1   5 7.71947 2.13861   1
  -3  -1  -5 11.8219 1.83586   4
  -3  -1  -5 8.70245 0.88232   2
   3  -1   5 5.17016 1.70388   3
  -3   1  -5 7.12846 2.10875   4
  -3   1  -5 9.99344 2.37543   2
   3   1   5 5.52945 1.65986   5
  -3   1  -5 9.23184 1.90186   3
   3   1   5 4.32291 1.75712   1
  -3   1  -5 9.35157 1.25605   5
  -4  -1  -5 27.8830 2.60098   4
   4  -1   5 22.6039 3.00940   1
  -4  -1  -5 22.7278 1.83704   2
   4  -1   5 22.4061 2.73223   3
  -4  -1  -5 22.8140 3.13743   3
  -4   1  -5 22.0769 1.56077   5
  -4   1  -5 21.6065 2.63499   3
  -4   1  -5 25.4708 2.98451   4
   4   1   5 21.0802 2.18334   5
  -4   1  -5 20.4912 2.90382   2
   4   1   5 21.3909 2.67912   1
  -5  -1  -5 215.572 8.02536   4
  -5  -1  -5 204.338 8.97295   3
  -5  -1  -5 208.563 7.53485   2
   5  -1   5 205.672 8.57002   1
   5  -1   5 217.423 8.48305   3
   5   1   5 223.342 8.35931   1
   5   1   5 220.700 7.48251   5
  -5   1  -5 208.622 8.69898   2
  -5   1  -5 206.869 6.88054   5
  -5   1  -5 216.662 8.31013   4
  -5   1  -5 224.939 8.65417   3
   6  -1   5 48.1486 4.56156   1
  -6  -1  -5 45.7098 3.45614   2
  -6  -1  -5 39.3642 4.61544   3
  -6  -1  -5 42.6826 3.64192   4
   6  -1   5 46.6072 4.39902   3
  -6   1  -5 40.3046 2.49995   5
  -6   1  -5 38.9662 4.13568   4
  -6   1  -5 39.8716 4.32525   3
   6   1   5 42.9395 3.12821   5
  -6   1  -5 32.4357 3.93067   2
   6   1   5 49.2847 4.18127   1
   7  -1   5 651.645 21.6409   1
  -7  -1  -5 672.824 21.2026   4
  -7  -1  -5 631.892 22.2478   3
  -7  -1  -5 673.455 21.1837   2
   7  -1   5 675.002 21.9590   3
  -7   1  -5 654.211 19.9176   5
   7   1   5 687.277 21.5790   1
   7   1   5 660.888 20.2455   5
  -7   1  -5 644.417 21.9944   2
  -7   1  -5 645.128 21.9631   3
  -7   1  -5 630.861 21.6004   4
   8  -1   5 91.0479 6.62232   1
  -8  -1  -5 80.0927 5.59559   4
  -8  -1  -5 87.3624 6.02196   2
  -8  -1  -5 76.3135 6.89512   3
   8  -1   5 96.9979 6.74267   3
   8   1   5 90.1053 6.94317   5
  -8   1  -5 92.5318 6.98227   3
  -8   1  -5 85.7521 6.36619   2
  -8   1  -5 79.2691 6.38393   4
   8   1   5 84.9258 6.52707   1
   9  -1   5 100.965 7.59415   3
  -9  -1  -5 78.0771 7.34949   3
   9  -1   5 109.056 7.50614   1
  -9  -1  -5 89.9668 6.55240   4
  -9  -1  -5 80.0747 6.50222   2
  -9   1  -5 99.0326 7.40169   4
  -9   1  -5 83.2670 7.18711   3
  -9   1  -5 99.6144 7.35602   2
   9   1   5 89.3528 6.73490   1
 -10  -1  -5 64.6134 5.98091   4
  10  -1   5 49.8490 6.42646   3
 -10  -1  -5 54.5519 6.95273   3
  10  -1   5 67.9638 6.63576   1
 -10   1  -5 48.3773 6.77001   3
 -10   1  -5 58.8929 7.20617   2
  10   1   5 45.9144 5.70884   1
 -10   1  -5 47.3962 6.20643   4
 -11  -1  -5 5.31146 4.36003   4
 -11  -1  -5 17.4124 5.73819   3
  11  -1   5 9.04607 5.17242   3
  11  -1   5 2.29347 4.68859   1
 -11   1  -5 3.96264 4.98502   2
 -11   1  -5 10.2963 5.73461   3
  11   1   5 2.52985 4.48419   1
 -11   1  -5 5.27610 5.13970   4
  11   1   5 10.0834 5.62799   3
 -12  -1  -5 20.6476 6.67893   3
 -12  -1  -5 34.7439 6.47602   4
  12  -1   5 26.3596 5.61495   3
 -12   1  -5 32.9639 6.05995   3
 -12   1  -5 31.7444 6.76467   2
 -12   1  -5 24.5672 6.40833   4
  12   1   5 25.4565 5.84881   1
  12   1   5 24.8215 7.01958   3
 -13  -1  -5 29.5766 6.84522   4
  13  -1   5 38.4016 7.65601   3
 -13  -1  -5 33.5778 7.70403   3
 -13   1  -5 22.6504 7.26691   3
 -13   1  -5 40.3486 7.44086   4
  13   1   5 37.0662 7.98411   3
  13   1   5 23.3586 6.13927   1
 -14  -1  -5 19.0254 6.91364   4
  14  -1   5 0.04205 6.97445   3
 -14  -1  -5 5.25735 7.50072   3
 -14   1  -5 -2.6523 6.25518   4
  14   1   5 -0.5186 7.35608   3
 -14   1  -5 2.76844 7.34720   3
  14   1   5 -3.2189 7.10425   1
 -15  -1  -5 40.8549 9.05101   3
  15  -1   5 42.9322 9.29242   3
 -15  -1  -5 33.5119 8.21174   4
 -15   1  -5 36.7768 9.00981   3
  15   1   5 31.0013 8.84379   3
 -15   1  -5 51.9229 8.95657   4
  16  -1   5 10.9423 8.71670   3
 -16  -1  -5 6.83326 8.48794   3
  16   1   5 15.4304 9.00624   3
 -16   1  -5 13.0886 7.99532   4
  16  -2  -5 6.45851 7.28995   4
  16  -2  -5 -3.0926 6.64184   3
 -16   2   5 0.94058 8.18753   4
 -16   2   5 15.5640 10.3014   2
  15  -2  -5 19.4952 7.44731   4
 -15  -2   5 25.2548 9.93209   2
  15  -2  -5 19.4965 6.75987   3
 -15  -2   5 27.0976 7.78040   4
 -15   2   5 23.0943 8.36388   4
  15   2  -5 11.8054 8.30028   2
 -15   2   5 22.7384 10.1163   2
  15   2  -5 21.3378 11.8122   5
  15   2  -5 11.7259 6.49303   4
 -14  -2   5 45.1968 8.74231   5
 -14  -2   5 21.4280 6.42644   4
  14  -2  -5 36.7477 7.31309   3
  14  -2  -5 35.2259 7.34126   4
 -14  -2   5 31.7539 9.44634   2
 -14   2   5 50.7399 10.5962   2
 -14   2   5 56.8670 7.85359   4
  14   2  -5 55.7501 9.27026   5
 -14   2   5 24.6623 9.80961   5
  14   2  -5 28.5407 8.90148   2
  14   2  -5 36.2637 6.48210   4
 -13  -2   5 124.210 12.0255   5
  13  -2  -5 109.463 9.76304   4
 -13  -2   5 122.306 12.8149   2
 -13  -2   5 131.179 9.67462   4
  13  -2  -5 142.359 9.56009   3
 -13  -2   5 116.743 9.33871   1
  13   2  -5 124.384 8.71275   1
 -13   2   5 116.676 13.0869   5
  13   2  -5 150.811 9.80332   4
  13   2  -5 124.443 11.6307   5
 -13   2   5 133.939 12.9900   2
  13   2  -5 125.733 12.0193   2
 -13   2   5 128.763 10.6135   4
 -12  -2   5 5.28318 3.70618   3
 -12  -2   5 8.66953 6.25233   5
 -12  -2   5 6.76570 4.88871   4
  12  -2  -5 3.72011 4.45231   3
 -12  -2   5 -1.8821 4.33388   1
 -12  -2   5 7.25700 6.51528   2
  12   2  -5 4.90392 5.86772   5
 -12   2   5 0.20076 6.61318   5
  12   2  -5 2.90909 6.02423   2
 -12   2   5 6.41937 6.62620   2
  12   2  -5 2.97753 4.29551   1
 -12   2   5 -2.4490 5.43302   4
  12   2  -5 0.89076 4.26232   4
  12   2  -5 5.25820 4.39905   3
 -11  -2   5 171.642 8.46346   3
 -11  -2   5 150.216 9.03695   4
 -11  -2   5 170.380 12.2997   5
 -11  -2   5 161.872 8.31413   1
 -11  -2   5 164.804 13.3936   2
  11  -2  -5 150.565 8.71369   3
 -11   2   5 149.092 11.7324   2
 -11   2   5 147.648 12.8840   5
  11   2  -5 166.939 8.55095   3
  11   2  -5 168.900 12.4697   2
 -11   2   5 123.916 8.59755   4
  11   2  -5 153.062 8.51240   4
  11   2  -5 133.850 10.4883   5
 -10  -2   5 1.57334 3.08897   3
 -10  -2   5 -0.6490 5.19941   2
 -10  -2   5 1.36721 5.66677   5
 -10  -2   5 1.57648 3.36003   1
  10  -2  -5 -0.0966 3.96228   3
 -10  -2   5 -2.1920 3.49948   4
 -10   2   5 -1.0927 5.12005   2
 -10   2   5 6.43114 5.92108   5
  10   2  -5 3.51711 5.11320   2
  10   2  -5 -7.7066 5.06776   5
  10   2  -5 0.38988 3.28566   4
 -10   2   5 -5.3901 4.20593   4
  10   2  -5 -2.1809 3.09351   3
  -9  -2   5 76.8071 8.39680   2
  -9  -2   5 60.4872 7.27669   5
   9  -2  -5 65.9098 5.61295   3
  -9  -2   5 65.4455 5.26859   1
  -9  -2   5 57.7829 4.74150   3
  -9  -2   5 72.3840 5.86781   4
  -9   2   5 59.4677 8.37199   5
   9   2  -5 65.2201 4.94064   3
  -9   2   5 66.2879 7.02177   2
   9   2  -5 52.9217 4.90514   4
   9   2  -5 63.2515 7.13704   5
  -9   2   5 50.7503 5.37451   4
   9   2  -5 69.8538 7.46603   2
  -8  -2   5 213.073 8.43262   3
  -8  -2   5 220.508 9.29481   4
  -8  -2   5 212.673 11.7471   2
  -8  -2   5 219.753 11.4401   5
   8  -2  -5 206.449 8.93884   3
  -8  -2   5 237.712 9.19995   1
  -8   2   5 228.319 10.0522   4
  -8   2   5 223.570 10.8554   2
   8   2  -5 233.274 8.63276   3
   8   2  -5 224.364 8.96787   4
  -8   2   5 207.808 12.3786   5
   8   2  -5 243.731 11.5718   2
  -7  -2   5 394.047 13.4811   1
   7  -2  -5 379.824 13.4062   3
  -7  -2   5 398.347 15.7810   5
  -7  -2   5 416.626 13.9296   4
  -7  -2   5 410.289 16.3217   2
  -7  -2   5 388.943 12.8190   3
  -7   2   5 384.866 16.5267   5
   7   2  -5 384.563 13.3001   4
   7   2  -5 383.011 15.5278   2
  -7   2   5 390.497 14.2547   4
  -7   2   5 380.568 15.1126   2
  -6  -2   5 2.53319 2.14952   1
  -6  -2   5 2.87226 3.22562   5
  -6  -2   5 2.21160 3.56350   2
  -6  -2   5 3.53115 1.59384   3
   6  -2  -5 0.38852 2.08482   3
  -6   2   5 3.54816 2.67053   4
   6   2  -5 0.86039 3.13810   2
   6   2  -5 1.73155 1.88426   4
  -6   2   5 -0.5906 3.45616   5
  -6   2   5 2.62035 3.04826   2
  -5  -2   5 2730.35 79.2874   5
   5  -2  -5 2696.46 77.5878   4
  -5  -2   5 2654.00 77.3760   1
  -5  -2   5 2675.13 76.5823   3
   5  -2  -5 2601.47 77.2474   3
  -5  -2   5 2694.34 79.8064   2
   5   2  -5 2640.10 79.2461   2
   5   2  -5 2692.68 77.2386   4
   5   2  -5 2679.90 79.0327   5
  -5   2   5 2683.87 77.7960   4
  -5   2   5 2698.87 79.7772   5
  -5   2   5 2606.16 78.7424   2
  -4  -2   5 11.0350 2.24256   1
   4  -2  -5 15.3629 2.32140   4
  -4  -2   5 13.1518 3.58522   2
  -4  -2   5 18.7641 3.35369   5
  -4  -2   5 17.9403 1.56371   3
   4  -2  -5 20.1067 2.44037   3
  -4   2   5 16.4783 0.84809   1
  -4   2   5 16.9565 3.50130   5
  -4   2   5 12.4183 2.90668   2
   4   2  -5 16.0971 3.42608   2
   4   2  -5 13.3645 2.10241   4
   4   2  -5 15.2622 3.12669   5
  -4   2   5 16.3030 2.52248   4
  -3  -2   5 49.4606 3.28530   1
  -3  -2   5 50.4490 2.32167   3
   3  -2  -5 57.0828 3.15822   4
  -3  -2   5 54.1824 4.33359   5
   3  -2  -5 54.5284 3.23371   3
  -3   2   5 55.6545 4.97377   5
  -3   2   5 54.3544 2.50468   1
   3   2  -5 53.3946 4.25773   5
   3   2  -5 54.4999 3.32667   4
  -3   2   5 54.2909 3.30861   4
  -3   2   5 55.3344 3.91083   2
   3   2  -5 55.9697 4.73545   2
   2  -2  -5 905.831 26.8418   4
  -2  -2   5 893.606 28.1497   5
   2  -2  -5 892.606 27.0731   3
  -2  -2   5 908.201 26.2521   3
  -2  -2   5 917.706 27.1339   1
   2   2  -5 893.759 27.4016   4
   2   2  -5 896.516 28.4117   2
  -2   2   5 918.354 27.6012   2
  -2   2   5 890.647 28.4343   5
   2   2  -5 887.478 28.0094   5
  -2   2   5 942.792 26.4964   1
  -2   2   5 931.536 27.1037   4
  -1  -2   5 0.78281 1.70071   5
   1  -2  -5 -0.2832 1.34444   3
  -1  -2   5 0.00493 0.75328   3
   1  -2  -5 3.06187 1.17191   4
  -1  -2   5 0.60772 1.36492   1
   1   2  -5 1.07047 1.73386   4
   1   2  -5 -0.1978 2.17226   2
  -1   2   5 -0.8132 2.14123   5
  -1   2   5 0.26864 1.02950   1
   1   2  -5 -1.2552 1.55456   5
  -1   2   5 0.62462 1.35754   2
   0  -2  -5 264.542 8.82714   1
   0  -2   5 273.407 8.48497   3
   0  -2  -5 279.876 9.44566   3
   0  -2  -5 270.612 8.67725   4
   0  -2   5 276.566 9.21285   1
   0  -2   5 273.717 9.61906   5
   0   2   5 270.625 8.89881   1
   0   2   5 262.731 10.0225   5
   0   2  -5 272.646 9.58427   5
   0   2  -5 276.721 10.3363   2
   0   2  -5 256.799 9.37205   4
   0   2   5 267.646 8.76058   2
   1  -2   5 990.054 29.0121   3
  -1  -2  -5 974.126 28.9911   4
  -1  -2  -5 985.797 29.3101   1
  -1  -2  -5 1017.49 30.0286   3
   1  -2   5 991.719 29.5448   1
  -1   2  -5 993.876 29.6328   5
   1   2   5 997.794 29.3478   1
   1   2   5 996.118 28.6104   2
   1   2   5 973.127 30.1579   5
  -1   2  -5 964.850 29.6082   4
  -1   2  -5 985.059 30.5398   2
  -2  -2  -5 4.55298 2.09796   3
   2  -2   5 -0.1539 1.45846   3
   2  -2   5 2.28819 1.71421   1
  -2  -2  -5 2.27352 1.74850   1
  -2  -2  -5 2.50786 1.24737   4
  -2   2  -5 1.01467 2.12378   2
  -2   2  -5 1.25293 1.92906   4
  -2   2  -5 2.06238 1.78351   5
   2   2   5 1.49404 1.57795   1
   2   2   5 -1.7783 2.19069   5
   3  -2   5 525.604 17.3155   1
  -3  -2  -5 535.709 17.9635   3
  -3  -2  -5 524.333 17.0939   1
   3  -2   5 564.200 17.0574   3
  -3  -2  -5 556.153 16.3302   4
  -3   2  -5 544.044 18.2363   2
  -3   2  -5 532.318 17.0833   3
   3   2   5 542.927 17.1590   1
  -3   2  -5 523.460 17.0223   5
   3   2   5 553.027 17.5124   5
  -3   2  -5 532.462 17.3680   4
   4  -2   5 189.229 7.30786   3
  -4  -2  -5 190.973 7.48734   1
  -4  -2  -5 188.433 6.41577   4
   4  -2   5 173.965 7.40612   1
  -4  -2  -5 162.631 8.02306   3
   4   2   5 184.008 7.37273   1
  -4   2  -5 173.732 7.53600   4
  -4   2  -5 164.382 8.11360   2
   4   2   5 174.441 5.39194   2
  -4   2  -5 186.454 7.42559   3
  -4   2  -5 178.618 7.14535   5
   4   2   5 177.175 7.39472   5
   5  -2   5 297.600 10.8365   3
   5  -2   5 286.136 10.8722   1
  -5  -2  -5 300.960 10.8483   1
  -5  -2  -5 302.379 9.91788   4
  -5  -2  -5 291.117 11.5708   3
  -5   2  -5 281.212 10.2488   5
  -5   2  -5 299.769 10.8486   4
   5   2   5 299.538 10.6173   5
   5   2   5 292.058 10.8008   1
   5   2   5 282.574 9.20166   2
  -5   2  -5 295.576 10.9668   3
  -5   2  -5 291.051 11.6162   2
   6  -2   5 141.692 7.20905   1
  -6  -2  -5 138.022 5.67346   2
   6  -2   5 128.470 6.88256   3
  -6  -2  -5 142.635 7.83964   3
  -6  -2  -5 126.155 5.64580   4
  -6  -2  -5 138.809 6.91461   1
  -6   2  -5 137.582 7.15487   3
   6   2   5 128.925 5.42529   2
  -6   2  -5 130.432 6.03934   5
  -6   2  -5 132.532 6.64127   4
  -6   2  -5 141.410 7.65327   2
   6   2   5 142.887 6.97142   1
   6   2   5 136.699 6.53459   5
   7  -2   5 5.04835 3.51232   1
  -7  -2  -5 5.98203 2.56198   4
  -7  -2  -5 7.55327 2.40341   2
  -7  -2  -5 8.71139 4.06273   3
  -7  -2  -5 8.91518 3.55726   1
   7  -2   5 11.5422 3.49877   3
  -7   2  -5 12.8826 2.63116   5
   7   2   5 5.68430 3.34908   1
  -7   2  -5 12.7356 4.09471   2
   7   2   5 11.5194 3.03960   5
  -7   2  -5 8.97898 3.75692   3
  -7   2  -5 8.03142 3.55170   4
   7   2   5 9.49018 2.42317   2
   8  -2   5 67.8923 5.73199   3
  -8  -2  -5 80.6644 6.35332   1
  -8  -2  -5 73.6024 5.30386   4
  -8  -2  -5 82.3374 7.35701   3
   8  -2   5 68.2900 6.05589   1
   8   2   5 73.7891 6.42584   1
  -8   2  -5 77.2583 7.43449   2
  -8   2  -5 49.0387 5.80901   4
   8   2   5 68.7389 5.49886   5
  -8   2  -5 56.7840 5.60088   3
  -9  -2  -5 303.993 11.8797   4
   9  -2   5 317.435 13.1044   3
  -9  -2  -5 286.603 13.6987   3
   9  -2   5 284.097 12.5647   1
   9   2   5 311.661 12.6570   1
  -9   2  -5 307.490 14.2299   2
  -9   2  -5 299.071 13.1498   3
  -9   2  -5 297.548 12.9983   4
  10  -2   5 3.79927 4.47805   1
 -10  -2  -5 2.39423 5.04475   3
 -10  -2  -5 0.20388 3.39290   4
  10  -2   5 8.86474 5.01286   3
 -10   2  -5 6.59356 4.85575   2
 -10   2  -5 -0.1166 4.77770   3
  10   2   5 -4.2356 4.28917   1
 -10   2  -5 12.2545 5.10366   4
 -11  -2  -5 160.208 8.81561   4
  11  -2   5 132.325 9.99056   3
 -11  -2  -5 140.924 10.9161   3
 -11   2  -5 154.559 10.6197   3
  11   2   5 155.829 9.78550   1
 -11   2  -5 157.528 10.3190   4
 -11   2  -5 167.109 12.0335   2
 -12  -2  -5 28.7695 7.77852   3
  12  -2   5 30.1853 6.67176   3
 -12  -2  -5 29.7090 5.35164   4
 -12   2  -5 44.3297 7.31948   4
  12   2   5 28.2997 6.49627   1
 -12   2  -5 30.3438 7.40411   2
 -12   2  -5 33.8156 7.14599   3
  13  -2   5 9.92956 6.62573   3
 -13  -2  -5 0.81175 6.61965   3
  13   2   5 8.18549 6.06973   1
 -13   2  -5 17.5626 7.00224   4
  13   2   5 -0.6098 6.87014   3
 -13   2  -5 12.6861 6.98308   2
 -14  -2  -5 18.0506 8.02048   3
  14  -2   5 0.99392 7.03202   3
 -14   2  -5 -0.3602 7.09697   4
  14   2   5 2.04053 7.10144   1
  14   2   5 -11.065 7.40279   3
 -15  -2  -5 7.18695 8.17177   3
  15  -2   5 12.9665 8.11337   3
  15   2   5 -0.0413 6.71992   1
 -15   2  -5 23.2441 8.54908   4
  15   2   5 23.4219 9.17963   3
  16  -3  -5 11.4062 7.51152   3
  16  -3  -5 8.42355 8.03076   4
 -16   3   5 3.01236 8.69193   4
 -16   3   5 23.2549 10.9706   2
  15  -3  -5 -3.6372 6.85055   4
  15  -3  -5 5.92563 6.62859   3
 -15   3   5 8.93473 8.20522   4
  15   3  -5 2.40326 8.82259   5
 -15   3   5 2.08581 9.42048   2
  14  -3  -5 71.5598 8.64708   3
  14  -3  -5 89.2905 8.88854   4
 -14  -3   5 86.9345 13.0801   2
 -14  -3   5 61.6632 10.6971   5
 -14  -3   5 65.9619 8.20662   1
  14   3  -5 51.8035 7.48842   1
  14   3  -5 67.7906 11.5270   2
 -14   3   5 72.6725 11.6397   2
 -14   3   5 72.9967 9.70385   4
  14   3  -5 66.8086 9.90640   5
 -13  -3   5 9.68638 5.79218   1
 -13  -3   5 7.58088 7.12558   5
 -13  -3   5 12.0644 8.10195   2
  13  -3  -5 6.93875 5.64149   3
  13   3  -5 -1.7851 6.90777   2
 -13   3   5 3.99355 7.96185   2
 -13   3   5 13.4858 9.19637   5
 -13   3   5 15.5240 7.14851   4
  13   3  -5 9.44886 5.62258   1
  13   3  -5 -3.0061 7.26272   5
 -12  -3   5 134.075 9.50787   1
  12  -3  -5 116.509 9.00632   3
 -12  -3   5 135.070 11.7295   5
 -12  -3   5 116.979 12.2216   2
 -12  -3   5 128.007 8.63574   4
  12   3  -5 135.515 8.67209   4
 -12   3   5 128.660 12.4261   2
  12   3  -5 124.154 11.2262   5
 -12   3   5 126.196 13.5554   5
 -12   3   5 120.523 10.4776   4
  12   3  -5 129.852 12.1224   2
  11  -3  -5 -4.7128 4.76406   3
 -11  -3   5 5.40073 7.25639   2
 -11  -3   5 5.26507 4.42269   4
 -11  -3   5 -0.1482 5.81161   5
 -11  -3   5 -3.5021 4.56257   1
  11   3  -5 -1.9189 3.91816   3
  11   3  -5 8.42942 7.11056   2
  11   3  -5 1.88903 6.35020   5
  11   3  -5 0.83786 3.59424   4
 -11   3   5 -0.5415 6.41914   5
 -11   3   5 1.90066 6.27212   2
 -11   3   5 -2.8736 5.00456   4
  10  -3  -5 114.722 7.71328   3
 -10  -3   5 106.649 6.91887   3
 -10  -3   5 124.356 11.3541   2
 -10  -3   5 99.0007 6.97928   4
 -10  -3   5 117.195 7.64263   1
 -10  -3   5 127.576 10.3312   5
 -10   3   5 106.483 8.59973   4
  10   3  -5 115.472 10.3477   2
 -10   3   5 86.0027 9.58555   2
  10   3  -5 105.328 9.96351   5
  10   3  -5 109.693 6.60502   4
 -10   3   5 124.069 11.8295   5
  10   3  -5 114.177 6.97517   3
  -9  -3   5 7.43597 6.23402   2
  -9  -3   5 6.69898 5.76408   5
  -9  -3   5 -0.1937 2.68300   3
  -9  -3   5 3.49311 4.16218   1
   9  -3  -5 7.82450 3.77353   3
  -9   3   5 5.14520 6.47047   5
   9   3  -5 -2.5233 4.81677   2
   9   3  -5 1.10860 2.74282   4
  -9   3   5 2.09916 4.18787   4
   9   3  -5 4.21801 4.80880   5
  -9   3   5 -8.5227 4.54424   2
  -8  -3   5 77.7923 4.92472   3
   8  -3  -5 84.3524 6.07443   3
  -8  -3   5 68.6671 8.20478   2
  -8  -3   5 74.0548 5.91450   1
  -8  -3   5 75.8849 7.80277   5
   8   3  -5 76.2844 7.54994   5
   8   3  -5 77.1781 7.99741   2
   8   3  -5 73.3606 5.19881   4
  -8   3   5 72.0179 7.79373   2
  -8   3   5 78.4160 6.65866   4
  -8   3   5 55.9490 8.22746   5
   7  -3  -5 4.71451 2.94798   3
  -7  -3   5 7.93404 4.20342   5
  -7  -3   5 2.89857 2.12106   3
  -7  -3   5 -0.2672 3.02761   1
  -7   3   5 -0.0677 4.43228   5
   7   3  -5 8.14267 2.72733   4
   7   3  -5 9.75471 4.22780   5
  -7   3   5 3.55034 3.41616   4
   7   3  -5 0.34093 4.08864   2
  -7   3   5 2.31992 4.02996   2
  -6  -3   5 608.392 21.2588   5
   6  -3  -5 566.485 19.1153   3
  -6  -3   5 589.147 18.3854   3
  -6  -3   5 605.773 19.3504   1
  -6   3   5 562.475 19.4596   4
  -6   3   5 585.662 21.7687   5
   6   3  -5 599.618 18.7386   4
   6   3  -5 585.534 20.9851   5
  -6   3   5 580.722 20.8505   2
   6   3  -5 593.876 21.2304   2
  -5  -3   5 44.5893 3.20919   3
  -5  -3   5 39.8438 4.99466   5
  -5  -3   5 40.4280 4.00620   1
   5  -3  -5 41.1434 3.91768   3
   5   3  -5 40.7928 5.27077   2
  -5   3   5 48.3168 5.14621   2
   5   3  -5 35.3619 4.97743   5
  -5   3   5 39.6604 5.64942   5
  -5   3   5 46.3169 4.17518   4
   5   3  -5 43.3749 3.67668   4
  -4  -3   5 481.405 15.5017   1
  -4  -3   5 474.800 16.9276   5
  -4  -3   5 489.217 14.7154   3
   4  -3  -5 453.421 15.2957   3
   4  -3  -5 459.725 15.0929   4
  -4   3   5 461.518 16.3835   2
  -4   3   5 475.725 17.5028   5
   4   3  -5 464.363 15.1950   4
   4   3  -5 439.953 16.9279   2
  -4   3   5 466.880 13.6808   1
   4   3  -5 472.238 16.8519   5
  -4   3   5 438.877 15.2286   4
  -3  -3   5 2.18585 2.29051   5
  -3  -3   5 0.58188 2.16597   1
   3  -3  -5 2.85243 1.70223   3
  -3  -3   5 -0.6006 1.31549   3
   3  -3  -5 4.36911 1.72437   4
   3   3  -5 -1.0965 2.07490   5
  -3   3   5 -2.0174 3.18171   5
   3   3  -5 0.56805 2.14404   4
  -3   3   5 1.78351 1.06626   1
  -3   3   5 1.92739 2.25638   2
  -3   3   5 1.46294 1.75997   4
   3   3  -5 4.69512 3.36815   2
   2  -3  -5 1443.83 42.4134   1
  -2  -3   5 1439.94 44.4463   5
  -2  -3   5 1447.96 42.6211   3
   2  -3  -5 1485.78 42.7814   4
  -2  -3   5 1495.45 43.3823   1
   2  -3  -5 1454.88 43.4185   3
  -2   3   5 1488.89 43.8533   2
   2   3  -5 1493.05 43.4657   4
   2   3  -5 1498.60 44.9625   2
  -2   3   5 1436.39 42.9229   4
  -2   3   5 1433.01 44.9831   5
   2   3  -5 1470.63 44.4907   5
  -2   3   5 1475.03 42.4432   1
   1  -3  -5 50.9221 4.02363   3
   1  -3  -5 53.0929 2.72239   4
   1  -3  -5 53.0338 3.03192   1
  -1  -3   5 50.7201 2.85763   3
  -1  -3   5 58.4636 3.66786   1
  -1   3   5 50.9548 2.96031   1
   1   3  -5 60.1089 4.10650   4
   1   3  -5 50.8755 4.45418   5
  -1   3   5 50.4800 3.43902   2
   1   3  -5 60.3854 4.64453   2
  -1   3   5 61.5681 3.10404   4
  -1   3   5 57.9984 5.52877   5
   0  -3  -5 195.376 6.51444   4
   0  -3   5 197.835 6.90049   3
   0  -3  -5 204.783 7.93197   3
   0  -3   5 193.782 7.36972   1
   0  -3  -5 191.348 7.02565   1
   0   3  -5 194.539 8.73525   2
   0   3   5 184.750 9.04645   5
   0   3   5 200.538 7.07013   1
   0   3  -5 200.014 7.50391   4
   0   3   5 193.977 7.20447   2
   0   3  -5 194.826 8.27548   5
   1  -3   5 80.3658 4.05201   3
  -1  -3  -5 87.8143 4.34051   1
  -1  -3  -5 74.9619 3.41853   4
  -1  -3  -5 86.5407 5.11648   3
   1  -3   5 87.0241 4.54485   1
   1   3   5 89.4296 4.29576   1
  -1   3  -5 82.6465 4.53639   4
   1   3   5 90.5320 3.96378   2
  -1   3  -5 87.9238 5.70706   2
  -1   3  -5 77.9518 5.05402   5
   1   3   5 87.4298 6.13612   5
  -2  -3  -5 910.680 27.9571   1
  -2  -3  -5 947.303 28.9922   3
   2  -3   5 924.321 27.8840   1
  -2  -3  -5 929.740 26.6667   4
   2  -3   5 919.947 27.7457   3
  -2   3  -5 924.145 29.6515   2
   2   3   5 895.879 27.9399   1
   2   3   5 919.594 27.0174   2
   2   3   5 916.174 29.2451   5
  -2   3  -5 921.937 28.7795   5
  -2   3  -5 926.304 28.1437   4
   3  -3   5 28.2028 3.01158   1
  -3  -3  -5 33.4266 1.91050   4
  -3  -3  -5 34.5435 3.53828   1
   3  -3   5 35.2184 3.24219   3
  -3  -3  -5 27.3714 3.62789   3
   3   3   5 32.5786 4.31185   5
   3   3   5 35.2885 3.49152   1
  -3   3  -5 28.4121 4.05103   5
  -3   3  -5 32.4561 4.95345   2
   3   3   5 35.0803 2.21192   2
  -3   3  -5 37.3897 3.73342   4
   4  -3   5 1369.89 41.3634   3
  -4  -3  -5 1399.24 39.9963   4
  -4  -3  -5 1392.43 42.7254   3
   4  -3   5 1372.52 41.1716   1
  -4  -3  -5 1383.94 41.5123   1
   4   3   5 1395.49 39.8623   2
   4   3   5 1371.61 41.5427   1
  -4   3  -5 1404.65 42.0561   5
  -4   3  -5 1357.15 41.6105   4
  -4   3  -5 1374.25 43.0025   2
   4   3   5 1391.06 42.2148   5
   5  -3   5 9.08536 2.67090   1
  -5  -3  -5 6.80083 3.17194   1
   5  -3   5 4.68324 2.80989   3
  -5  -3  -5 5.84551 1.54184   4
  -5  -3  -5 0.33348 2.67314   3
   5   3   5 1.44347 3.03043   5
   5   3   5 6.35581 1.55619   2
  -5   3  -5 2.87333 3.18674   5
  -5   3  -5 2.47717 3.93327   2
  -5   3  -5 9.45112 2.65867   4
   5   3   5 3.01378 2.88545   1
  -6  -3  -5 7.85138 3.31132   3
  -6  -3  -5 4.71937 1.91088   4
   6  -3   5 7.56977 2.91744   1
  -6  -3  -5 0.67734 3.26723   1
   6  -3   5 9.22916 3.31414   3
  -6   3  -5 6.15603 3.14035   5
   6   3   5 7.76327 3.72355   5
   6   3   5 4.45220 3.26938   1
  -6   3  -5 6.81855 4.41080   2
  -6   3  -5 6.46885 3.54224   4
  -7  -3  -5 27.4899 5.31857   3
  -7  -3  -5 31.9292 3.19028   4
   7  -3   5 28.2894 4.10397   1
   7  -3   5 30.6783 4.52441   3
  -7  -3  -5 22.0269 4.48661   1
   7   3   5 28.8429 4.58201   1
   7   3   5 30.3895 4.56886   5
  -7   3  -5 30.9099 4.35531   5
  -7   3  -5 28.0620 5.50191   2
  -7   3  -5 27.1905 4.69406   4
  -8  -3  -5 56.9541 7.12899   3
  -8  -3  -5 65.3360 6.36152   1
   8  -3   5 66.7388 5.73388   1
   8  -3   5 54.5803 5.93811   3
  -8   3  -5 68.6876 6.16187   4
   8   3   5 65.8371 6.65924   1
   8   3   5 65.2322 6.15925   5
  -8   3  -5 69.2480 7.61350   2
  -9  -3  -5 -4.6915 4.81977   3
  -9  -3  -5 -4.1141 4.34955   1
   9  -3   5 -7.8564 4.00527   3
   9   3   5 2.92753 4.38253   1
  -9   3  -5 5.74481 4.93213   2
  -9   3  -5 -0.2433 4.51530   4
 -10  -3  -5 188.606 11.8653   3
  10  -3   5 193.037 10.8913   3
 -10  -3  -5 173.897 10.5867   1
 -10   3  -5 212.196 11.4580   4
 -10   3  -5 191.521 12.3848   2
  10   3   5 223.269 11.0737   1
 -11  -3  -5 -4.1660 5.62902   3
  11  -3   5 3.78693 5.29900   3
 -11  -3  -5 -8.2435 5.23332   1
 -11   3  -5 -1.1271 5.56955   4
 -11   3  -5 9.33796 6.87649   2
  11   3   5 5.23402 5.28241   1
  12  -3   5 43.3958 7.45574   3
 -12  -3  -5 48.5299 8.29830   3
 -12   3  -5 45.1668 8.57900   2
  12   3   5 47.6156 8.17471   1
 -12   3  -5 57.3217 8.25382   4
  13  -3   5 -0.8485 6.41442   3
 -13  -3  -5 -2.2001 6.84307   3
 -13   3  -5 0.87812 7.07411   4
  13   3   5 -0.2735 6.09132   1
 -13   3  -5 14.1135 8.43534   2
  14  -3   5 10.1709 7.35180   3
 -14  -3  -5 15.4547 7.77428   3
  14   3   5 20.6099 7.39487   1
 -14   3  -5 15.0988 9.35548   2
  14   3   5 -4.6959 7.62220   3
 -14   3  -5 18.1588 8.18303   4
 -15  -3  -5 -11.363 7.36304   3
  15  -3   5 1.30411 8.45756   3
 -15   3  -5 23.8112 8.98536   4
  15   3   5 4.02433 8.42824   3
  15   3   5 -2.7646 8.08360   1
 -15  -4   5 -4.3478 6.38657   1
  15  -4  -5 7.76432 8.14228   3
  15  -4  -5 4.09035 8.76639   4
  15   4  -5 0.29586 7.98453   5
 -15   4   5 4.75226 8.17699   4
  15   4  -5 3.85614 7.27832   1
 -15   4   5 -8.1391 9.24517   2
 -14  -4   5 14.0683 9.40652   5
  14  -4  -5 18.6082 7.87036   4
 -14  -4   5 29.0351 7.60622   1
  14  -4  -5 26.3068 7.37983   3
 -14   4   5 34.1284 8.91526   4
  14   4  -5 22.6235 7.32281   1
 -14   4   5 45.5255 11.3424   2
  14   4  -5 26.3662 8.73379   5
 -13  -4   5 76.8649 8.63159   1
 -13  -4   5 75.2013 11.2176   5
  13  -4  -5 88.5293 9.40501   3
  13   4  -5 79.1859 10.5180   5
 -13   4   5 78.3309 9.79722   4
 -13   4   5 99.7485 12.4373   2
 -13   4   5 68.4309 12.4081   5
  13   4  -5 76.2894 8.30413   1
  13   4  -5 79.6504 11.4636   2
 -12  -4   5 1.71024 6.97650   5
[truncated: 848,005 more chars]
