# Supplementary material for: Crystal structure and Hirshfeld surface analysis of a pyridiniminium bromide salt: 1-[2-(adamantan-1-yl)-2-oxoeth­yl]pyridin-4-iminium bromide
Source: Acta Crystallogr E Crystallogr Commun. 2018 Jun 28;74(Pt 7):1030–4. doi: 10.1107/S2056989018009131 (PMC6038631; doi:10.1107/S2056989018009131)
Supplement: Supplementary file 2 [file e-74-01030-Isup2.hkl]

#
# h,k,l, Fc-squared, Fo-squared, sigma(Fo-squared), status flag
#
data_I
_shelx_title ' mo_adp2b_0m in P2(1)/c (RT)'
_shelx_refln_list_code          4
_shelx_F_calc_maximum      213.08
_exptl_crystal_F_000       728.00
_reflns_d_resolution_high  0.6981

loop_
 _space_group_symop_operation_xyz
 'x, y, z'
 '-x, y+1/2, -z+1/2'
 '-x, -y, -z'
 'x, -y-1/2, z-1/2'

_cell_length_a    18.7577
_cell_length_b     7.1508
_cell_length_c    11.9909
_cell_angle_alpha  90.000
_cell_angle_beta   98.212
_cell_angle_gamma  90.000

_shelx_F_squared_multiplier     1.000

loop_
 _refln_index_h
 _refln_index_k
 _refln_index_l
 _refln_F_squared_calc
 _refln_F_squared_meas
 _refln_F_squared_sigma
 _refln_observed_status
   2   0   0       3327.62       3756.22        48.61 o
   3   0   0       1380.33       1408.93        19.53 o
   4   0   0       6246.70       6502.10        84.48 o
   5   0   0      23208.81      23541.51       300.39 o
   6   0   0       3577.71       3613.83        49.12 o
   7   0   0        550.58        641.91        12.06 o
   8   0   0      21495.53      22588.92       290.05 o
   9   0   0      10334.35      11594.55       151.63 o
  10   0   0       6008.28       6621.48        89.39 o
  11   0   0       1571.52       1590.42        26.56 o
  12   0   0         60.69         46.01         8.90 o
  13   0   0       1504.68       1505.74        26.55 o
  14   0   0       1716.00       1777.82        30.73 o
  15   0   0        375.12        360.00        15.25 o
  16   0   0        908.38       1003.87        22.95 o
  17   0   0        400.20        409.45        16.64 o
  18   0   0         32.51         68.51        21.56 o
  19   0   0        415.37        487.86        38.17 o
  20   0   0          2.09         22.42        22.46 o
  21   0   0         81.44        107.81        40.26 o
  22   0   0        230.44        237.96        30.80 o
  23   0   0         42.98         26.90        66.44 o
  24   0   0         86.43         82.69        32.27 o
  25   0   0         17.64          3.44        28.98 o
  26   0   0        226.75        296.27        39.03 o
   1   1   0       1237.89       1221.07        11.80 o
   2   1   0       4520.59       4722.45        39.47 o
   3   1   0        868.82        910.98         9.04 o
   4   1   0       1149.94       1187.14        11.12 o
   5   1   0        443.30        423.51         5.22 o
   6   1   0       2131.19       2369.53        21.37 o
   7   1   0        135.51        129.98         3.82 o
   8   1   0          1.73          1.45         2.60 o
   9   1   0       1014.72       1270.26        14.27 o
  10   1   0         60.50         48.86         4.13 o
  11   1   0       1139.37       1121.01        14.69 o
  12   1   0       1575.43       1590.00        19.18 o
  13   1   0         51.02         58.86         5.56 o
  14   1   0        570.94        529.37        11.64 o
  15   1   0        152.46        167.28         7.86 o
  16   1   0          0.85         -7.37         7.37 o
  17   1   0       1004.63        948.50        28.08 o
  18   1   0        730.86        699.48        20.34 o
  19   1   0         29.51         16.38        13.51 o
  20   1   0         62.93         67.62        17.15 o
  21   1   0         47.11         38.93        17.90 o
  22   1   0         98.61         98.70        19.40 o
  23   1   0         39.57         41.74        20.28 o
  24   1   0         21.32         38.56        20.47 o
  25   1   0          3.35        -13.71        20.95 o
  26   1   0        139.70        167.68        25.56 o
   0   2   0         27.13         33.68         6.60 o
   1   2   0         10.39         11.81         3.01 o
   2   2   0       1233.00       1291.30        12.64 o
   3   2   0        260.55        273.13         8.95 o
   4   2   0        252.68        264.20         4.29 o
   5   2   0       1314.97       1321.71        13.01 o
   6   2   0         85.00         80.12         3.23 o
   7   2   0        450.44        457.06         6.91 o
   8   2   0        682.93        679.28         9.17 o
   9   2   0        615.46        643.98        12.49 o
  10   2   0        721.05        711.95         9.70 o
  11   2   0        599.30        590.10         9.53 o
  12   2   0         47.96         42.37         3.97 o
  13   2   0        793.18        791.35        14.71 o
  14   2   0        465.20        461.18        12.30 o
  15   2   0          1.02         -1.68         7.02 o
  16   2   0          7.69          6.68         7.28 o
  17   2   0         91.65         92.37        11.14 o
  18   2   0        160.92        153.51        13.66 o
  19   2   0        235.73        233.19        15.74 o
  20   2   0          0.98         11.67        15.30 o
  21   2   0         55.13         45.36        18.76 o
  22   2   0         91.33         93.33        21.07 o
  23   2   0         18.20         14.61        18.92 o
  24   2   0          0.51         13.46        22.42 o
  25   2   0          6.76        -25.54        34.43 o
  26   2   0          0.50          4.04        32.58 o
   1   3   0       9673.38       9913.65        91.22 o
   2   3   0       2724.14       2630.25        26.19 o
   3   3   0        822.68        764.73         8.97 o
   4   3   0       7931.51       8053.45        71.31 o
   5   3   0        955.54        957.44        11.03 o
   6   3   0       3230.62       3270.11        31.00 o
   7   3   0       6150.15       6197.93        59.01 o
   8   3   0        182.87        174.54         5.86 o
   9   3   0       2892.90       2879.22        30.09 o
  10   3   0       2349.62       2339.22        24.50 o
  11   3   0        110.78        117.72         5.76 o
  12   3   0       1650.87       1637.67        19.45 o
  13   3   0          5.52          2.90         6.47 o
  14   3   0        500.12        501.29        13.39 o
  15   3   0       1455.30       1507.34        22.96 o
  16   3   0        120.79        124.23         9.67 o
  17   3   0        932.67        919.97        21.83 o
  18   3   0        232.13        232.19        18.68 o
  19   3   0          6.57         -3.29        17.54 o
  20   3   0        214.09        227.76        17.05 o
  21   3   0          7.13          3.19        14.25 o
  22   3   0         69.64         33.05        20.17 o
  23   3   0         24.20          2.70        22.93 o
  24   3   0          0.18         -9.11        23.66 o
  25   3   0        137.66        180.80        28.89 o
   0   4   0       2923.40       3089.43        44.10 o
   1   4   0        108.92         98.54         4.19 o
   2   4   0       3662.89       3811.33        37.72 o
   3   4   0       3537.00       3592.10        33.89 o
   4   4   0        323.11        325.40         6.48 o
   5   4   0        343.17        323.83         7.87 o
   6   4   0        247.64        232.33         5.98 o
   7   4   0        587.22        602.64         9.43 o
   8   4   0       1269.85       1283.68        16.22 o
   9   4   0        136.13        155.07         7.48 o
  10   4   0        913.89        898.16        13.74 o
  11   4   0       1387.84       1339.42        20.73 o
  12   4   0          0.11          1.14         7.19 o
  13   4   0        726.49        660.99        16.02 o
  14   4   0         83.90         90.66        10.91 o
  15   4   0         69.10         70.13        11.35 o
  16   4   0         66.36         46.93        13.22 o
  17   4   0         21.45         20.22        12.50 o
  18   4   0        174.77        179.07        16.05 o
  19   4   0         95.54         94.27        16.71 o
  20   4   0         11.94         -9.87        15.92 o
  21   4   0         84.23         74.55        17.95 o
  22   4   0        161.92        151.78        19.76 o
  23   4   0         27.49         -9.78        32.36 o
  24   4   0          7.06        -33.27        33.27 o
   1   5   0        278.81        284.91        10.83 o
   2   5   0        373.67        351.12         7.87 o
   3   5   0       1505.96       1539.51        20.21 o
   4   5   0        329.60        330.81         9.15 o
   5   5   0         40.14         38.72         5.12 o
   6   5   0         37.79         34.88         5.49 o
   7   5   0        488.22        479.86        14.88 o
   8   5   0         58.85         72.40         6.32 o
   9   5   0        218.50        223.31        15.93 o
  10   5   0        111.51        115.20         9.87 o
  11   5   0        565.02        568.84        22.62 o
  12   5   0       1575.66       1598.85        27.59 o
  13   5   0        129.83        122.77        12.54 o
  14   5   0        121.57        141.27        12.70 o
  15   5   0         98.17         70.44        14.26 o
  16   5   0         68.42         72.77        14.47 o
  17   5   0        154.30        154.61        23.31 o
  18   5   0         13.89         13.15        14.41 o
  19   5   0          2.46         -5.76        15.94 o
  20   5   0         87.06         40.12        21.30 o
  21   5   0          7.27          7.45        21.62 o
  22   5   0         48.70         44.75        24.02 o
  23   5   0          8.12        -46.36        46.36 o
   0   6   0       4007.15       3983.12        67.20 o
   1   6   0        147.75        172.56         9.69 o
   2   6   0       1116.89       1090.53        22.38 o
   3   6   0       1143.03       1177.17        20.34 o
   4   6   0         16.32         17.07         6.56 o
   5   6   0       2249.05       2202.21        26.28 o
   6   6   0       1337.98       1349.89        19.05 o
   7   6   0         14.36         25.90         7.39 o
   8   6   0       1387.38       1368.47        20.77 o
   9   6   0        432.19        447.47        14.67 o
  10   6   0        810.51        784.30        22.45 o
  11   6   0       1240.76       1302.26        25.17 o
  12   6   0        213.16        215.98        13.75 o
  13   6   0        206.91        202.09        14.39 o
  14   6   0        452.50        456.62        18.55 o
  15   6   0          7.57        -11.52        15.62 o
  16   6   0        154.73        171.71        19.24 o
  17   6   0         75.11         46.11        17.95 o
  18   6   0         29.33          3.15        29.42 o
  19   6   0        121.81         87.35        29.10 o
  20   6   0         30.69          5.05        22.70 o
  21   6   0         30.28         -5.25        23.61 o
   1   7   0        227.31        203.51        11.50 o
   2   7   0        111.50        103.37        10.19 o
   3   7   0        160.18        170.42        13.31 o
   4   7   0       1025.08        993.25        22.35 o
   5   7   0         61.24         60.83         9.58 o
   6   7   0        669.42        673.82        19.16 o
   7   7   0        390.72        374.52        13.94 o
   8   7   0          4.63         17.87        10.64 o
   9   7   0        177.01        185.35        13.57 o
  10   7   0         79.89         61.31        16.56 o
  11   7   0         74.32         89.85        18.20 o
  12   7   0        231.23        223.09        19.74 o
  13   7   0          3.80        -11.78        14.23 o
  14   7   0        132.79         81.13        20.93 o
  15   7   0        106.20        138.73        19.90 o
  16   7   0          1.42         -1.45        41.22 o
  17   7   0        102.69         85.61        25.04 o
  18   7   0         11.80          8.53        36.95 o
  19   7   0         35.36          9.11        35.27 o
   0   8   0          1.36         -4.67        15.19 o
   1   8   0          2.22         24.14        10.95 o
   2   8   0         80.60         92.11        11.55 o
   3   8   0        119.44        105.97        11.66 o
   4   8   0          0.20         -3.56        11.34 o
   5   8   0         51.92         32.61        16.95 o
   6   8   0         63.98         44.10        16.93 o
   7   8   0          1.12          3.93        18.73 o
   8   8   0         24.67         -2.50        26.50 o
   9   8   0          6.66        -17.62        17.62 o
  10   8   0          0.41        -17.65        17.65 o
  11   8   0          0.80         19.62        18.93 o
  12   8   0         13.11         38.14        20.12 o
  13   8   0         26.01         11.79        32.41 o
  14   8   0         16.66         19.48        28.62 o
  15   8   0          0.21         29.56        26.67 o
  16   8   0         13.51         -1.97        34.13 o
   1   9   0        418.02        429.22        26.39 o
   2   9   0        185.34        218.87        20.98 o
   3   9   0         60.91         76.44        16.56 o
   4   9   0        332.45        372.18        35.35 o
   5   9   0         36.30         63.60        19.54 o
   6   9   0        133.05        100.37        20.10 o
   7   9   0        145.29        159.19        22.33 o
   8   9   0          4.08        -15.89        19.39 o
   9   9   0        281.59        282.67        31.63 o
  10   9   0        167.19        209.40        43.52 o
  11   9   0         34.86         48.83        33.12 o
  12   9   0        131.12        110.54        34.18 o
   0  10   0         58.90         25.82        40.94 o
   1  10   0          0.64         27.61        23.78 o
   2  10   0        146.28        137.57        27.20 o
   3  10   0        211.33        269.70        32.25 o
   4  10   0         25.38         38.89        29.37 o
   5  10   0         45.62         53.08        32.01 o
 -26   1   1        253.92        304.99        33.22 o
 -25   1   1         29.82         48.79        24.67 o
 -24   1   1        192.05        194.55        22.73 o
 -23   1   1         25.98         29.58        18.69 o
 -22   1   1          9.53         13.48        17.90 o
 -21   1   1        232.14        268.66        21.66 o
 -20   1   1         13.39          2.80        13.38 o
 -19   1   1        461.13        492.13        19.55 o
 -18   1   1        592.35        540.29        17.48 o
 -17   1   1        255.56        243.96        10.65 o
 -16   1   1        590.78        621.06        13.92 o
 -15   1   1        582.03        588.04        13.31 o
 -14   1   1        221.73        210.21        11.09 o
 -13   1   1       1961.03       1970.58        27.66 o
 -12   1   1        907.23        946.44        12.82 o
 -11   1   1       2900.34       3006.19        30.63 o
 -10   1   1        182.82        122.22         4.70 o
  -9   1   1        660.51        659.73         9.20 o
  -8   1   1        512.90        454.97         6.94 o
  -7   1   1       6436.63       6954.40        61.77 o
  -6   1   1       2088.77       2034.36        19.46 o
  -5   1   1      10158.80      10354.05        94.56 o
  -4   1   1       2158.88       2212.88        21.45 o
  -3   1   1       3201.25       3397.81        29.02 o
  -2   1   1      24915.75      26634.84       210.43 o
  -1   1   1       5120.88       5774.51        50.24 o
   0   1   1        207.52        176.28         4.16 o
   1   1   1       1473.43       1559.82        14.96 o
   2   1   1         73.62         86.11         1.96 o
   3   1   1      15484.81      16427.32       141.31 o
   4   1   1         74.45         80.77         2.25 o
   5   1   1       3065.49       3264.04        28.38 o
   6   1   1       5750.97       6028.29        51.26 o
   7   1   1        264.34        276.81         5.11 o
   8   1   1       3585.19       3429.96        32.19 o
   9   1   1         75.53         48.49         4.41 o
  10   1   1       1726.12       1794.30        20.12 o
  11   1   1       3039.79       2976.63        31.12 o
  12   1   1        267.07        264.72         8.25 o
  13   1   1        601.87        584.63        11.10 o
  14   1   1        652.86        695.63        12.59 o
  15   1   1        130.16        136.96         8.19 o
  16   1   1       1283.70       1241.08        29.19 o
  17   1   1       1075.70       1052.02        23.89 o
  18   1   1         51.52         63.57        11.95 o
  19   1   1        183.66        228.47        16.61 o
  20   1   1         29.72         60.34        17.52 o
  21   1   1        108.96         72.63        19.20 o
  22   1   1         15.24         42.62        22.03 o
  23   1   1          0.51        -21.28        21.28 o
  24   1   1         10.29         21.82        20.81 o
  25   1   1        236.84        286.88        28.99 o
  26   1   1         11.83         -3.16        22.17 o
 -26   2   1          8.22         17.24        21.78 o
 -25   2   1          1.88         -1.97        28.17 o
 -24   2   1         15.77        -15.12        20.31 o
 -23   2   1        105.06        151.78        32.12 o
 -22   2   1         76.19         51.58        16.89 o
 -21   2   1         11.07         -7.15        14.85 o
 -20   2   1        336.42        311.18        19.53 o
 -19   2   1        212.86        236.70        14.22 o
 -18   2   1         80.36         97.05        10.29 o
 -17   2   1        253.86        302.21        12.05 o
 -16   2   1         36.26         20.05         7.56 o
 -15   2   1        285.53        296.11        10.68 o
 -14   2   1        700.45        668.74        12.08 o
 -13   2   1         73.02         67.68         5.84 o
 -12   2   1       3068.97       3065.42        29.62 o
 -11   2   1        907.54        865.00        13.91 o
 -10   2   1       1323.91       1348.33        15.93 o
  -9   2   1       8820.81       9266.28        82.64 o
  -8   2   1       2855.40       3039.63        29.24 o
  -7   2   1       5234.91       5321.26        48.33 o
  -6   2   1       5863.63       6073.61        54.46 o
  -5   2   1          0.24          2.03         1.90 o
  -4   2   1       6291.30       6128.01        49.93 o
  -3   2   1      14061.78      14602.73       116.18 o
  -2   2   1       2420.44       2529.79        24.52 o
  -1   2   1      39509.15      41983.25       378.34 o
   0   2   1      12862.84      13780.46       124.89 o
   1   2   1       1268.16       1365.20        16.02 o
   2   2   1       7490.28       7755.85        75.22 o
   3   2   1        897.49        932.42         9.88 o
   4   2   1       4242.24       4429.85        39.82 o
   5   2   1       4729.65       4828.20        43.47 o
   6   2   1        451.32        464.03         6.96 o
   7   2   1       7073.37       7087.10        66.41 o
   8   2   1       1137.58       1133.83        12.24 o
   9   2   1       2996.53       2973.01        26.39 o
  10   2   1       4015.70       4017.85        36.46 o
  11   2   1          8.35          5.01         3.56 o
  12   2   1       2107.63       2108.93        21.69 o
  13   2   1       2369.27       2358.77        25.51 o
  14   2   1          2.52         10.41         5.14 o
  15   2   1       1626.41       1630.60        27.10 o
  16   2   1         44.68         58.27         9.95 o
  17   2   1        162.93        166.58        13.13 o
  18   2   1         39.11         41.50        12.23 o
  19   2   1         35.06         30.21        12.31 o
  20   2   1        300.13        283.67        17.57 o
  21   2   1        154.23        147.08        20.11 o
  22   2   1          7.94        -18.80        18.90 o
  23   2   1         62.67         51.65        20.78 o
  24   2   1          6.87        -19.75        20.29 o
  25   2   1         23.00         -5.01        21.47 o
 -25   3   1          0.16         -5.12        37.09 o
 -24   3   1         46.77         27.73        24.52 o
 -23   3   1         18.40          3.55        18.27 o
 -22   3   1          1.30        -17.17        17.17 o
 -21   3   1          1.50         18.84        16.00 o
 -20   3   1          3.77        -11.24        13.58 o
 -19   3   1          2.26         -8.89        11.38 o
 -18   3   1         80.64         80.41        15.02 o
 -17   3   1         14.31          8.70         8.68 o
 -16   3   1          9.49         14.05         8.00 o
 -15   3   1        107.44         92.08         8.79 o
 -14   3   1         57.91         62.48         7.93 o
 -13   3   1         61.73         68.79         6.42 o
 -12   3   1        421.72        417.75        10.37 o
 -11   3   1         68.09         77.47         4.98 o
 -10   3   1         57.08         63.43         5.16 o
  -9   3   1         22.32         20.89         3.73 o
  -8   3   1          2.96          4.65         3.18 o
  -7   3   1          1.11          0.14         3.77 o
  -6   3   1        517.14        515.81         7.54 o
  -5   3   1        262.74        266.70         5.85 o
  -4   3   1        166.87        189.98         4.15 o
  -3   3   1        150.05        174.67         5.75 o
  -2   3   1        135.96        145.80         5.08 o
  -1   3   1          0.21          7.11         2.20 o
   0   3   1       1186.97       1297.10        14.22 o
   1   3   1        283.67        309.69         5.26 o
   2   3   1          2.15          7.23         2.84 o
   3   3   1        149.54        143.26         7.21 o
   4   3   1       1212.49       1303.89        13.91 o
   5   3   1        419.19        412.64         6.65 o
   6   3   1         22.39         39.14         4.24 o
   7   3   1          0.06          2.32         2.99 o
   8   3   1         17.05         20.96         3.66 o
   9   3   1          3.57          2.07         4.59 o
  10   3   1        122.80        129.10         5.01 o
  11   3   1          4.56          3.13         5.22 o
  12   3   1        292.51        280.75         9.33 o
  13   3   1        201.93        214.65        11.26 o
  14   3   1        361.83        346.62        12.51 o
  15   3   1        438.80        398.06        14.74 o
  16   3   1         55.77         57.02        10.65 o
  17   3   1         11.37          0.07        12.02 o
  18   3   1          3.50          8.95        12.42 o
  19   3   1          1.04        -16.19        16.19 o
  20   3   1          0.54        -14.11        14.11 o
  21   3   1          0.43         10.49        17.86 o
  22   3   1          0.72         -9.31        21.75 o
  23   3   1          8.09         24.94        24.25 o
  24   3   1         30.87         39.27        35.74 o
  25   3   1          0.07         -0.28        39.34 o
 -24   4   1         23.74        -26.87        26.87 o
 -23   4   1         47.46          8.76        26.51 o
 -22   4   1        103.32         70.96        27.07 o
 -21   4   1         61.53         65.15        22.67 o
 -20   4   1        115.52        114.42        18.10 o
 -19   4   1         52.43         34.67        14.10 o
 -18   4   1         54.06         36.05        14.80 o
 -17   4   1        157.57        163.65        16.93 o
 -16   4   1          1.00         -4.18        10.98 o
 -15   4   1        444.87        463.89        15.08 o
 -14   4   1       1513.26       1531.37        25.71 o
 -13   4   1         52.14         49.63         8.47 o
 -12   4   1       1315.40       1279.67        21.15 o
 -11   4   1        233.45        239.33         9.04 o
 -10   4   1        199.71        225.44         8.45 o
  -9   4   1       1335.60       1357.24        17.26 o
  -8   4   1        122.84        126.56         5.65 o
  -7   4   1       1031.74       1016.84        12.83 o
  -6   4   1       1774.65       1818.98        19.40 o
  -5   4   1         28.20         23.78         3.19 o
  -4   4   1       2083.66       1932.69        19.03 o
  -3   4   1        187.79        187.23         5.43 o
  -2   4   1       2136.43       2185.04        23.25 o
  -1   4   1       4418.89       4545.72        44.24 o
   0   4   1        174.76        159.06         4.73 o
   1   4   1       3435.54       3334.84        33.43 o
   2   4   1       2320.44       2211.76        25.16 o
   3   4   1        199.43        221.15         6.94 o
   4   4   1       3447.27       3409.01        32.65 o
   5   4   1       3330.20       3391.84        32.64 o
   6   4   1        140.22        147.59         6.44 o
   7   4   1       2273.92       2255.69        23.45 o
   8   4   1        652.82        619.08         9.95 o
   9   4   1        877.37        866.22        15.34 o
  10   4   1       1663.29       1649.15        21.86 o
  11   4   1          6.27          6.52         6.43 o
  12   4   1        187.53        202.65        11.41 o
  13   4   1        757.18        743.47        20.06 o
  14   4   1         46.77         27.40         9.90 o
  15   4   1        546.83        575.40        24.44 o
  16   4   1         22.17         17.34        12.48 o
  17   4   1         95.95         83.78        14.58 o
  18   4   1        355.01        367.02        25.29 o
  19   4   1         12.03         35.60        15.63 o
  20   4   1         65.40         53.78        17.47 o
  21   4   1         36.36         67.90        18.58 o
  22   4   1         26.30         -7.88        22.47 o
  23   4   1         47.42         60.46        25.67 o
  24   4   1         63.03        112.71        35.14 o
 -23   5   1         19.89        -27.43        27.43 o
 -22   5   1          5.55        -34.27        34.27 o
 -21   5   1         13.31        -20.02        20.02 o
 -20   5   1         41.50          0.12        20.45 o
 -19   5   1        100.22         91.73        24.34 o
 -18   5   1        156.49        128.03        17.96 o
 -17   5   1         46.24         57.38        21.32 o
 -16   5   1        848.38        857.55        22.83 o
 -15   5   1        650.90        617.83        19.66 o
 -14   5   1          6.30         22.44        11.16 o
 -13   5   1        952.85        902.88        21.56 o
 -12   5   1        424.59        435.24        15.43 o
 -11   5   1        789.28        723.78        17.99 o
 -10   5   1        856.72        848.10        16.93 o
  -9   5   1         13.74         18.72         6.28 o
  -8   5   1       1653.45       1679.12        20.96 o
  -7   5   1       1884.60       1883.74        22.49 o
  -6   5   1         78.34         69.85         5.93 o
  -5   5   1       2713.85       2685.55        26.12 o
  -4   5   1       1916.17       1907.71        20.69 o
  -3   5   1       1262.87       1232.83        16.00 o
  -2   5   1       3134.50       3045.93        32.00 o
  -1   5   1        226.99        231.31         6.61 o
   0   5   1       2346.95       2252.54        27.09 o
   1   5   1       1090.75       1090.79        15.81 o
   2   5   1         10.44          4.42         4.92 o
   3   5   1       2814.71       2880.54        32.85 o
   4   5   1        782.74        718.21        16.69 o
   5   5   1       1745.75       1869.76        22.29 o
   6   5   1       2912.71       2799.71        30.63 o
   7   5   1         48.69         44.22         5.75 o
   8   5   1       1436.62       1402.32        20.28 o
   9   5   1        656.01        636.08        13.61 o
  10   5   1         16.58         19.61         8.09 o
  11   5   1        449.42        465.79        15.67 o
  12   5   1          3.93          8.05         9.79 o
  13   5   1        591.39        608.27        18.33 o
  14   5   1        404.63        419.57        17.52 o
  15   5   1          1.91          6.77        13.74 o
  16   5   1        646.92        652.42        24.09 o
  17   5   1        152.92        149.44        19.22 o
  18   5   1         38.39          7.92        15.77 o
  19   5   1        187.94        167.91        20.31 o
  20   5   1         10.22         -1.57        29.31 o
  21   5   1        201.10        208.29        26.48 o
  22   5   1          8.00          3.13        23.46 o
 -21   6   1          1.62        -28.95        28.95 o
 -20   6   1         27.82        -11.44        21.12 o
 -19   6   1          7.77         -0.95        23.85 o
 -18   6   1          1.07        -10.38        22.54 o
 -17   6   1          2.19         -4.84        16.45 o
 -16   6   1         31.55          9.29        18.18 o
 -15   6   1         19.46         10.16        20.55 o
 -14   6   1         84.69         74.67        14.68 o
 -13   6   1        125.88        130.55        17.13 o
 -12   6   1        133.29        150.54        16.76 o
 -11   6   1        250.77        254.56        14.43 o
 -10   6   1         37.67         44.02        10.14 o
  -9   6   1         30.77         25.21         9.34 o
  -8   6   1        192.25        185.71         9.19 o
  -7   6   1          6.05          5.28         6.16 o
  -6   6   1          1.95          0.11         5.85 o
  -5   6   1        763.44        738.58        23.67 o
  -4   6   1         25.16         40.59         7.79 o
  -3   6   1         97.43        121.65         8.85 o
  -2   6   1         71.45         70.31         7.98 o
  -1   6   1        168.68        172.72         9.50 o
   0   6   1          4.94          2.26         7.19 o
   1   6   1        179.26        200.28        10.22 o
   2   6   1        826.69        782.00        14.76 o
   3   6   1         33.84         31.28         6.67 o
   4   6   1        166.90        160.28         7.93 o
   5   6   1         32.62         29.44         8.73 o
   6   6   1          0.63          6.58         6.39 o
   7   6   1         59.46         52.57         7.72 o
   8   6   1         35.78         23.34         7.85 o
   9   6   1         90.93        102.06        12.12 o
  10   6   1        258.69        257.73        13.66 o
  11   6   1          0.64          0.71        10.41 o
  12   6   1        195.61        200.42        13.85 o
  13   6   1        110.34         97.47        12.90 o
  14   6   1          7.97         16.59        15.95 o
  15   6   1          0.32         -6.02        15.12 o
  16   6   1          2.48        -17.14        17.14 o
  17   6   1          9.83         22.07        16.79 o
  18   6   1          0.25        -27.99        27.99 o
  19   6   1          0.07        -31.53        34.32 o
  20   6   1         11.95         24.81        22.34 o
  21   6   1         89.57         93.02        25.09 o
 -19   7   1          6.00         -4.95        22.91 o
 -18   7   1         31.31         54.23        28.51 o
 -17   7   1          5.99        -13.64        24.63 o
 -16   7   1         22.04         33.18        19.74 o
 -15   7   1         51.20         52.27        20.00 o
 -14   7   1         30.37         43.13        18.44 o
 -13   7   1        310.77        318.64        23.05 o
 -12   7   1        127.19         83.03        18.39 o
 -11   7   1         74.76         66.18        23.58 o
 -10   7   1        249.67        250.65        20.86 o
  -9   7   1          3.83        -17.31        18.11 o
  -8   7   1        184.30        191.37        17.06 o
  -7   7   1        368.68        362.77        24.56 o
  -6   7   1         52.59         59.72         9.96 o
  -5   7   1        474.18        489.44        16.13 o
  -4   7   1         26.48         31.03         8.30 o
  -3   7   1        243.18        262.27        12.26 o
  -2   7   1        734.69        715.03        17.44 o
  -1   7   1          2.45          0.02        11.76 o
   0   7   1        772.98        786.55        19.83 o
   1   7   1        430.70        422.61        14.34 o
   2   7   1        199.92        230.73        12.13 o
   3   7   1       1228.99       1178.79        21.94 o
   4   7   1         97.82         98.83         9.29 o
   5   7   1        246.68        246.83        12.00 o
   6   7   1        460.91        502.71        15.50 o
   7   7   1          0.54          2.64         9.19 o
   8   7   1        659.72        599.13        18.86 o
   9   7   1        307.66        338.94        15.82 o
  10   7   1        167.30        141.37        14.29 o
  11   7   1        587.13        573.85        24.86 o
  12   7   1        109.95        131.28        17.24 o
  13   7   1         57.77         53.99        16.36 o
  14   7   1        155.65        185.84        20.39 o
  15   7   1          0.94         11.47        21.48 o
  16   7   1        132.19        161.66        20.74 o
  17   7   1         63.69         60.95        19.63 o
  18   7   1         40.29          2.92        37.98 o
  19   7   1        113.32         86.42        27.90 o
 -16   8   1          5.94          8.08        38.73 o
 -15   8   1        242.28        228.21        35.61 o
 -14   8   1        200.68        178.06        40.48 o
 -13   8   1          5.88          9.23        19.05 o
 -12   8   1        395.83        398.42        30.41 o
 -11   8   1        152.72        182.40        31.34 o
 -10   8   1        124.48        146.11        21.80 o
  -9   8   1        529.92        492.43        26.53 o
  -8   8   1         30.89         42.68        18.21 o
  -7   8   1        592.09        644.23        41.08 o
  -6   8   1        591.71        652.34        26.87 o
  -5   8   1          0.11         12.62        15.44 o
  -4   8   1        575.27        629.19        21.35 o
  -3   8   1        416.02        412.56        18.33 o
  -2   8   1        158.04        180.56        16.49 o
  -1   8   1        819.27        817.83        29.61 o
   0   8   1         21.74         31.29        10.66 o
   1   8   1        782.21        811.71        20.83 o
   2   8   1       1162.41       1188.31        24.24 o
   3   8   1        162.74        181.08        14.23 o
   4   8   1        290.35        292.17        14.31 o
   5   8   1        281.51        268.41        14.46 o
   6   8   1         66.50         69.22        11.73 o
   7   8   1        448.74        442.79        19.70 o
   8   8   1         90.62         58.73        18.18 o
   9   8   1        169.65        158.20        25.51 o
  10   8   1        437.88        432.79        25.31 o
  11   8   1        124.40         97.85        21.05 o
  12   8   1         12.08         -1.15        19.01 o
  13   8   1         44.27         77.16        34.75 o
  14   8   1         11.74         30.17        22.73 o
  15   8   1        102.95        159.14        25.83 o
  16   8   1          8.59         21.75        25.93 o
 -12   9   1         18.18          7.59        26.07 o
 -11   9   1          8.66        -13.77        21.30 o
 -10   9   1          1.55          0.42        21.43 o
  -9   9   1         24.03         32.11        22.15 o
  -8   9   1          1.58        -11.63        30.25 o
  -7   9   1         15.35        -10.53        19.37 o
  -6   9   1         11.37         -3.37        19.30 o
  -5   9   1         60.85         62.05        19.54 o
  -4   9   1         24.16         16.67        21.68 o
  -3   9   1          1.74        -13.08        15.79 o
  -2   9   1         10.22         17.02        15.09 o
  -1   9   1          1.09         18.12        14.49 o
   0   9   1          0.89          9.62        15.93 o
   1   9   1          1.19         -0.69        17.23 o
   2   9   1         65.55         82.26        17.57 o
   3   9   1        178.76        158.39        21.98 o
   4   9   1         13.20         14.60        29.32 o
   5   9   1         26.27          0.64        24.96 o
   6   9   1         31.15         39.95        27.48 o
   7   9   1          2.32          8.83        21.56 o
   8   9   1         17.27         22.11        20.48 o
   9   9   1         15.75          5.17        20.15 o
  10   9   1         12.85        -25.63        25.63 o
  11   9   1         16.61          1.58        22.37 o
  12   9   1         10.40         19.13        46.83 o
  -5  10   1          2.93        -21.56        34.55 o
  -4  10   1        224.62        207.37        31.15 o
  -3  10   1        165.56        141.37        28.45 o
  -2  10   1          1.68         17.23        53.04 o
  -1  10   1         32.77         57.95        26.40 o
   0  10   1          0.69         57.10        25.43 o
   1  10   1         59.39         77.66        28.09 o
   2  10   1         70.21         85.29        28.75 o
   3  10   1          1.14         29.47        26.06 o
   4  10   1        133.40        154.75        34.43 o
   5  10   1        122.70        106.47        39.76 o
 -26   0   2          4.81         21.41        40.79 o
 -25   0   2         60.36         49.19        28.88 o
 -24   0   2         48.49         67.45        43.25 o
 -23   0   2        111.67         90.93        27.72 o
 -22   0   2         21.02         26.73        24.71 o
 -21   0   2        426.67        411.76        33.19 o
 -20   0   2        328.88        330.07        20.43 o
 -19   0   2          7.50         13.89        13.97 o
 -18   0   2        204.09        260.46        17.94 o
 -17   0   2         22.48         -0.69        11.64 o
 -16   0   2       1725.20       1888.29        39.01 o
 -15   0   2       1849.08       1822.36        31.86 o
 -14   0   2         10.44         12.49        10.85 o
 -13   0   2       3968.89       4271.65        61.46 o
 -12   0   2        522.28        462.74        16.47 o
 -11   0   2       1561.87       1563.78        24.02 o
 -10   0   2       5848.99       5994.36        74.67 o
  -9   0   2      18550.93      20452.01       240.97 o
  -8   0   2       2707.46       2682.45        35.32 o
  -7   0   2      15893.14      16121.75       189.90 o
  -6   0   2         18.78         14.42         2.63 o
  -5   0   2       3111.66       3189.72        39.62 o
  -4   0   2      15066.17      15375.21       196.82 o
  -3   0   2       5905.99       6089.07        72.17 o
  -2   0   2        874.39        946.78        12.23 o
  -1   0   2       5749.90       6075.31        71.52 o
   0   0   2       1614.23       1746.78        21.44 o
   1   0   2      45403.52      47434.63       552.61 o
   2   0   2        313.69        331.81         9.37 o
   3   0   2      11452.31      11912.45       170.71 o
   4   0   2       7207.56       7457.51       108.30 o
   5   0   2       2391.09       2522.29        34.55 o
   6   0   2       7712.63       7721.35       100.77 o
   7   0   2        508.21        493.73        10.15 o
   8   0   2       4143.08       4400.55        60.03 o
   9   0   2       7782.29       7950.60       105.48 o
  10   0   2        534.54        581.07        17.24 o
  11   0   2       1765.61       1690.86        27.82 o
  12   0   2       5271.53       5394.09        75.01 o
  13   0   2          3.61          1.26         7.00 o
  14   0   2       2149.75       2097.79        40.01 o
  15   0   2         56.83         67.39        12.78 o
  16   0   2        521.15        535.87        24.39 o
  17   0   2        255.63        318.89        21.18 o
  18   0   2         70.11         33.37        15.60 o
  19   0   2        468.24        482.73        35.08 o
  20   0   2        342.58        468.19        35.53 o
  21   0   2          0.33          2.28        25.02 o
  22   0   2        250.61        276.33        33.59 o
  23   0   2        107.91        131.34        63.52 o
  24   0   2        182.89        195.88        53.26 o
  25   0   2         56.79         47.92        55.42 o
 -26   1   2        164.54        220.36        26.68 o
 -25   1   2         47.31         57.92        25.60 o
 -24   1   2         13.07          0.80        26.45 o
 -23   1   2          0.27        -14.26        18.10 o
 -22   1   2         33.00         10.06        17.22 o
 -21   1   2         10.61          7.23        14.35 o
 -20   1   2          2.43         -9.22        12.40 o
 -19   1   2         92.73         99.24        12.23 o
 -18   1   2         26.61          2.03         8.89 o
 -17   1   2        217.04        217.99        11.79 o
 -16   1   2         59.55         46.90         7.47 o
 -15   1   2         49.56         49.81         6.65 o
 -14   1   2        715.00        735.18        14.51 o
 -13   1   2        191.03        210.18         6.79 o
 -12   1   2        837.10        766.31        11.25 o
 -11   1   2       1731.20       1873.48        20.26 o
 -10   1   2        174.83        187.56         5.21 o
  -9   1   2       3464.55       3617.52        34.32 o
  -8   1   2        231.77        292.64         5.90 o
  -7   1   2       1190.08       1256.71        15.18 o
  -6   1   2       2865.58       2817.92        28.15 o
  -5   1   2       1064.22       1157.80        12.25 o
  -4   1   2       5940.41       6224.75        52.65 o
  -3   1   2       5834.47       6356.52        53.49 o
  -2   1   2       1038.29       1061.71        10.71 o
  -1   1   2        808.34        921.52         8.91 o
   0   1   2       3946.92       3916.61        33.24 o
   1   1   2      10254.83      10781.20        93.14 o
   2   1   2       5095.18       5542.69        44.70 o
   3   1   2         13.96         26.29         2.08 o
   4   1   2       5496.27       5587.51        51.91 o
   5   1   2       7141.32       7411.17        68.48 o
   6   1   2         35.50         29.58         2.27 o
   7   1   2       3589.51       3595.82        33.25 o
   8   1   2       1591.46       1580.33        16.39 o
   9   1   2         69.92         70.89         3.76 o
  10   1   2       1125.80       1126.77        13.36 o
  11   1   2         31.32         27.85         4.23 o
  12   1   2        138.28        144.21         5.84 o
  13   1   2       1140.51       1076.61        15.89 o
  14   1   2        385.09        406.95        12.14 o
  15   1   2         70.35         64.99         8.97 o
  16   1   2         16.42          4.01         8.88 o
  17   1   2         26.02         23.46         9.72 o
  18   1   2        232.67        221.97        16.09 o
  19   1   2         40.64         34.22        13.81 o
  20   1   2         37.76         26.55        16.97 o
  21   1   2          5.93         10.37        18.35 o
  22   1   2         10.54         -0.54        19.64 o
  23   1   2         35.02        -11.00        20.18 o
  24   1   2          1.53        -21.25        21.25 o
  25   1   2          1.52          2.25        23.70 o
 -26   2   2         16.78         13.22        29.84 o
 -25   2   2          5.33        -16.83        27.89 o
 -24   2   2         20.16          8.13        18.49 o
 -23   2   2          1.24        -16.33        16.33 o
 -22   2   2          3.67         -4.76        15.59 o
 -21   2   2         17.96         27.62        15.14 o
 -20   2   2          0.62          8.12        13.02 o
 -19   2   2          5.66          6.31        10.04 o
 -18   2   2        198.22        222.87        12.47 o
 -17   2   2         42.81         22.27         8.03 o
 -16   2   2        177.39        193.37         8.84 o
 -15   2   2        285.28        275.77         9.85 o
 -14   2   2        120.30        110.05         7.26 o
 -13   2   2        255.67        279.81        10.59 o
 -12   2   2        104.35        107.31         6.34 o
 -11   2   2         69.05         61.29         5.40 o
 -10   2   2       1701.32       1728.26        20.38 o
  -9   2   2         20.74         19.83         4.04 o
  -8   2   2       1806.76       1818.74        20.74 o
  -7   2   2        932.07        944.76        11.07 o
  -6   2   2        225.45        233.29         4.48 o
  -5   2   2       4393.21       4432.76        38.61 o
  -4   2   2       1137.14       1291.50        12.75 o
  -3   2   2       4934.06       5030.38        43.04 o
  -2   2   2      19832.56      21052.02       181.48 o
  -1   2   2       7921.26       8275.35        75.96 o
   0   2   2        620.79        653.40         7.79 o
   1   2   2         64.13         59.10         2.67 o
   2   2   2        316.57        342.19         5.14 o
   3   2   2       7277.82       7677.28        67.51 o
   4   2   2       3986.08       4247.33        38.43 o
   5   2   2          5.14          7.74         2.64 o
   6   2   2       2670.65       2771.13        29.41 o
   7   2   2       1009.78        982.05        12.31 o
   8   2   2        194.89        197.06         5.73 o
   9   2   2        490.35        486.24         8.70 o
  10   2   2          1.49          4.03         3.41 o
  11   2   2        274.24        281.39         8.45 o
  12   2   2        549.03        553.40        10.77 o
  13   2   2         46.46         44.08         6.32 o
  14   2   2        993.33        987.67        21.34 o
  15   2   2        111.86        115.81         9.08 o
  16   2   2          5.44         -5.59        10.30 o
  17   2   2          6.23         -1.31        11.34 o
  18   2   2         53.56         61.71        17.55 o
  19   2   2         21.36          6.58        12.75 o
  20   2   2          7.06         -4.04        13.42 o
  21   2   2         51.42         29.71        15.65 o
  22   2   2         45.71         97.04        21.27 o
  23   2   2         72.47         81.90        27.67 o
  24   2   2          1.68        -19.16        20.90 o
  25   2   2         80.93        108.85        33.19 o
 -25   3   2        135.29        129.87        34.82 o
 -24   3   2         64.87         21.59        22.59 o
 -23   3   2         19.67         -0.19        31.78 o
 -22   3   2        153.07        170.63        19.13 o
 -21   3   2         29.71         -2.78        15.09 o
 -20   3   2        210.92        232.81        17.06 o
 -19   3   2        559.38        528.11        18.46 o
 -18   3   2         19.42         12.19         9.46 o
 -17   3   2        681.04        687.83        17.22 o
 -16   3   2        578.60        546.67        14.80 o
 -15   3   2        155.37        162.76         9.13 o
 -14   3   2       2846.32       2895.96        32.10 o
 -13   3   2       1870.50       1865.90        23.69 o
 -12   3   2        793.18        801.21        13.81 o
 -11   3   2        846.51        826.19        13.38 o
 -10   3   2         12.87         11.54         3.87 o
  -9   3   2       2282.23       2208.10        23.17 o
  -8   3   2       3680.91       3584.02        34.52 o
  -7   3   2        656.52        634.48         9.13 o
  -6   3   2       4460.85       4243.89        37.88 o
  -5   3   2       6716.76       7164.96        58.97 o
  -4   3   2       2262.23       2229.62        20.85 o
  -3   3   2       7986.53       8121.69        75.58 o
  -2   3   2       1492.52       1706.40        18.16 o
  -1   3   2        310.94        284.91         5.33 o
   0   3   2       1867.37       1695.38        17.88 o
   1   3   2        229.30        210.43         5.45 o
   2   3   2       7143.90       7278.51        71.89 o
   3   3   2        931.43        884.54        11.89 o
   4   3   2       2957.22       3083.60        29.15 o
   5   3   2       4631.15       4501.56        41.45 o
   6   3   2         27.81         21.37         2.94 o
   7   3   2       1779.31       1747.55        18.47 o
   8   3   2        503.57        490.13         8.36 o
   9   3   2       1002.09       1033.25        15.24 o
  10   3   2       2809.08       2877.92        32.67 o
  11   3   2        609.93        586.35        12.10 o
  12   3   2        782.23        758.48        16.34 o
  13   3   2        544.87        533.79        13.65 o
  14   3   2        756.32        731.31        16.33 o
  15   3   2       1312.02       1297.30        26.10 o
  16   3   2       1083.80       1027.09        24.84 o
  17   3   2          0.70         -4.84        11.66 o
  18   3   2        550.85        569.18        23.62 o
  19   3   2         17.27         18.20        16.05 o
  20   3   2        202.90        167.92        19.44 o
  21   3   2        135.92        103.74        19.52 o
  22   3   2         15.98          7.58        18.48 o
  23   3   2        100.90         95.87        26.75 o
  24   3   2        104.01        114.24        26.78 o
 -24   4   2          0.36        -26.69        26.69 o
 -23   4   2          4.48        -29.15        29.15 o
 -22   4   2          5.38          3.82        26.39 o
 -21   4   2         71.64         45.75        23.20 o
 -20   4   2         37.27         39.78        19.52 o
 -19   4   2          6.46          3.14        15.44 o
 -18   4   2        111.80        106.78        15.91 o
 -17   4   2         23.23          7.98        10.48 o
 -16   4   2          3.58          3.78         8.77 o
 -15   4   2         11.50          0.62         8.36 o
 -14   4   2        968.29        903.22        17.59 o
 -13   4   2       1392.34       1342.70        21.22 o
 -12   4   2        319.93        355.13        10.54 o
 -11   4   2        109.41        115.28         7.27 o
 -10   4   2       1284.44       1279.08        17.68 o
  -9   4   2        521.26        526.99        13.67 o
  -8   4   2       1216.14       1191.63        15.54 o
  -7   4   2        931.46        833.70        15.10 o
  -6   4   2        117.53        133.62         4.66 o
  -5   4   2       2198.17       2186.87        21.33 o
  -4   4   2        548.05        487.31         7.43 o
  -3   4   2        252.03        225.20         6.02 o
  -2   4   2       2122.82       2092.98        22.51 o
  -1   4   2       1978.06       2193.05        23.36 o
   0   4   2       1082.90       1053.16        13.00 o
   1   4   2       3618.52       3733.71        39.51 o
   2   4   2          0.25         -0.65         3.86 o
   3   4   2       2905.38       2876.72        31.74 o
   4   4   2       2450.13       2485.81        26.60 o
   5   4   2          8.55          5.58         4.23 o
   6   4   2       1508.47       1490.18        18.17 o
   7   4   2        275.71        263.26         7.46 o
   8   4   2        886.33        884.59        22.16 o
   9   4   2       1919.49       1953.61        26.22 o
  10   4   2         76.98         80.27         7.84 o
  11   4   2        586.86        567.62        14.15 o
  12   4   2       1530.55       1507.88        23.73 o
  13   4   2        463.67        472.60        17.31 o
  14   4   2        516.93        503.67        18.20 o
  15   4   2          4.10          4.43        12.54 o
  16   4   2        163.05        139.85        31.93 o
  17   4   2         17.42          1.04        17.07 o
  18   4   2         15.38          4.86        15.06 o
  19   4   2        112.00        135.90        18.58 o
  20   4   2         42.31         38.19        17.72 o
  21   4   2         29.12         15.74        18.91 o
  22   4   2         29.29         15.50        20.18 o
  23   4   2         60.01         81.43        22.58 o
 -23   5   2         47.36         -4.97        29.45 o
 -22   5   2          3.76        -25.60        25.60 o
 -21   5   2          2.26         -7.41        26.79 o
 -20   5   2          0.73          1.31        23.28 o
 -19   5   2         19.06         19.55        16.57 o
 -18   5   2          0.16         17.02        15.39 o
 -17   5   2         42.50         30.27        16.32 o
 -16   5   2         54.69         74.39        14.34 o
 -15   5   2         22.17         22.88        12.90 o
 -14   5   2         14.60         23.91        14.97 o
 -13   5   2         53.94         29.16        13.76 o
 -12   5   2          1.74          5.76         9.30 o
 -11   5   2         85.25         91.74         8.80 o
 -10   5   2         25.54         23.51         7.32 o
  -9   5   2        160.07        156.58         8.50 o
  -8   5   2        198.19        180.06         7.22 o
  -7   5   2          3.57          1.08         4.38 o
  -6   5   2        278.81        265.78         8.16 o
  -5   5   2        239.74        247.97         6.45 o
  -4   5   2        941.47        899.92        12.35 o
  -3   5   2        424.79        425.78         9.15 o
  -2   5   2        152.54        181.05         6.28 o
  -1   5   2        666.85        632.19        11.81 o
   0   5   2        621.60        635.21        12.64 o
   1   5   2          0.88          1.86         4.99 o
   2   5   2       1023.13       1008.06        15.47 o
   3   5   2        983.84       1004.29        15.59 o
   4   5   2         93.23         95.65         6.16 o
   5   5   2        245.71        228.45         7.95 o
   6   5   2         15.70         20.55         5.51 o
   7   5   2        478.60        495.20        16.10 o
   8   5   2        304.55        319.45        11.59 o
   9   5   2          0.88          4.87         6.80 o
  10   5   2        167.98        170.01        10.24 o
  11   5   2        215.20        238.55        11.32 o
  12   5   2         52.82         52.35        10.64 o
  13   5   2        404.21        404.27        18.36 o
  14   5   2          0.94         -0.77        11.80 o
  15   5   2        263.68        267.28        21.52 o
  16   5   2         81.85         81.86        17.96 o
  17   5   2          3.18         -4.36        16.25 o
  18   5   2         22.56         25.36        16.69 o
  19   5   2         13.26         12.12        17.78 o
  20   5   2          0.57        -21.98        21.98 o
  21   5   2         56.56         61.85        31.75 o
  22   5   2         28.11         12.29        24.81 o
 -21   6   2        105.49         66.99        33.59 o
 -20   6   2         66.49         51.42        21.94 o
 -19   6   2         42.57         31.87        28.08 o
 -18   6   2        225.01        246.84        28.01 o
 -17   6   2         16.51         21.86        22.90 o
 -16   6   2        414.47        380.87        21.40 o
 -15   6   2        742.13        767.86        38.15 o
 -14   6   2         13.25          9.84        13.66 o
 -13   6   2        613.09        597.51        22.60 o
 -12   6   2        151.07        124.41        14.28 o
 -11   6   2        355.22        337.00        17.18 o
 -10   6   2       1058.63       1105.87        35.04 o
  -9   6   2        367.17        354.11        14.36 o
  -8   6   2       1112.16       1088.02        22.02 o
  -7   6   2       1628.92       1581.90        27.02 o
  -6   6   2         65.12         70.88         7.39 o
  -5   6   2       2243.46       2179.52        27.83 o
  -4   6   2       1322.80       1314.65        28.17 o
  -3   6   2        814.61        811.62        16.61 o
  -2   6   2       2310.37       2300.39        31.09 o
  -1   6   2        163.46        159.15         9.32 o
   0   6   2       1463.01       1433.24        20.78 o
   1   6   2       4271.92       4279.67        47.28 o
   2   6   2        251.80        250.01         9.66 o
   3   6   2       1181.04       1160.73        18.50 o
   4   6   2        651.37        642.07        13.16 o
   5   6   2        208.80        200.09         9.33 o
   6   6   2       1467.29       1425.00        21.21 o
   7   6   2        191.53        175.22         9.53 o
   8   6   2        527.60        531.09        13.85 o
   9   6   2        789.82        813.22        17.06 o
  10   6   2         37.87         29.76         9.35 o
  11   6   2        242.42        274.33        17.91 o
  12   6   2        277.85        274.20        15.36 o
  13   6   2         87.47         83.04        15.87 o
  14   6   2        445.84        468.25        20.09 o
  15   6   2         44.48         40.43        15.65 o
  16   6   2         66.34         55.78        17.61 o
  17   6   2        178.06        177.18        19.68 o
  18   6   2         16.86         13.32        19.34 o
  19   6   2          9.73          6.26        19.65 o
  20   6   2         21.71         22.03        22.42 o
 -19   7   2         11.05          3.93        30.38 o
 -18   7   2         15.52         23.29        30.08 o
 -17   7   2        144.84        163.03        34.49 o
 -16   7   2        243.12        217.63        37.65 o
 -15   7   2         54.14         39.27        18.54 o
 -14   7   2         53.82         55.41        19.03 o
 -13   7   2         38.35          1.44        21.03 o
 -12   7   2         33.08         35.27        17.70 o
 -11   7   2        162.40        172.75        20.41 o
 -10   7   2          2.05        -13.56        20.31 o
  -9   7   2        209.30        216.45        18.58 o
  -8   7   2         53.92         19.83        15.25 o
  -7   7   2         23.79         28.08        12.32 o
  -6   7   2        263.30        287.28        16.67 o
  -5   7   2        224.17        197.84        13.01 o
  -4   7   2        204.68        200.37        13.30 o
  -3   7   2        707.29        681.52        19.32 o
  -2   7   2          3.39         -9.09         9.93 o
  -1   7   2        502.22        514.18        22.15 o
   0   7   2        278.66        273.49        12.46 o
   1   7   2         48.36         39.76         9.50 o
   2   7   2        349.11        356.24        13.53 o
   3   7   2         51.42         58.07         9.89 o
   4   7   2        277.42        284.79        13.10 o
   5   7   2        541.39        525.59        16.04 o
   6   7   2         29.75         33.97         9.67 o
   7   7   2        346.32        351.67        21.08 o
   8   7   2        407.33        423.01        14.37 o
   9   7   2          9.78         17.14        10.01 o
  10   7   2         64.31         69.04        11.60 o
  11   7   2         84.15         90.82        14.93 o
  12   7   2        460.75        473.54        24.13 o
  13   7   2        431.51        452.22        20.57 o
  14   7   2         13.27         32.76        14.86 o
  15   7   2         64.06         65.26        23.58 o
  16   7   2         42.33         67.79        21.93 o
  17   7   2          7.43        -20.50        20.50 o
  18   7   2        206.85        181.81        42.39 o
 -16   8   2          3.53          1.25        30.98 o
 -15   8   2         25.02         13.14        28.34 o
 -14   8   2          0.81        -31.45        31.45 o
 -13   8   2         19.66         29.31        20.07 o
 -12   8   2          5.63        -19.15        19.15 o
 -11   8   2          8.08        -18.39        18.39 o
 -10   8   2          3.18         -0.35        19.45 o
  -9   8   2         17.25         16.95        17.78 o
  -8   8   2         29.31         -0.35        17.50 o
  -7   8   2        128.15         78.59        17.97 o
  -6   8   2         27.16         45.61        15.16 o
  -5   8   2         52.65         59.02        15.38 o
  -4   8   2         19.93         21.87        18.75 o
  -3   8   2          6.11          8.35        12.23 o
  -2   8   2         67.75         78.00        20.72 o
  -1   8   2         16.04         29.58        12.69 o
   0   8   2          0.66          9.58        14.62 o
   1   8   2         20.99         25.04        12.81 o
   2   8   2         40.63         35.31        17.47 o
   3   8   2        165.36        186.22        14.35 o
   4   8   2        131.33        130.72        12.65 o
   5   8   2          1.17          0.08        10.45 o
   6   8   2         46.12         37.11        11.41 o
   7   8   2         15.63         12.56        12.53 o
   8   8   2          8.82          2.54        12.66 o
   9   8   2         16.93         12.85        13.92 o
  10   8   2          0.23         11.13        14.05 o
  11   8   2         12.05         35.81        24.56 o
  12   8   2          3.84         28.96        21.80 o
  13   8   2          7.26          3.71        29.74 o
  14   8   2         11.21         61.62        22.61 o
  15   8   2          6.93         17.63        33.05 o
 -12   9   2         38.98         46.43        36.14 o
 -11   9   2         93.10        115.93        34.09 o
 -10   9   2          0.84         -3.51        20.90 o
  -9   9   2        227.08        246.37        24.25 o
  -8   9   2        234.24        264.54        42.59 o
  -7   9   2         13.70          8.52        32.22 o
  -6   9   2        190.73        187.37        22.45 o
  -5   9   2         36.46         12.22        19.29 o
  -4   9   2        104.37        101.22        34.04 o
  -3   9   2        199.33        215.49        35.36 o
  -2   9   2         14.67         19.19        14.25 o
  -1   9   2        455.39        463.81        21.39 o
   0   9   2        439.80        453.14        23.01 o
   1   9   2          4.49          8.19        16.42 o
   2   9   2        236.52        230.16        22.85 o
   3   9   2         20.94         54.99        15.07 o
   4   9   2        236.85        257.90        18.04 o
   5   9   2        305.91        312.66        21.47 o
   6   9   2          0.22         17.33        24.85 o
   7   9   2        244.55        216.55        34.10 o
   8   9   2        126.84        115.08        29.68 o
   9   9   2         13.36         55.50        33.39 o
  10   9   2        153.61        158.59        29.85 o
  11   9   2         56.51         74.82        32.76 o
  -5  10   2         72.63         95.82        35.58 o
  -4  10   2         29.39         50.00        28.02 o
  -3  10   2         70.12         40.34        25.07 o
  -2  10   2        229.12        222.00        27.89 o
  -1  10   2         37.04         24.78        32.89 o
   0  10   2         93.57        147.87        35.60 o
   1  10   2        183.15        214.81        35.15 o
   2  10   2          5.52         19.10        21.74 o
   3  10   2         60.86        116.52        29.24 o
   4  10   2         27.19         89.12        30.75 o
 -26   1   3         19.10         23.07        21.60 o
 -25   1   3         17.29         27.80        21.28 o
 -24   1   3          5.00         20.50        18.99 o
 -23   1   3         57.56         80.07        19.10 o
 -22   1   3        114.40        113.10        16.89 o
 -21   1   3         97.97        101.22        13.41 o
 -20   1   3        317.15        347.29        16.38 o
 -19   1   3          2.72         -0.98         9.36 o
 -18   1   3        547.43        585.15        16.79 o
 -17   1   3        406.37        391.02        15.03 o
 -16   1   3        343.52        322.62        12.77 o
 -15   1   3       1204.34       1215.29        22.19 o
 -14   1   3        907.12        908.57        14.74 o
 -13   1   3         31.67         32.38         5.29 o
 -12   1   3       3605.58       3646.39        38.07 o
 -11   1   3         82.33         93.36         4.63 o
 -10   1   3       4062.39       4024.42        40.78 o
  -9   1   3        600.79        507.56         8.81 o
  -8   1   3       1255.70       1247.33        15.00 o
  -7   1   3       4462.56       4438.02        43.25 o
  -6   1   3       1229.21       1186.71        12.17 o
  -5   1   3       1514.41       1448.64        14.10 o
  -4   1   3       8257.37       8770.31        73.73 o
  -3   1   3       1119.59       1163.08        11.36 o
  -2   1   3       3962.13       4136.07        37.26 o
  -1   1   3        129.10        128.49         2.70 o
   0   1   3       5900.04       6144.32        51.84 o
   1   1   3      19454.95      20323.46       160.86 o
   2   1   3       3221.33       3380.20        29.32 o
   3   1   3       6512.37       6849.98        57.71 o
   4   1   3       2731.67       2552.62        22.82 o
   5   1   3         36.68         41.80         2.78 o
   6   1   3       3277.55       3235.42        30.02 o
   7   1   3       2061.27       1972.78        19.55 o
   8   1   3        413.37        435.02         7.20 o
   9   1   3       2056.69       2084.10        22.22 o
  10   1   3       2104.95       2085.49        22.62 o
  11   1   3       1118.67       1141.24        15.02 o
  12   1   3        913.70        900.74        15.74 o
  13   1   3       1640.36       1567.20        26.27 o
  14   1   3        751.82        755.66        26.75 o
  15   1   3        529.57        559.95        16.62 o
  16   1   3          7.52          4.35        11.06 o
  17   1   3        591.80        584.24        17.27 o
  18   1   3        100.20         88.83        12.74 o
  19   1   3         69.23         64.60        14.99 o
  20   1   3        307.74        292.62        19.48 o
  21   1   3         29.44         22.88        19.10 o
  22   1   3        236.23        287.52        24.71 o
  23   1   3          2.61         -3.38        19.72 o
  24   1   3          1.37         -0.64        20.92 o
  25   1   3         41.78         32.18        23.29 o
 -26   2   3         73.62         13.02        42.37 o
 -25   2   3         20.26         13.49        24.71 o
 -24   2   3         28.57         -0.76        20.38 o
 -23   2   3         53.17         31.62        16.69 o
 -22   2   3        203.09        236.61        18.08 o
 -21   2   3         97.55         53.05        13.19 o
 -20   2   3         10.11         15.54        10.78 o
 -19   2   3        277.91        265.33        16.52 o
 -18   2   3         23.40         28.47         9.72 o
 -17   2   3        457.34        441.55        12.65 o
 -16   2   3       1287.39       1360.75        24.53 o
 -15   2   3        187.37        194.33         9.02 o
 -14   2   3       2505.53       2485.77        29.01 o
 -13   2   3        115.01        116.22         6.88 o
 -12   2   3          3.86          9.17         5.25 o
 -11   2   3       2575.47       2568.00        29.91 o
 -10   2   3       1949.81       1954.73        23.67 o
  -9   2   3       1251.47       1193.53        15.99 o
  -8   2   3       2876.73       2782.62        30.56 o
  -7   2   3        362.07        380.60         7.87 o
  -6   2   3       5662.32       5716.15        49.58 o
  -5   2   3        287.66        262.56         4.71 o
  -4   2   3       4154.12       4444.79        38.78 o
  -3   2   3        415.76        349.28         6.65 o
  -2   2   3       2254.22       2320.39        22.13 o
  -1   2   3       5183.63       5065.94        45.46 o
   0   2   3      21928.69      22694.44       195.44 o
   1   2   3         39.69         47.82         3.03 o
   2   2   3       6914.63       7221.02        63.79 o
   3   2   3       7083.08       7467.61        66.00 o
   4   2   3          5.81         18.32         2.26 o
   5   2   3       2780.85       2637.51        25.43 o
   6   2   3        803.62        704.22         9.35 o
   7   2   3       2623.65       2784.78        28.55 o
   8   2   3       7222.78       7365.93        69.69 o
   9   2   3        268.22        275.46         7.35 o
  10   2   3        956.15        933.38        13.31 o
  11   2   3       2243.28       2247.96        25.39 o
  12   2   3        199.59        212.81         8.49 o
  13   2   3       1077.63       1079.92        17.79 o
  14   2   3        150.83        148.80         9.68 o
  15   2   3        313.98        335.80        12.64 o
  16   2   3       1000.26       1003.17        22.93 o
  17   2   3          0.69         -6.57        11.81 o
  18   2   3        472.75        434.69        24.90 o
  19   2   3        142.98        126.23        15.41 o
  20   2   3         58.47         46.50        15.66 o
  21   2   3        187.63        189.99        18.41 o
  22   2   3        182.58        210.10        24.00 o
  23   2   3         19.63         -0.12        20.70 o
  24   2   3         37.14         30.32        25.56 o
 -25   3   3         25.67         -0.33        23.86 o
 -24   3   3         12.83        -13.16        22.27 o
 -23   3   3          3.29        -19.68        20.21 o
 -22   3   3          0.50        -12.55        17.37 o
 -21   3   3          3.19        -13.23        15.99 o
 -20   3   3          0.42        -12.29        12.29 o
 -19   3   3         49.99         46.33        10.53 o
 -18   3   3         60.29         61.90         9.98 o
 -17   3   3         12.33         11.68         9.07 o
 -16   3   3          0.53          8.08         7.24 o
 -15   3   3        127.92        132.98         8.20 o
 -14   3   3        271.18        282.80        10.35 o
 -13   3   3          0.31          3.02         6.11 o
 -12   3   3        303.22        315.00         9.75 o
 -11   3   3         35.05         32.00         5.53 o
 -10   3   3        346.70        369.08        11.76 o
  -9   3   3         86.58        103.21         4.70 o
  -8   3   3        147.34        161.10         5.12 o
  -7   3   3          5.47          1.51         2.83 o
  -6   3   3       1371.09       1529.71        15.95 o
  -5   3   3         10.33          6.81         2.54 o
  -4   3   3        147.34        134.76         4.95 o
  -3   3   3        156.89        159.90         4.49 o
  -2   3   3        842.85        900.06        11.32 o
  -1   3   3        401.40        418.44         6.79 o
   0   3   3       1294.12       1406.37        15.52 o
   1   3   3          2.30          3.27         2.19 o
   2   3   3          8.51          6.13         4.69 o
   3   3   3        522.30        537.77         7.48 o
   4   3   3       1149.35       1169.25        13.13 o
   5   3   3        159.32        162.86         4.56 o
   6   3   3          3.31          1.78         2.57 o
   7   3   3        153.65        164.23         6.92 o
   8   3   3        154.67        153.35         6.61 o
   9   3   3        151.09        174.94         7.15 o
  10   3   3         66.89         85.34         7.75 o
  11   3   3         37.52         39.73         6.31 o
  12   3   3          2.50         -5.47         9.06 o
  13   3   3        112.42        116.19         8.90 o
  14   3   3          0.17         -0.43         8.56 o
  15   3   3        154.43        161.17        13.41 o
  16   3   3         12.26         -0.81        11.49 o
  17   3   3         10.29         -2.45        13.88 o
  18   3   3          8.64        -15.11        15.11 o
  19   3   3         14.32         26.20        16.25 o
  20   3   3         14.45          6.30        17.89 o
  21   3   3         13.96          2.52        18.09 o
  22   3   3          8.27         -1.78        19.57 o
  23   3   3          0.83         10.41        37.23 o
  24   3   3          1.66         34.73        27.56 o
 -24   4   3         16.52        -23.00        27.22 o
 -23   4   3          0.04        -25.58        25.58 o
 -22   4   3         32.17          6.55        22.76 o
 -21   4   3         67.95         67.64        23.38 o
 -20   4   3         24.65          7.07        13.54 o
 -19   4   3        352.11        396.98        17.14 o
 -18   4   3          6.98          6.91        11.38 o
 -17   4   3        295.86        292.92        17.03 o
 -16   4   3        312.32        280.07        13.98 o
 -15   4   3         13.65          1.00         8.98 o
 -14   4   3        394.41        420.52        13.40 o
 -13   4   3         17.99         28.29         7.12 o
 -12   4   3        776.18        748.50        14.29 o
 -11   4   3       3237.46       3338.36        36.55 o
 -10   4   3        981.01       1025.46        15.76 o
  -9   4   3       2672.58       2626.10        29.44 o
  -8   4   3       1973.60       1973.58        20.78 o
  -7   4   3          0.01         -0.13         3.72 o
  -6   4   3       3141.40       3113.46        30.72 o
  -5   4   3       2454.88       2307.14        22.49 o
  -4   4   3       2156.33       2307.26        23.47 o
  -3   4   3       5606.26       5660.34        54.68 o
  -2   4   3       4750.70       4908.15        47.85 o
  -1   4   3        451.16        427.90        11.37 o
   0   4   3       3979.34       3998.11        42.19 o
   1   4   3          4.02          7.38         4.14 o
   2   4   3       2399.87       2414.75        27.42 o
   3   4   3       2132.23       2090.12        24.59 o
   4   4   3        288.67        300.82         7.71 o
   5   4   3       2649.35       2599.93        28.04 o
   6   4   3        570.32        548.46        10.36 o
   7   4   3        473.79        444.88        10.70 o
   8   4   3       1231.88       1239.79        18.29 o
   9   4   3         68.66         65.03         7.60 o
  10   4   3        998.61       1000.23        17.95 o
  11   4   3        658.10        653.47        15.27 o
  12   4   3        159.14        190.72        11.41 o
  13   4   3        774.71        827.10        22.66 o
  14   4   3        345.79        353.62        16.81 o
  15   4   3          2.64          5.24        13.38 o
  16   4   3         13.07         28.65        14.69 o
  17   4   3          2.29        -14.45        14.45 o
  18   4   3         40.90         35.81        19.42 o
  19   4   3         48.52         49.64        17.73 o
  20   4   3         14.99         16.47        17.88 o
  21   4   3         42.01         58.78        20.54 o
  22   4   3          8.59         10.91        20.83 o
  23   4   3          4.21         -2.26        22.98 o
 -23   5   3        116.34         72.62        32.56 o
 -22   5   3         60.16         40.71        24.09 o
 -21   5   3         37.55         20.33        43.89 o
 -20   5   3        142.25        122.47        20.10 o
 -19   5   3          0.76         11.82        16.20 o
 -18   5   3        157.09        148.53        16.93 o
 -17   5   3        318.13        280.68        18.72 o
 -16   5   3          4.20          6.56        14.08 o
 -15   5   3        619.68        605.89        21.96 o
 -14   5   3        214.04        202.26        15.66 o
 -13   5   3          7.50         10.96        11.69 o
 -12   5   3        628.01        645.59        18.17 o
 -11   5   3          3.11          1.68         7.48 o
 -10   5   3       1311.38       1291.17        21.45 o
  -9   5   3        291.73        294.26        11.73 o
  -8   5   3        219.13        216.77         8.84 o
  -7   5   3       1912.40       1907.00        21.87 o
  -6   5   3        518.91        535.16         9.59 o
  -5   5   3        592.24        588.35        11.61 o
  -4   5   3       1490.16       1514.98        18.65 o
  -3   5   3        127.47        130.38         6.25 o
  -2   5   3       1291.39       1267.55        17.76 o
  -1   5   3       1128.34       1059.96        15.92 o
   0   5   3        447.84        455.87        10.88 o
   1   5   3       2227.14       2236.32        27.03 o
   2   5   3         13.64         11.63         5.34 o
   3   5   3       1716.80       1706.09        22.41 o
   4   5   3       1483.92       1529.36        20.73 o
   5   5   3          6.20         12.36         5.50 o
   6   5   3       1495.55       1508.24        25.28 o
   7   5   3       1020.55       1001.35        17.13 o
   8   5   3        286.16        285.49        10.48 o
   9   5   3       1637.75       1625.75        23.35 o
  10   5   3        148.67        157.98        10.49 o
  11   5   3        989.18        952.97        21.51 o
  12   5   3       1146.11       1150.48        23.45 o
  13   5   3         69.36         66.88        12.41 o
  14   5   3        449.56        494.96        23.97 o
  15   5   3        362.93        369.54        20.79 o
  16   5   3          0.58        -12.32        14.95 o
  17   5   3        547.04        465.88        24.75 o
  18   5   3         91.22         91.20        18.70 o
  19   5   3         29.79         36.18        18.74 o
  20   5   3        132.01        155.01        21.24 o
  21   5   3          0.06         25.94        20.47 o
  22   5   3         89.71        104.10        24.51 o
 -21   6   3          1.31         11.71        20.59 o
 -20   6   3          0.76          9.04        20.16 o
 -19   6   3          5.49        -26.98        27.96 o
 -18   6   3         15.56         -0.75        21.22 o
 -17   6   3          0.08        -10.14        23.44 o
 -16   6   3         12.55          4.59        21.61 o
 -15   6   3        106.70        100.94        16.26 o
 -14   6   3        143.43        123.88        15.95 o
 -13   6   3         25.84          8.30        13.36 o
 -12   6   3         18.91         20.98        13.08 o
 -11   6   3         53.29         59.72        15.53 o
 -10   6   3         15.30         22.76        10.12 o
  -9   6   3         19.67         13.88        11.11 o
  -8   6   3         52.05         52.41        11.22 o
  -7   6   3         43.12         40.83        10.91 o
  -6   6   3        127.91        116.71        10.45 o
  -5   6   3        160.36        152.54        10.92 o
  -4   6   3        119.80        132.67        10.50 o
  -3   6   3        168.05        156.07         9.44 o
  -2   6   3          8.53         -4.41         7.28 o
  -1   6   3         91.97        106.23         8.77 o
   0   6   3        258.65        287.57        10.08 o
   1   6   3        375.10        368.28        11.23 o
   2   6   3          3.53          2.70         7.43 o
   3   6   3        197.83        184.71         9.13 o
   4   6   3         17.98         23.23         7.14 o
   5   6   3        103.38         96.18         8.54 o
   6   6   3         34.82         29.29         7.85 o
   7   6   3        121.76        108.74         8.98 o
   8   6   3          5.18          5.87         8.08 o
   9   6   3          8.01          2.13         8.28 o
  10   6   3          8.93         15.33         9.07 o
  11   6   3        177.88        181.95        14.57 o
  12   6   3         71.78         86.12        13.48 o
  13   6   3          0.71         17.55        13.15 o
  14   6   3         13.38         12.29        14.94 o
  15   6   3          1.41         16.29        15.79 o
  16   6   3          6.72         -6.60        29.22 o
  17   6   3         15.90          8.94        17.26 o
  18   6   3          0.98         10.24        33.55 o
  19   6   3          3.50        -11.68        18.84 o
  20   6   3          3.36         -1.29        19.82 o
 -19   7   3          0.96          3.26        45.24 o
 -18   7   3        129.96        127.94        40.30 o
 -17   7   3         50.32         57.41        21.05 o
 -16   7   3         14.74         19.98        25.76 o
 -15   7   3          5.80        -23.27        35.02 o
 -14   7   3         13.26          6.80        18.28 o
 -13   7   3        199.66        185.57        27.71 o
 -12   7   3        238.34        263.69        21.26 o
 -11   7   3          0.09         -2.92        15.87 o
 -10   7   3        466.16        489.02        24.14 o
  -9   7   3        453.82        454.24        20.34 o
  -8   7   3         17.07        -11.99        11.99 o
  -7   7   3        176.47        210.98        15.66 o
  -6   7   3          5.97          4.78        12.08 o
  -5   7   3        408.78        382.03        20.25 o
  -4   7   3        777.09        784.30        25.47 o
  -3   7   3          0.31         11.00        10.65 o
  -2   7   3        647.25        634.46        19.14 o
  -1   7   3        686.82        658.39        19.35 o
   0   7   3         46.28         40.89        11.11 o
   1   7   3        315.44        319.98        15.35 o
   2   7   3         99.14         96.44        15.03 o
   3   7   3        370.73        374.27        17.79 o
   4   7   3        687.99        688.11        20.23 o
   5   7   3         32.77         45.48        10.09 o
   6   7   3        393.74        444.41        14.43 o
   7   7   3        229.30        221.71        11.72 o
   8   7   3          1.15          2.09         9.85 o
   9   7   3        126.93        132.73        10.97 o
  10   7   3        133.29        145.09        13.58 o
  11   7   3        203.68        237.74        16.98 o
  12   7   3        367.86        388.32        19.84 o
  13   7   3         35.47         54.10        14.84 o
  14   7   3         49.85         64.49        15.63 o
  15   7   3         96.79        150.15        23.97 o
  16   7   3          0.61        -18.25        18.25 o
  17   7   3         10.84         11.90        18.86 o
  18   7   3          3.11          7.64        20.25 o
 -16   8   3         85.73         71.37        33.31 o
 -15   8   3         17.47          1.76        25.89 o
 -14   8   3        333.27        276.77        25.28 o
 -13   8   3        155.56        104.05        22.64 o
 -12   8   3         18.90         22.23        37.50 o
 -11   8   3        324.40        319.35        24.87 o
 -10   8   3         47.79         22.44        19.69 o
  -9   8   3        295.97        310.76        23.37 o
  -8   8   3        639.00        629.33        27.96 o
  -7   8   3          0.08          8.03        15.20 o
  -6   8   3        886.50        857.22        27.91 o
  -5   8   3        456.05        474.71        26.69 o
  -4   8   3         73.57         82.84        15.41 o
  -3   8   3        641.91        692.11        24.37 o
  -2   8   3        124.92        135.61        14.66 o
  -1   8   3        494.41        537.96        21.00 o
   0   8   3       1153.57       1206.12        27.67 o
   1   8   3         10.79         18.64        14.21 o
   2   8   3        594.47        606.45        27.65 o
   3   8   3        229.36        255.09        15.99 o
   4   8   3         87.73         94.61        13.60 o
   5   8   3        564.23        499.69        27.49 o
   6   8   3        109.11        104.95        16.10 o
   7   8   3        303.66        298.86        18.21 o
   8   8   3        425.18        428.12        22.35 o
   9   8   3          4.81          6.12        14.66 o
  10   8   3        332.72        334.36        21.79 o
  11   8   3        232.57        242.33        21.00 o
  12   8   3          1.81          2.19        17.72 o
  13   8   3         97.35        124.50        20.55 o
  14   8   3         19.77         39.75        30.32 o
  15   8   3         35.41         14.90        39.68 o
 -12   9   3         10.93         17.72        26.16 o
 -11   9   3          0.21         -4.23        22.52 o
 -10   9   3         15.86         22.31        21.55 o
  -9   9   3          2.86         -0.07        22.98 o
  -8   9   3          2.44         26.76        21.37 o
  -7   9   3          0.72         28.37        20.89 o
  -6   9   3         30.81         27.51        19.65 o
  -5   9   3          4.78         -1.77        33.93 o
  -4   9   3         73.17         44.93        18.66 o
  -3   9   3          9.40          3.98        17.34 o
  -2   9   3         11.34         17.02        17.92 o
  -1   9   3         26.74         19.61        16.29 o
   0   9   3         15.69         28.04        16.49 o
   1   9   3         30.86         35.75        16.97 o
   2   9   3         21.20         32.62        14.97 o
   3   9   3         38.94         39.97        15.12 o
   4   9   3         94.33         74.78        18.93 o
   5   9   3         20.84         30.52        15.15 o
   6   9   3         12.65         19.78        17.25 o
   7   9   3         20.90         12.72        17.48 o
   8   9   3          8.36         -9.28        17.31 o
   9   9   3          8.36         20.56        26.25 o
  10   9   3          8.40          2.80        29.56 o
  11   9   3         54.46         88.78        53.93 o
  -4  10   3          1.15         39.39        56.86 o
  -3  10   3         99.19         86.97        31.26 o
  -2  10   3         28.28         54.08        28.56 o
  -1  10   3         32.20         43.82        27.65 o
   0  10   3         59.98         92.28        23.27 o
   1  10   3          4.76         14.20        21.20 o
   2  10   3        109.96        164.45        25.39 o
 -26   0   4        107.60        116.59        41.12 o
 -25   0   4         44.90         27.82        60.63 o
 -24   0   4          0.93        -11.59        35.69 o
 -23   0   4        443.98        467.77        60.41 o
 -22   0   4         29.55         36.97        17.20 o
 -21   0   4        105.14        124.77        18.41 o
 -20   0   4        204.02        199.46        18.81 o
 -19   0   4         98.39        103.70        15.46 o
 -18   0   4        564.85        549.48        24.99 o
 -17   0   4        696.51        641.77        24.11 o
 -16   0   4          0.43          5.56        10.43 o
 -15   0   4       1356.40       1324.46        27.98 o
 -14   0   4        380.80        375.25        15.37 o
 -13   0   4       1157.84       1163.27        20.75 o
 -12   0   4       2133.30       2084.38        37.11 o
 -11   0   4         28.21         30.49         6.04 o
 -10   0   4       2954.35       3063.48        41.06 o
  -9   0   4       2854.22       2822.15        37.75 o
  -8   0   4        262.51        274.14        11.98 o
  -7   0   4       5463.13       5441.80        73.45 o
  -6   0   4        405.85        374.68         7.88 o
  -5   0   4       6977.35       7328.26        88.22 o
  -4   0   4      20411.41      20706.65       242.28 o
  -3   0   4       2624.18       2576.80        30.20 o
  -2   0   4      10542.52      10896.10       128.60 o
  -1   0   4      21837.78      22901.96       267.03 o
   0   0   4         89.09        100.90         4.03 o
   1   0   4      18888.25      19783.21       230.83 o
   2   0   4       1824.13       1713.43        24.67 o
   3   0   4       5953.96       6653.39        87.12 o
   4   0   4       6291.46       6135.94        73.31 o
   5   0   4       4882.58       5124.81        76.98 o
   6   0   4       7790.07       8335.93       122.83 o
   7   0   4       4931.87       4996.40        81.43 o
   8   0   4        616.03        610.48        15.25 o
   9   0   4       6240.95       6152.29        93.73 o
  10   0   4       1703.39       1675.79        31.64 o
  11   0   4         50.68         51.15         9.32 o
  12   0   4        256.96        260.02        14.01 o
  13   0   4       3698.27       3561.94        70.63 o
  14   0   4        223.92        217.01        17.92 o
  15   0   4       2115.54       2125.80        49.84 o
  16   0   4         32.64         -2.13        15.08 o
  17   0   4        226.85        252.44        22.04 o
  18   0   4        582.38        622.31        29.74 o
  19   0   4          2.64         17.64        17.28 o
  20   0   4        100.94        104.23        46.90 o
  21   0   4        176.64        232.01        32.28 o
  22   0   4        109.70        138.42        42.89 o
  23   0   4         15.24         29.38        31.29 o
  24   0   4          0.09        -25.51        71.86 o
 -26   1   4         21.74        -23.86        23.86 o
 -25   1   4          0.95        -22.53        22.53 o
 -24   1   4          5.56        -13.80        17.85 o
 -23   1   4         42.28         42.78        15.87 o
 -22   1   4         27.58         21.10        13.22 o
 -21   1   4        161.22        168.99        15.35 o
 -20   1   4        100.29         76.54        11.69 o
 -19   1   4        237.81        245.93        13.23 o
 -18   1   4        533.34        531.69        15.69 o
 -17   1   4         32.83         39.03         8.99 o
 -16   1   4        398.69        410.57        13.19 o
 -15   1   4        746.96        733.10        13.98 o
 -14   1   4        348.38        338.10        10.43 o
 -13   1   4       1700.86       1660.52        22.14 o
 -12   1   4         42.32         37.53         5.08 o
 -11   1   4       1279.74       1229.65        15.62 o
 -10   1   4        540.03        499.41         9.34 o
  -9   1   4         18.36         25.37         3.82 o
  -8   1   4       2751.61       2838.72        27.78 o
  -7   1   4       1348.30       1381.97        14.29 o
  -6   1   4        148.56        131.01         3.68 o
  -5   1   4       2686.22       2563.19        22.53 o
  -4   1   4        223.68        237.73         3.78 o
  -3   1   4       5707.82       5927.14        50.74 o
  -2   1   4       6662.33       7064.81        59.90 o
  -1   1   4        648.37        684.07         9.10 o
   0   1   4        607.76        561.08         6.73 o
   1   1   4       2294.48       2322.34        20.23 o
   2   1   4       1028.86       1075.81        10.53 o
   3   1   4       1787.88       1711.27        16.21 o
   4   1   4         42.47         58.00         2.78 o
   5   1   4        132.03        111.24         3.52 o
   6   1   4        753.84        699.10         9.55 o
   7   1   4         89.27         93.57         4.13 o
   8   1   4         79.84         61.27         4.03 o
   9   1   4        153.78        141.56         5.25 o
  10   1   4        355.71        373.54         8.80 o
  11   1   4        473.11        464.13        11.83 o
  12   1   4       2735.20       2678.03        36.25 o
  13   1   4       1137.29       1152.94        23.72 o
  14   1   4        452.94        448.92        13.60 o
  15   1   4         17.12          2.75         8.88 o
  16   1   4        296.25        266.96        13.41 o
  17   1   4          4.58         -5.10         9.42 o
  18   1   4         36.00         32.14        10.59 o
  19   1   4        163.29        184.29        17.86 o
  20   1   4         41.67         92.93        16.87 o
  21   1   4        163.23        159.14        19.10 o
  22   1   4          1.98         -0.01        23.29 o
  23   1   4          0.05         14.30        21.83 o
  24   1   4         12.42         -0.31        26.37 o
 -26   2   4          2.61        -21.27        26.91 o
 -25   2   4          2.66        -20.85        24.88 o
 -24   2   4         30.04          7.23        26.80 o
 -23   2   4         43.37         34.25        17.91 o
 -22   2   4         27.32         30.42        14.43 o
 -21   2   4         68.11         85.47        14.02 o
 -20   2   4         11.26         15.81        16.08 o
 -19   2   4          4.59          0.97         9.54 o
 -18   2   4        407.69        411.15        16.94 o
 -17   2   4        323.17        332.59        12.02 o
 -16   2   4        116.69        107.29         8.46 o
 -15   2   4         22.06         16.65         6.64 o
 -14   2   4        429.14        427.34        11.27 o
 -13   2   4       1906.35       1913.40        24.93 o
 -12   2   4       3063.88       3090.94        35.49 o
 -11   2   4        670.57        668.34        12.30 o
 -10   2   4         26.32         27.30         4.83 o
  -9   2   4       2121.77       2078.59        24.55 o
  -8   2   4          1.98          1.08         3.34 o
  -7   2   4        282.75        251.85         5.25 o
  -6   2   4       2156.96       2193.84        21.04 o
  -5   2   4         66.61         79.63         2.84 o
  -4   2   4       5013.33       5233.21        48.07 o
  -3   2   4        325.73        305.71         5.76 o
  -2   2   4         92.76        117.53         3.72 o
  -1   2   4       2500.02       2511.75        22.12 o
   0   2   4        447.51        476.43         6.18 o
   1   2   4       1071.05       1053.92        11.64 o
   2   2   4        172.58        142.29         4.72 o
   3   2   4        207.90        205.56         4.78 o
   4   2   4       1664.76       1645.09        16.21 o
   5   2   4        857.06        876.47        11.41 o
   6   2   4         95.61         78.02         4.21 o
   7   2   4        795.41        769.25        11.06 o
   8   2   4        206.40        203.07         8.68 o
   9   2   4        198.53        200.02         7.33 o
  10   2   4        102.98        107.99         8.83 o
  11   2   4        621.89        609.82        12.21 o
  12   2   4        191.78        208.48         9.64 o
  13   2   4        300.95        320.14        17.77 o
  14   2   4        118.37        109.37         9.62 o
  15   2   4         22.03          8.45         8.86 o
  16   2   4        213.84        192.52        16.06 o
  17   2   4        129.43        129.48        12.36 o
  18   2   4         77.49         56.96        14.68 o
  19   2   4         62.39         56.37        16.09 o
  20   2   4         50.45         66.70        16.88 o
  21   2   4         19.43          3.40        15.69 o
  22   2   4          0.89          0.97        19.42 o
  23   2   4         29.79         25.87        26.93 o
  24   2   4          3.46         -4.25        25.21 o
 -25   3   4         13.55        -32.22        32.22 o
 -24   3   4        138.98        141.47        24.44 o
 -23   3   4         82.57         56.71        25.93 o
 -22   3   4          2.10          7.55        16.84 o
 -21   3   4        230.92        255.55        18.32 o
 -20   3   4          0.73          0.78        13.17 o
 -19   3   4        270.71        329.16        17.13 o
 -18   3   4        206.70        204.90        13.42 o
 -17   3   4         22.42         16.21         9.21 o
 -16   3   4       1030.65       1065.26        18.80 o
 -15   3   4         51.45         46.28         8.29 o
 -14   3   4         10.55          2.54         6.57 o
 -13   3   4       1179.19       1209.75        18.33 o
 -12   3   4        694.04        702.13        14.11 o
 -11   3   4       3485.05       3451.46        37.10 o
 -10   3   4         62.37         68.24         5.80 o
  -9   3   4       1217.52       1219.11        15.52 o
  -8   3   4       2885.60       3007.72        28.69 o
  -7   3   4        469.73        440.89         7.47 o
  -6   3   4       4299.12       4352.21        39.29 o
  -5   3   4       2387.07       2273.44        22.09 o
  -4   3   4       2962.70       3399.25        32.59 o
  -3   3   4       2343.99       2212.91        21.09 o
  -2   3   4       2209.61       2209.15        22.21 o
  -1   3   4       9704.21      10128.49        93.86 o
   0   3   4       8394.57       8342.44        77.86 o
   1   3   4       1066.29       1000.96        11.43 o
   2   3   4       2502.75       2403.18        23.43 o
   3   3   4       4302.76       4184.29        38.96 o
   4   3   4         51.30         84.14         5.08 o
   5   3   4       6470.37       6756.93        61.15 o
   6   3   4       3689.14       3753.29        37.87 o
   7   3   4        252.54        237.10         7.12 o
   8   3   4       3456.70       3497.52        38.19 o
   9   3   4        808.73        812.99        15.00 o
  10   3   4       1386.63       1368.68        20.39 o
  11   3   4       2024.97       2008.36        27.23 o
  12   3   4          2.00          1.41         7.29 o
  13   3   4       1447.32       1430.59        24.49 o
  14   3   4        683.82        687.64        17.98 o
  15   3   4         34.24         34.19        12.56 o
  16   3   4        778.34        807.19        26.05 o
  17   3   4        351.69        337.27        20.91 o
  18   3   4         47.52         33.77        15.95 o
  19   3   4        225.21        223.42        21.74 o
  20   3   4         11.94          0.86        18.77 o
  21   3   4        180.75        144.96        25.17 o
  22   3   4         22.06         18.62        20.42 o
  23   3   4         11.28         30.81        21.32 o
 -24   4   4         22.40        -13.75        27.16 o
 -23   4   4        109.83        110.64        30.14 o
 -22   4   4         48.51         25.88        31.50 o
 -21   4   4         88.91         64.38        15.96 o
 -20   4   4         25.87         19.03        14.56 o
 -19   4   4         12.85         13.33        12.18 o
 -18   4   4         94.44         79.16        13.06 o
 -17   4   4        434.92        457.48        17.33 o
 -16   4   4         10.59         14.38        10.53 o
 -15   4   4        199.96        202.98        11.51 o
 -14   4   4        294.19        306.81        12.20 o
 -13   4   4        684.21        635.26        15.40 o
 -12   4   4       1220.15       1175.36        19.48 o
 -11   4   4         10.07         -1.43         7.01 o
 -10   4   4         13.43         24.07         6.88 o
  -9   4   4       1282.85       1217.42        17.46 o
  -8   4   4        394.56        404.62        10.11 o
  -7   4   4       1267.98       1240.62        17.93 o
  -6   4   4        672.10        649.57        11.08 o
  -5   4   4        386.68        402.09         7.71 o
  -4   4   4       1839.29       1772.89        19.00 o
  -3   4   4          5.44          7.17         3.51 o
  -2   4   4       1931.44       1841.08        20.73 o
  -1   4   4       3377.24       3379.26        34.38 o
   0   4   4       1911.01       1943.75        28.11 o
   1   4   4         81.76         66.16         5.71 o
   2   4   4        815.40        796.25        12.79 o
   3   4   4          7.03          5.51         4.30 o
   4   4   4        467.20        411.02        10.54 o
   5   4   4        260.39        246.39         9.50 o
   6   4   4        547.93        555.27        11.92 o
   7   4   4       1081.88       1066.58        16.78 o
   8   4   4         77.98         76.06         7.28 o
   9   4   4        125.54        118.14         8.66 o
  10   4   4        273.55        288.38        12.27 o
  11   4   4         23.30         17.77         8.52 o
  12   4   4         75.77         76.60        10.04 o
  13   4   4        122.88        123.93        12.04 o
  14   4   4          7.27         28.40        10.84 o
  15   4   4        448.35        374.93        21.54 o
  16   4   4          0.18        -14.10        14.10 o
  17   4   4         60.89         31.50        16.18 o
  18   4   4          4.89         -1.53        17.22 o
  19   4   4          2.47        -16.98        16.98 o
  20   4   4         50.52         33.99        20.46 o
  21   4   4          6.37        -19.32        19.32 o
  22   4   4          0.79          1.02        21.02 o
 -23   5   4          0.30          5.04        33.43 o
 -22   5   4         55.08         44.89        37.18 o
 -21   5   4         61.79         63.27        30.32 o
 -20   5   4          7.02        -17.35        17.35 o
 -19   5   4          2.80          3.90        15.86 o
 -18   5   4          0.34        -13.71        13.94 o
 -17   5   4         21.39         13.20        13.35 o
 -16   5   4         50.85         43.82        13.96 o
 -15   5   4         20.12         15.95        12.44 o
 -14   5   4        316.63        313.86        14.11 o
 -13   5   4        392.31        377.08        13.51 o
 -12   5   4         20.57         16.36         8.86 o
 -11   5   4        304.08        280.83        11.85 o
 -10   5   4         68.41         73.78         8.69 o
  -9   5   4          1.52         -2.07         6.27 o
  -8   5   4         77.73         67.12         7.19 o
  -7   5   4         64.21         61.49         6.93 o
  -6   5   4         78.69         81.26         6.29 o
  -5   5   4        329.35        323.54         8.98 o
  -4   5   4          7.71         16.65         6.68 o
  -3   5   4        164.37        144.80         8.16 o
  -2   5   4         43.50         46.66         6.37 o
  -1   5   4         69.40         67.19         6.01 o
   0   5   4         62.88         46.50         5.91 o
   1   5   4         46.89         57.36         6.14 o
   2   5   4         41.98         37.01         7.19 o
   3   5   4        221.50        220.38         8.72 o
   4   5   4          5.93          8.81         5.66 o
   5   5   4         12.28          1.72         6.23 o
   6   5   4        152.24        161.07         8.59 o
   7   5   4         72.98         75.17         7.98 o
   8   5   4        509.54        514.01        13.48 o
   9   5   4         75.51         63.61         8.41 o
  10   5   4         32.14         11.94         9.03 o
  11   5   4         19.17         27.04         9.67 o
  12   5   4          6.36        -10.74        11.30 o
  13   5   4          4.17         14.05        13.94 o
  14   5   4         63.87         93.96        19.34 o
  15   5   4        107.42        105.70        17.10 o
  16   5   4         17.16         31.88        17.38 o
  17   5   4          8.84          4.15        17.10 o
  18   5   4        118.78        120.18        19.72 o
  19   5   4         42.11         46.23        20.42 o
  20   5   4          8.36        -14.34        23.83 o
  21   5   4          0.96         -7.58        20.48 o
 -21   6   4         19.01         22.76        33.20 o
 -20   6   4         88.21         46.39        19.22 o
 -19   6   4         35.24         30.55        23.06 o
 -18   6   4          7.26        -16.73        16.73 o
 -17   6   4         38.02         43.34        16.66 o
 -16   6   4         69.33         61.47        16.10 o
 -15   6   4        764.02        800.57        26.29 o
 -14   6   4        485.89        503.86        30.05 o
 -13   6   4         40.86         39.20        21.84 o
 -12   6   4        959.78        962.70        26.07 o
 -11   6   4        183.31        140.88        14.38 o
 -10   6   4        662.91        663.32        21.89 o
  -9   6   4       1195.99       1188.74        27.96 o
  -8   6   4         24.17         32.85        11.33 o
  -7   6   4       1528.64       1479.37        29.30 o
  -6   6   4       1453.14       1373.83        28.07 o
  -5   6   4        126.75        124.74         8.59 o
  -4   6   4       1960.44       1928.18        28.13 o
  -3   6   4        808.50        803.78        17.22 o
  -2   6   4        651.29        647.90        15.66 o
  -1   6   4       2075.92       2049.70        29.17 o
   0   6   4        106.44        134.58         9.52 o
   1   6   4       2794.35       2846.70        37.26 o
   2   6   4       1555.70       1486.25        21.84 o
   3   6   4         10.45         27.69         7.71 o
   4   6   4       1920.51       1952.79        26.50 o
   5   6   4        468.62        437.34        12.97 o
   6   6   4        799.91        761.77        16.20 o
   7   6   4       1402.00       1433.69        22.71 o
   8   6   4         28.59         22.31        10.75 o
   9   6   4       1505.13       1530.11        24.91 o
  10   6   4        812.05        767.43        18.89 o
  11   6   4          1.56          2.52        10.43 o
  12   6   4        127.50        133.25        14.67 o
  13   6   4        170.02        207.08        17.33 o
  14   6   4        153.07        173.51        18.12 o
  15   6   4        224.09        249.29        20.81 o
  16   6   4          0.17        -14.48        18.94 o
  17   6   4         74.17         35.17        19.35 o
  18   6   4         58.46         42.68        20.97 o
  19   6   4         24.74         -2.21        20.21 o
 -19   7   4         46.64        120.47        45.61 o
 -18   7   4         49.65         48.25        21.57 o
 -17   7   4         29.96         36.35        21.37 o
 -16   7   4         48.14         14.86        27.16 o
 -15   7   4         32.56         -2.05        19.81 o
 -14   7   4          5.68         -6.61        28.15 o
 -13   7   4        159.22        147.03        32.13 o
 -12   7   4          0.57         -0.19        22.95 o
 -11   7   4        187.42        186.07        21.25 o
 -10   7   4        133.11        129.39        15.69 o
  -9   7   4         33.54         39.04        13.82 o
  -8   7   4        402.63        380.30        23.00 o
  -7   7   4         74.48         73.66        14.09 o
  -6   7   4         45.12         15.74        12.75 o
  -5   7   4        191.98        196.36        21.01 o
  -4   7   4          0.79         -1.85        10.92 o
  -3   7   4        359.25        327.40        15.58 o
  -2   7   4        323.69        326.89        17.56 o
  -1   7   4         23.43         28.98        13.42 o
   0   7   4         58.86         54.56        11.87 o
   1   7   4         56.63         43.93        12.22 o
   2   7   4        853.90        814.54        23.68 o
   3   7   4        794.11        796.18        19.54 o
   4   7   4         35.66         63.17        10.58 o
   5   7   4        268.24        288.64        13.82 o
   6   7   4         92.45         77.12        11.18 o
   7   7   4          6.02         11.47         9.50 o
   8   7   4         91.26         89.46        10.84 o
   9   7   4        121.50        137.67        12.21 o
  10   7   4        125.26        110.74        16.87 o
  11   7   4        249.75        259.23        17.49 o
  12   7   4          5.48         -4.20        13.89 o
  13   7   4         77.32        103.71        17.15 o
  14   7   4         49.15         40.45        17.08 o
  15   7   4          7.74         37.42        29.43 o
  16   7   4         33.41         58.61        19.32 o
  17   7   4          6.56         -1.49        20.21 o
 -16   8   4         19.93         27.41        41.26 o
 -15   8   4         10.23         -1.38        27.15 o
 -14   8   4          4.23         47.40        22.34 o
 -13   8   4          4.02        -23.23        23.23 o
 -12   8   4         29.71         14.76        22.03 o
 -11   8   4         12.17         10.65        19.14 o
 -10   8   4         16.75         -0.53        19.13 o
  -9   8   4          0.60         -6.64        20.48 o
  -8   8   4        125.90        128.65        17.68 o
  -7   8   4         52.47         29.82        16.13 o
  -6   8   4         52.95         56.84        15.97 o
  -5   8   4         10.48         15.12        16.91 o
  -4   8   4         51.34         57.16        15.62 o
  -3   8   4         12.61         15.98        14.92 o
  -2   8   4         11.38         -1.29        13.13 o
  -1   8   4         37.10         33.59        14.10 o
   0   8   4          9.67         18.05        15.25 o
   1   8   4        100.47        111.96        15.73 o
   2   8   4          9.07         38.26        14.78 o
   3   8   4          7.30         -3.81        12.49 o
   4   8   4         42.83         45.58        15.30 o
   5   8   4         26.41         30.38        13.42 o
   6   8   4          0.33        -11.28        13.01 o
   7   8   4         23.10         33.52        14.47 o
   8   8   4         15.93          6.10        14.28 o
   9   8   4          2.59         29.11        17.81 o
  10   8   4          1.49         12.71        18.17 o
  11   8   4         37.93         69.34        26.26 o
  12   8   4         48.60         65.10        28.44 o
  13   8   4          4.51         26.60        24.47 o
  14   8   4          3.37         16.39        26.96 o
 -11   9   4        127.86        161.48        36.78 o
 -10   9   4         86.50         91.60        28.09 o
  -9   9   4          1.71         33.96        30.93 o
  -8   9   4         92.46        112.72        44.51 o
  -7   9   4         24.39          6.07        27.32 o
  -6   9   4        171.41        191.47        22.17 o
  -5   9   4        262.54        277.73        21.34 o
  -4   9   4          0.04         20.59        22.40 o
  -3   9   4        214.36        186.98        21.45 o
  -2   9   4        153.11        180.37        28.62 o
  -1   9   4         35.86         53.21        19.28 o
   0   9   4        223.34        252.51        24.26 o
   1   9   4         33.46         31.07        18.85 o
   2   9   4         94.71        126.05        16.88 o
   3   9   4        263.86        270.06        18.65 o
   4   9   4          4.38          7.20        16.38 o
   5   9   4        173.33        164.60        26.18 o
   6   9   4        104.12        150.66        18.31 o
   7   9   4         17.28         26.31        19.53 o
   8   9   4        148.42        195.54        22.51 o
   9   9   4          6.50         46.21        20.65 o
  10   9   4        131.01         94.17        31.40 o
 -26   1   5          1.77        -12.82        37.63 o
 -25   1   5        144.16        119.42        26.90 o
 -24   1   5         21.87         -0.88        17.65 o
 -23   1   5         16.68         -9.39        15.80 o
 -22   1   5         13.46          7.22        15.03 o
 -21   1   5         50.16         33.65        11.60 o
 -20   1   5        287.40        261.83        13.56 o
 -19   1   5        376.33        383.99        14.85 o
 -18   1   5         14.91          4.67         8.87 o
 -17   1   5        334.63        348.75        13.01 o
 -16   1   5        344.65        330.44        14.76 o
 -15   1   5        309.14        320.31        11.55 o
 -14   1   5        609.74        581.44        11.95 o
 -13   1   5         46.65         41.60         5.65 o
 -12   1   5        399.78        410.71         9.50 o
 -11   1   5       1312.89       1303.32        17.24 o
 -10   1   5        394.68        380.53         7.61 o
  -9   1   5       2960.00       2984.55        29.64 o
  -8   1   5        739.47        701.58         9.20 o
  -7   1   5       1476.33       1444.04        15.18 o
  -6   1   5       6838.46       6869.35        56.93 o
  -5   1   5        727.11        851.33         9.05 o
  -4   1   5       1385.41       1243.31        12.40 o
  -3   1   5       1741.10       1585.04        15.43 o
  -2   1   5        535.65        532.26         6.72 o
  -1   1   5       5472.39       5550.98        50.07 o
   0   1   5        438.01        402.24         7.82 o
   1   1   5         20.76         19.19         2.41 o
   2   1   5       4764.95       4806.18        40.18 o
   3   1   5         35.87         66.22         3.11 o
   4   1   5      12308.82      13465.71       112.60 o
   5   1   5       1126.91       1045.29        11.94 o
   6   1   5        121.36        125.03         4.89 o
   7   1   5       2843.26       2692.33        27.89 o
   8   1   5        485.33        486.98         8.53 o
   9   1   5        951.32        976.26        14.83 o
  10   1   5        732.05        736.10        14.27 o
  11   1   5         85.21         69.99         7.58 o
  12   1   5       3309.58       3382.64        41.22 o
  13   1   5       1834.86       1867.67        32.28 o
  14   1   5        264.19        251.44        12.45 o
  15   1   5        397.17        384.29        14.66 o
  16   1   5        186.97        181.99        13.39 o
  17   1   5        140.44        155.79        14.26 o
  18   1   5        199.51        206.82        13.99 o
  19   1   5          0.32        -12.41        12.41 o
  20   1   5         71.37        101.83        17.55 o
  21   1   5        147.77        191.30        21.32 o
  22   1   5         30.87         33.79        20.58 o
  23   1   5        117.87        110.63        23.59 o
  24   1   5         30.51          6.87        30.62 o
 -26   2   5         38.00        -30.91        56.34 o
 -25   2   5          0.90        -19.76        21.22 o
 -24   2   5        135.70         90.44        20.45 o
 -23   2   5         90.42         87.19        16.52 o
 -22   2   5        198.81        245.32        24.52 o
 -21   2   5        159.12        155.88        17.43 o
 -20   2   5         55.40         51.63        12.01 o
 -19   2   5        117.70        111.11        12.34 o
 -18   2   5        352.27        364.42        15.36 o
 -17   2   5          0.83         -2.85         9.57 o
 -16   2   5        188.85        201.32        10.16 o
 -15   2   5        525.48        529.02        13.02 o
 -14   2   5       2314.34       2312.29        32.28 o
 -13   2   5       4865.39       4903.25        53.30 o
 -12   2   5         42.00         46.92         6.20 o
 -11   2   5       1202.78       1181.28        17.20 o
 -10   2   5       2890.19       2935.78        33.35 o
  -9   2   5        113.70        135.11         5.61 o
  -8   2   5       3637.32       3425.06        31.99 o
  -7   2   5       1915.13       1839.13        17.75 o
  -6   2   5       1266.22       1277.81        14.92 o
  -5   2   5      12337.10      13049.64       110.40 o
  -4   2   5       1680.18       1688.39        21.05 o
  -3   2   5       5124.14       5353.65        47.16 o
  -2   2   5       6195.43       6054.46        52.73 o
  -1   2   5        509.17        524.59         6.91 o
   0   2   5       2468.46       2306.91        21.91 o
   1   2   5       2811.63       2717.38        25.22 o
   2   2   5         38.64         31.20         3.01 o
   3   2   5       2911.50       2678.56        24.89 o
   4   2   5       1289.50       1283.60        13.07 o
   5   2   5       1495.16       1432.58        15.00 o
   6   2   5       3059.51       2996.32        27.84 o
   7   2   5        117.50        110.54         5.25 o
   8   2   5       2645.14       2545.03        29.15 o
   9   2   5       1542.92       1533.30        20.19 o
  10   2   5        250.35        250.91         9.56 o
  11   2   5        521.16        513.74        13.33 o
  12   2   5       1496.18       1490.63        22.84 o
  13   2   5        164.95        162.77        10.26 o
  14   2   5        487.72        489.29        14.39 o
  15   2   5          3.14         10.43         8.91 o
  16   2   5         96.20        106.46        11.44 o
  17   2   5        118.82        118.80        12.55 o
  18   2   5         12.15          4.35        14.54 o
  19   2   5        112.45         89.45        16.32 o
  20   2   5         23.81         46.42        18.91 o
  21   2   5         20.18         29.63        19.59 o
  22   2   5          3.80         12.07        20.06 o
  23   2   5          1.23        -10.58        24.49 o
 -25   3   5          0.13        -22.34        22.34 o
 -24   3   5         13.74        -11.69        18.52 o
 -23   3   5         21.54        -14.23        17.33 o
 -22   3   5          4.14        -10.32        15.47 o
 -21   3   5          2.72         -6.05        14.02 o
 -20   3   5          5.80          5.43        13.47 o
 -19   3   5         74.12         69.64        14.17 o
 -18   3   5         14.32          7.39         9.97 o
 -17   3   5          1.68         12.12         8.91 o
 -16   3   5         16.29         20.27         8.84 o
 -15   3   5        321.86        279.85        12.10 o
 -14   3   5        169.01        153.92         9.79 o
 -13   3   5          4.68         14.99         7.19 o
 -12   3   5          7.75          4.00         6.72 o
 -11   3   5        247.75        258.26        11.77 o
 -10   3   5        213.73        232.20         8.99 o
  -9   3   5        294.93        304.12         9.03 o
  -8   3   5         12.62         16.17         5.11 o
  -7   3   5         11.94         13.57         5.15 o
  -6   3   5         34.93         34.20         4.17 o
  -5   3   5        187.11        208.31         6.64 o
  -4   3   5         20.16          8.67         3.80 o
  -3   3   5        915.27        920.33        16.17 o
  -2   3   5       2255.47       2300.57        23.28 o
  -1   3   5        521.65        492.89         7.73 o
   0   3   5        142.48        139.77         6.08 o
   1   3   5        283.68        323.82         6.08 o
   2   3   5         30.11         30.06         3.41 o
   3   3   5         75.54         91.21         5.93 o
   4   3   5        412.75        426.80         7.64 o
   5   3   5         26.22         25.57         3.92 o
   6   3   5          3.65          6.35         4.19 o
   7   3   5          0.93          0.83         4.64 o
   8   3   5          8.81         11.14         5.32 o
   9   3   5        297.11        290.92        11.75 o
  10   3   5        192.73        172.64         8.98 o
  11   3   5         17.67         13.35         7.70 o
  12   3   5        324.24        353.05        14.10 o
  13   3   5        209.46        172.70        12.98 o
  14   3   5          1.31         -3.06         9.47 o
  15   3   5         20.72         32.22        10.41 o
  16   3   5          1.90         -6.87        11.79 o
  17   3   5          0.56          0.33        14.60 o
  18   3   5          4.84         13.65        19.18 o
  19   3   5          4.12        -20.80        20.80 o
  20   3   5         32.78         16.07        18.56 o
  21   3   5          0.63          5.03        20.81 o
  22   3   5          3.64          7.92        21.03 o
  23   3   5         10.40        -27.17        30.12 o
 -24   4   5         26.48        -29.54        29.54 o
 -23   4   5          9.42        -21.46        23.02 o
 -22   4   5         55.57         53.30        17.77 o
 -21   4   5         34.88         30.18        16.01 o
 -20   4   5          5.03         24.75        15.25 o
 -19   4   5         65.65         45.93        17.23 o
 -18   4   5        443.26        450.87        18.03 o
 -17   4   5         23.82         31.61        11.34 o
 -16   4   5        379.90        431.22        15.33 o
 -15   4   5        354.15        341.30        13.53 o
 -14   4   5         87.21        113.39        10.15 o
 -13   4   5       1423.25       1423.65        24.62 o
 -12   4   5        128.61        141.34         9.59 o
 -11   4   5         34.06         36.90         7.49 o
 -10   4   5        777.52        765.21        14.29 o
  -9   4   5        460.20        461.67        11.41 o
  -8   4   5       1469.24       1451.93        19.70 o
  -7   4   5       1065.50       1093.53        16.59 o
  -6   4   5         39.26         32.42         4.94 o
  -5   4   5       1560.81       1517.56        19.18 o
  -4   4   5        349.55        343.33         9.85 o
  -3   4   5       1702.82       1697.65        22.18 o
  -2   4   5       2363.64       2288.79        25.05 o
  -1   4   5        151.22        147.40         5.37 o
   0   4   5       2064.90       2054.29        22.92 o
   1   4   5       2201.48       2142.21        25.41 o
   2   4   5         77.88         80.13         5.65 o
   3   4   5       2092.99       2077.86        23.79 o
   4   4   5        729.64        716.22        11.99 o
   5   4   5        661.05        671.91        14.11 o
   6   4   5       2515.64       2489.95        29.83 o
   7   4   5        107.75        127.20         8.07 o
   8   4   5        808.02        808.76        15.25 o
   9   4   5        355.95        357.56        13.18 o
  10   4   5         63.12         67.17        11.21 o
  11   4   5        581.48        606.67        17.46 o
  12   4   5        219.19        229.76        13.72 o
  13   4   5        125.31        123.81        12.70 o
  14   4   5        584.51        586.32        20.44 o
  15   4   5         15.00          6.82        15.04 o
  16   4   5        492.52        516.29        23.71 o
  17   4   5         91.53        110.80        18.06 o
  18   4   5          0.81        -16.92        16.92 o
  19   4   5         98.78         72.19        21.33 o
  20   4   5         21.74         37.26        21.71 o
  21   4   5          6.70          4.65        20.80 o
  22   4   5         57.89         50.59        26.33 o
 -23   5   5          6.26        -43.37        43.37 o
 -22   5   5         15.80          1.95        20.87 o
 -21   5   5          8.08         -5.35        21.98 o
 -20   5   5        129.95        132.30        19.80 o
 -19   5   5        210.13        220.28        18.47 o
 -18   5   5        172.67        171.00        16.65 o
 -17   5   5        204.29        207.34        21.71 o
 -16   5   5         64.32         54.83        12.40 o
 -15   5   5         97.61         79.87        11.27 o
 -14   5   5        654.07        661.27        17.68 o
 -13   5   5          9.92         -5.70         9.15 o
 -12   5   5        355.89        354.40        13.39 o
 -11   5   5        536.20        540.96        15.30 o
 -10   5   5        253.68        233.70        10.13 o
  -9   5   5       1513.26       1565.37        22.91 o
  -8   5   5         67.70         73.07         7.87 o
  -7   5   5        826.47        773.20        14.89 o
  -6   5   5       1925.95       1821.55        29.56 o
  -5   5   5         48.16         52.00         7.38 o
  -4   5   5       1821.20       1811.90        25.84 o
  -3   5   5       1226.08       1218.85        20.06 o
  -2   5   5        415.07        430.36        12.75 o
  -1   5   5       1446.40       1398.42        21.78 o
   0   5   5        150.22        152.71         8.78 o
   1   5   5       1329.79       1291.63        18.83 o
   2   5   5       4151.22       4159.31        45.69 o
   3   5   5        145.37        153.05         8.05 o
   4   5   5       2151.41       2101.35        26.90 o
   5   5   5        949.99        929.22        16.74 o
   6   5   5         31.33         39.07         7.50 o
   7   5   5        581.82        577.81        14.24 o
   8   5   5        255.06        276.06        11.30 o
   9   5   5        290.48        306.73        14.87 o
  10   5   5        741.42        759.92        19.33 o
  11   5   5         68.21         57.84        10.85 o
  12   5   5        568.75        540.48        19.39 o
  13   5   5        276.79        292.27        20.06 o
  14   5   5        173.18        160.71        18.44 o
  15   5   5        181.85        141.86        18.08 o
  16   5   5         81.72         66.20        20.12 o
  17   5   5         37.46         45.84        17.92 o
  18   5   5        159.54        172.92        20.87 o
  19   5   5          8.50          2.01        19.83 o
  20   5   5         29.31         10.94        21.28 o
 -21   6   5         17.08         19.13        44.07 o
 -20   6   5          5.56         34.57        29.41 o
 -19   6   5          0.78        -17.77        17.77 o
 -18   6   5          0.29          0.42        16.91 o
 -17   6   5          4.80        -20.34        20.34 o
 -16   6   5         59.03         49.96        16.32 o
 -15   6   5         55.24         21.42        15.97 o
 -14   6   5         20.74        -15.42        15.42 o
 -13   6   5         21.53         23.68        13.53 o
 -12   6   5          0.32          7.62        12.70 o
 -11   6   5         25.72         18.67        13.08 o
 -10   6   5        215.58        200.28        15.32 o
  -9   6   5        151.84        135.49        14.05 o
  -8   6   5          4.45          9.88        10.01 o
  -7   6   5          1.01          2.11         7.90 o
  -6   6   5          7.07         -0.84         7.76 o
  -5   6   5          6.49         20.14         7.85 o
  -4   6   5         10.50          6.94         8.17 o
  -3   6   5         85.23         94.06        11.06 o
  -2   6   5        439.75        411.82        13.71 o
  -1   6   5         76.65         68.78         9.24 o
   0   6   5         11.70         11.57         8.70 o
   1   6   5         22.14         14.78         8.41 o
   2   6   5          0.42          1.82         9.00 o
   3   6   5          1.48          4.33         8.63 o
   4   6   5         13.95          0.66         8.54 o
   5   6   5          2.27          3.32         8.94 o
   6   6   5         70.58         71.72         8.81 o
   7   6   5         35.30         37.94         8.93 o
   8   6   5        266.87        221.25        12.16 o
   9   6   5          7.07          4.36        10.39 o
  10   6   5          9.07         14.07         9.93 o
  11   6   5         28.38         24.80        11.63 o
  12   6   5          0.50         22.80        13.05 o
  13   6   5          4.82          3.89        15.63 o
  14   6   5         30.82         17.88        16.05 o
  15   6   5         36.16         34.13        17.07 o
  16   6   5          1.31         27.93        18.23 o
  17   6   5          0.09        -13.85        18.94 o
  18   6   5         36.35          0.06        19.75 o
 -18   7   5          1.07         41.92        22.08 o
 -17   7   5        207.83        186.47        23.56 o
 -16   7   5         65.10         46.13        24.39 o
 -15   7   5         94.84        114.32        43.93 o
 -14   7   5        117.05         86.81        19.82 o
 -13   7   5          5.40         -0.22        18.61 o
 -12   7   5        229.21        216.12        21.08 o
 -11   7   5         99.83         99.60        17.75 o
 -10   7   5          5.94         13.43        14.50 o
  -9   7   5        191.18        210.38        20.53 o
  -8   7   5        123.59        115.34        15.49 o
  -7   7   5        139.36        151.81        15.48 o
  -6   7   5        236.15        223.41        16.26 o
  -5   7   5         30.07         18.90        12.98 o
  -4   7   5        357.78        386.33        19.32 o
  -3   7   5        164.84        152.68        13.26 o
  -2   7   5        230.54        219.02        14.38 o
  -1   7   5        673.41        678.62        23.27 o
   0   7   5         60.17         79.94        15.21 o
   1   7   5         42.40         71.05        12.13 o
   2   7   5        195.34        184.49        13.68 o
   3   7   5          5.19         10.57         9.62 o
   4   7   5        320.06        314.43        14.61 o
   5   7   5        124.88        141.53        12.02 o
   6   7   5         64.26         78.01        11.65 o
   7   7   5        597.58        628.78        24.47 o
   8   7   5         25.84         44.24        12.75 o
   9   7   5         80.49         74.13        13.52 o
  10   7   5         39.68         41.63        13.74 o
  11   7   5          1.77         26.96        26.94 o
  12   7   5        123.22        116.94        19.56 o
  13   7   5         76.24         90.06        18.17 o
  14   7   5          1.27          2.01        17.48 o
  15   7   5         99.25        118.24        19.93 o
  16   7   5         23.86         33.54        22.73 o
 -15   8   5        206.43        211.44        43.08 o
 -14   8   5          2.32        -31.28        31.28 o
 -13   8   5        198.58        212.24        28.89 o
 -12   8   5         40.33         27.47        20.30 o
 -11   8   5         92.85        118.45        28.18 o
 -10   8   5        256.78        277.26        23.90 o
  -9   8   5          0.09        -15.78        22.15 o
  -8   8   5        470.67        463.16        23.44 o
  -7   8   5        493.90        481.65        23.45 o
  -6   8   5          7.27         55.43        16.29 o
  -5   8   5        613.70        667.85        36.65 o
  -4   8   5        201.07        234.22        19.98 o
  -3   8   5        273.48        307.61        19.54 o
  -2   8   5        631.55        662.73        39.25 o
  -1   8   5          0.97         40.30        15.13 o
   0   8   5        858.42        808.71        27.23 o
   1   8   5       1140.04       1183.94        44.47 o
   2   8   5         18.88         34.63        21.20 o
   3   8   5        510.39        501.02        20.27 o
   4   8   5        213.88        195.79        18.65 o
   5   8   5        122.00         97.97        15.10 o
   6   8   5        416.83        396.63        19.65 o
   7   8   5         27.65         30.93        15.42 o
   8   8   5        337.71        323.32        25.73 o
   9   8   5        440.11        403.25        24.44 o
  10   8   5         12.68         36.88        19.48 o
  11   8   5         67.11         69.61        23.88 o
  12   8   5         31.97         20.54        24.53 o
  13   8   5         48.50         83.41        28.62 o
 -11   9   5          4.54          1.36        56.08 o
 -10   9   5          0.93         15.72        34.78 o
  -9   9   5         44.47         85.00        29.64 o
  -8   9   5          1.52        -21.22        21.22 o
  -7   9   5          8.24         24.32        21.84 o
  -6   9   5          2.60         -0.49        19.28 o
  -5   9   5          0.76          0.70        17.83 o
  -4   9   5          0.76          2.73        20.85 o
  -3   9   5          1.25         25.68        19.77 o
  -2   9   5          1.43         -4.68        19.54 o
  -1   9   5         12.37          4.69        19.66 o
   0   9   5          2.22         30.89        18.87 o
   1   9   5         36.98         73.09        15.86 o
   2   9   5         12.04         29.91        22.35 o
   3   9   5         11.51         34.97        15.45 o
   4   9   5         13.30         24.96        15.54 o
   5   9   5          0.39         28.61        23.86 o
   6   9   5          0.21        -13.14        17.05 o
   7   9   5          4.06          0.99        27.67 o
   8   9   5          3.70          1.69        18.91 o
 -26   0   6          1.16        -38.28        47.63 o
 -25   0   6         22.97        -23.12        30.88 o
 -24   0   6         42.10         42.48        25.17 o
 -23   0   6         61.28         60.44        23.86 o
 -22   0   6        563.24        670.42        29.68 o
 -21   0   6          5.97        -10.02        14.87 o
 -20   0   6        350.30        395.77        29.58 o
 -19   0   6        293.55        265.85        22.82 o
 -18   0   6          2.52         -7.31        11.82 o
 -17   0   6        296.08        310.53        17.58 o
 -16   0   6        281.86        260.50        25.92 o
 -15   0   6       2735.47       2719.59        46.57 o
 -14   0   6       9279.04       9454.67       130.64 o
 -13   0   6       1285.69       1320.08        26.82 o
 -12   0   6        980.44        951.94        18.56 o
 -11   0   6       3923.16       3898.41        52.12 o
 -10   0   6        198.74        201.71         8.13 o
  -9   0   6       4922.00       4769.84        66.91 o
  -8   0   6       5520.82       5286.78        66.69 o
  -7   0   6        906.91        834.50        14.67 o
  -6   0   6      11030.31      11627.83       139.40 o
  -5   0   6       2339.77       2410.82        37.57 o
  -4   0   6       1435.49       1435.17        19.32 o
  -3   0   6       8345.52       8350.53       100.76 o
  -2   0   6        364.07        355.39         7.47 o
  -1   0   6       3930.10       3785.96        44.10 o
   0   0   6       9513.71       9509.02       105.23 o
   1   0   6       1873.55       2007.84        25.24 o
   2   0   6      13135.97      13250.25       172.35 o
   3   0   6         72.52         50.76         5.14 o
   4   0   6        455.75        582.30        10.73 o
   5   0   6       3202.93       2983.48        38.27 o
   6   0   6        765.71        773.90        19.33 o
   7   0   6       3092.52       3094.98        50.90 o
   8   0   6       1529.61       1436.55        28.27 o
   9   0   6         44.42         43.70         8.61 o
  10   0   6       3778.96       3718.64        61.45 o
  11   0   6       1041.92       1064.01        40.43 o
  12   0   6        316.64        309.99        19.85 o
  13   0   6        363.27        356.54        27.44 o
  14   0   6        114.32        109.09        17.80 o
  15   0   6        629.96        607.03        28.44 o
  16   0   6        174.52        160.06        20.98 o
  17   0   6         18.83         23.23        18.72 o
  18   0   6        168.57        206.82        23.55 o
  19   0   6         44.96          3.17        20.33 o
  20   0   6         26.05         18.42        22.15 o
  21   0   6         21.13          4.20        25.49 o
  22   0   6          3.26        -24.49        86.28 o
  23   0   6         51.68         69.55        34.19 o
 -26   1   6         71.25         48.70        48.23 o
 -25   1   6         11.57        -11.47        18.30 o
 -24   1   6          0.73         -5.41        16.57 o
 -23   1   6         57.89         45.06        19.81 o
 -22   1   6         94.19         69.13        14.67 o
 -21   1   6         11.55         -6.25        12.15 o
 -20   1   6         67.23         48.98        12.21 o
 -19   1   6         15.78         18.36        11.16 o
 -18   1   6         83.42         68.28        11.47 o
 -17   1   6        123.47        119.39        10.19 o
 -16   1   6        273.96        274.16        11.07 o
 -15   1   6         20.20         12.89         7.30 o
 -14   1   6         16.49         10.19         6.78 o
 -13   1   6         55.49         39.43         5.84 o
 -12   1   6        743.11        713.64        12.68 o
 -11   1   6         21.88         23.98         4.73 o
 -10   1   6        560.28        586.55         9.39 o
  -9   1   6         31.92         34.49         3.43 o
  -8   1   6        327.47        325.98         6.51 o
  -7   1   6        682.01        692.35         9.77 o
  -6   1   6        441.89        445.00         6.38 o
  -5   1   6         28.47         50.68         2.90 o
  -4   1   6         10.93         12.23         2.59 o
  -3   1   6        870.22        830.75         9.26 o
  -2   1   6       1187.83       1148.69        13.72 o
  -1   1   6         10.95          7.92         2.80 o
   0   1   6        581.89        555.91         7.67 o
   1   1   6        620.23        584.21         8.10 o
   2   1   6         24.07         27.49         3.04 o
   3   1   6       7156.70       7653.75        62.97 o
   4   1   6       2763.01       2932.90        27.22 o
   5   1   6        225.73        207.92         5.88 o
   6   1   6       1277.63       1212.91        13.92 o
   7   1   6        386.47        361.06         8.76 o
   8   1   6        536.41        512.88        10.55 o
   9   1   6        624.76        658.87        13.79 o
  10   1   6        611.51        565.83        13.46 o
  11   1   6        678.67        642.00        14.79 o
  12   1   6       1270.30       1177.47        20.34 o
  13   1   6        322.94        309.62        13.36 o
  14   1   6        377.16        386.35        21.63 o
  15   1   6        145.71        153.30        12.20 o
  16   1   6         31.01         30.78        11.12 o
  17   1   6        154.95        163.08        13.39 o
  18   1   6         16.63          2.82        11.76 o
  19   1   6         47.39         45.71        13.26 o
  20   1   6        103.66        101.74        18.02 o
  21   1   6         21.34          5.55        18.37 o
  22   1   6        109.51        106.43        19.74 o
  23   1   6         61.82         74.94        23.75 o
 -25   2   6         17.75          0.58        19.38 o
 -24   2   6         15.46         -0.68        16.10 o
 -23   2   6          0.36        -16.04        16.04 o
 -22   2   6          8.49        -12.22        15.24 o
 -21   2   6         50.92         26.23        13.02 o
 -20   2   6        100.09         89.95        13.16 o
 -19   2   6         51.90         53.49        12.12 o
 -18   2   6         39.93         18.80        10.76 o
 -17   2   6        143.00        152.33        11.89 o
 -16   2   6         84.08         70.72        10.18 o
 -15   2   6         23.45         31.33         8.05 o
 -14   2   6         58.99         53.36         8.17 o
 -13   2   6         49.49         59.45         7.95 o
 -12   2   6        159.68        169.41         8.54 o
 -11   2   6        529.28        530.52        12.56 o
 -10   2   6          0.03         -3.43         4.49 o
  -9   2   6        315.67        287.23         9.87 o
  -8   2   6        204.67        206.85         4.90 o
  -7   2   6        202.74        176.34         4.20 o
  -6   2   6        402.37        325.30         7.30 o
  -5   2   6          3.57         10.13         3.71 o
  -4   2   6        900.51        911.84        11.47 o
  -3   2   6       1400.45       1429.90        15.64 o
  -2   2   6        162.40        175.65         4.42 o
  -1   2   6       1356.62       1276.25        13.34 o
   0   2   6        740.33        708.70         9.43 o
   1   2   6         62.76         58.95         3.68 o
   2   2   6        852.07        883.19        10.39 o
   3   2   6        358.83        344.49         6.47 o
   4   2   6        816.70        742.05         9.87 o
   5   2   6        710.45        660.42         8.85 o
   6   2   6         14.84          9.26         4.24 o
   7   2   6        713.32        698.28        14.58 o
   8   2   6        565.92        522.29        11.16 o
   9   2   6         31.57         39.75         6.70 o
  10   2   6        524.35        562.20        13.84 o
  11   2   6        310.45        316.86        14.41 o
  12   2   6        292.35        308.68        12.49 o
  13   2   6        549.20        545.74        15.81 o
  14   2   6         25.35         44.61         9.81 o
  15   2   6         93.77        117.37        12.12 o
  16   2   6        127.82        128.51        12.37 o
  17   2   6         19.65         28.27        12.05 o
  18   2   6         27.50         34.03        12.59 o
  19   2   6         91.89         81.75        31.49 o
  20   2   6          3.96         30.85        19.45 o
  21   2   6         18.94         23.03        20.71 o
  22   2   6          2.53          3.90        21.20 o
  23   2   6         13.36         20.63        37.20 o
 -25   3   6          0.24        -33.82        41.29 o
 -24   3   6         17.50          9.45        24.10 o
 -23   3   6         48.81         64.55        17.27 o
 -22   3   6          0.23        -11.44        15.47 o
 -21   3   6        122.58        114.36        16.77 o
 -20   3   6        314.59        292.33        18.43 o
 -19   3   6         19.86         43.82        11.56 o
 -18   3   6        526.09        559.20        18.06 o
 -17   3   6         28.78         17.08         9.09 o
 -16   3   6        538.97        528.14        15.70 o
 -15   3   6       1275.96       1298.68        22.60 o
 -14   3   6         21.91         14.40         8.24 o
 -13   3   6        283.37        288.72        11.55 o
 -12   3   6        579.96        561.43        16.16 o
 -11   3   6         21.32         24.19         7.01 o
 -10   3   6       3173.70       3242.17        35.99 o
  -9   3   6        664.97        657.10        17.43 o
  -8   3   6       1787.47       1720.45        21.61 o
  -7   3   6       4341.30       4369.12        42.49 o
  -6   3   6        164.03        167.73         6.25 o
  -5   3   6       2964.89       2871.91        30.92 o
  -4   3   6       2607.57       2519.14        27.61 o
  -3   3   6         39.48         26.37         4.51 o
  -2   3   6       1407.90       1307.78        15.53 o
  -1   3   6        733.53        713.61         9.46 o
   0   3   6        933.82        947.39        11.95 o
   1   3   6       7605.50       7642.64        68.93 o
   2   3   6         62.71         57.14         4.18 o
   3   3   6       3297.94       3321.77        32.47 o
   4   3   6       1868.47       1819.58        19.81 o
   5   3   6         37.54         29.53         4.73 o
   6   3   6       2019.85       1950.62        22.66 o
   7   3   6        162.73        160.46         7.41 o
   8   3   6        182.89        235.40         9.37 o
   9   3   6       1076.53       1102.56        25.59 o
  10   3   6        116.90        116.67        10.85 o
  11   3   6       1867.26       1842.91        31.83 o
  12   3   6        814.70        812.03        19.52 o
  13   3   6        129.86        113.87        11.58 o
  14   3   6        439.41        454.52        16.80 o
  15   3   6         46.71         41.16        11.72 o
  16   3   6        156.10        127.32        13.41 o
  17   3   6        361.16        364.98        28.80 o
  18   3   6         19.81         59.91        25.00 o
  19   3   6         84.24        102.39        22.16 o
  20   3   6         63.67         96.34        22.24 o
  21   3   6         10.76         60.35        22.78 o
  22   3   6         98.26        123.37        25.03 o
 -23   4   6          6.01         -7.44        18.04 o
 -22   4   6        134.53         81.00        18.95 o
 -21   4   6         90.88         93.60        17.56 o
 -20   4   6         31.41         25.99        15.27 o
 -19   4   6         20.09         19.89        14.21 o
 -18   4   6          4.01          3.01        11.17 o
 -17   4   6        232.82        231.72        14.93 o
 -16   4   6        412.73        423.83        15.60 o
 -15   4   6         96.33         91.24        10.72 o
 -14   4   6        268.93        273.20        16.17 o
 -13   4   6        122.93        111.81         9.86 o
 -12   4   6        682.96        689.11        16.61 o
 -11   4   6       1471.98       1457.22        21.60 o
 -10   4   6          6.72         26.11         7.08 o
  -9   4   6        204.33        191.73         8.81 o
  -8   4   6        281.27        318.75        10.09 o
  -7   4   6         66.84         50.09         6.39 o
  -6   4   6        811.27        786.48        12.68 o
  -5   4   6        114.00        119.53         6.82 o
  -4   4   6        730.76        700.07        12.38 o
  -3   4   6       1760.10       1741.02        22.35 o
  -2   4   6          5.72         12.79         5.14 o
  -1   4   6       2028.28       1924.84        23.95 o
   0   4   6        932.14        899.14        16.99 o
   1   4   6        123.14        119.47         6.33 o
   2   4   6        599.24        555.20        10.69 o
   3   4   6         10.96          7.87         4.89 o
   4   4   6        286.27        272.02        11.38 o
   5   4   6        743.23        722.16        13.90 o
   6   4   6         38.23         28.37         6.58 o
   7   4   6       1716.87       1596.69        23.90 o
   8   4   6        902.04        817.01        16.91 o
   9   4   6          2.20         -6.08         8.51 o
  10   4   6         99.73        111.92        11.50 o
  11   4   6         53.70         66.32        11.39 o
  12   4   6        134.80        132.26        13.09 o
  13   4   6        135.95        148.34        14.13 o
  14   4   6         71.26         65.25        15.98 o
  15   4   6          2.06         -3.78        12.95 o
  16   4   6         18.82         10.81        19.30 o
  17   4   6         54.92         40.14        17.52 o
  18   4   6         92.56         48.06        20.28 o
  19   4   6         68.19         42.86        20.87 o
  20   4   6          0.34         26.75        20.92 o
  21   4   6          9.51        -11.86        21.57 o
 -22   5   6          4.75          1.32        19.91 o
 -21   5   6         14.40         30.32        23.87 o
 -20   5   6         30.72          9.80        18.58 o
 -19   5   6          5.37         -1.40        16.28 o
 -18   5   6         83.98         78.85        16.55 o
 -17   5   6         53.36         62.63        17.89 o
 -16   5   6         17.78          7.59        11.30 o
 -15   5   6         37.34         49.33        11.29 o
 -14   5   6          0.11         -4.85         9.73 o
 -13   5   6         34.92         36.47        10.27 o
 -12   5   6         16.41          3.59         9.24 o
 -11   5   6        138.30        123.10        11.04 o
 -10   5   6        371.68        341.51        11.94 o
  -9   5   6         37.65         39.59         7.94 o
  -8   5   6        182.28        190.99         9.85 o
  -7   5   6        109.81         95.41         9.00 o
  -6   5   6         26.43         30.13         7.65 o
  -5   5   6        130.04        119.36         8.91 o
  -4   5   6          6.23         10.48         7.15 o
  -3   5   6        953.11        926.33        18.01 o
  -2   5   6       2135.51       1990.77        27.77 o
  -1   5   6        963.44        854.07        17.08 o
   0   5   6         14.05         20.04         7.41 o
   1   5   6         46.30         41.35         8.05 o
   2   5   6        228.22        221.71        11.39 o
   3   5   6        421.42        407.38        13.04 o
   4   5   6         76.27         74.87         8.21 o
   5   5   6        155.49        156.04         8.88 o
   6   5   6        140.05        137.26         9.01 o
   7   5   6         62.05         44.03         8.60 o
   8   5   6         73.04         80.85         9.56 o
   9   5   6         81.50         99.97        10.36 o
  10   5   6         40.96         41.90        11.42 o
  11   5   6        125.64        141.22        13.57 o
  12   5   6         47.80         64.47        12.75 o
  13   5   6         39.45         52.18        15.80 o
  14   5   6         53.40         62.43        13.83 o
  15   5   6         27.58         16.69        16.45 o
  16   5   6         13.29         20.67        17.67 o
  17   5   6          8.47          9.39        18.05 o
  18   5   6          3.50          3.36        18.42 o
  19   5   6          6.41         19.25        21.56 o
 -20   6   6        106.60         73.30        28.79 o
 -19   6   6        145.49        104.35        20.26 o
 -18   6   6          0.46         -1.66        18.61 o
 -17   6   6         84.08         81.17        20.29 o
 -16   6   6        111.67         56.84        20.18 o
 -15   6   6         54.99         76.48        18.52 o
 -14   6   6        502.69        540.09        22.73 o
 -13   6   6         55.51         44.33        14.50 o
 -12   6   6        113.83        130.30        15.55 o
 -11   6   6        417.34        438.65        20.11 o
 -10   6   6          4.00         12.76        10.93 o
  -9   6   6       1087.78       1080.13        21.83 o
  -8   6   6        855.36        832.70        19.23 o
  -7   6   6         59.85         49.87         9.63 o
  -6   6   6       1192.91       1201.50        22.23 o
  -5   6   6        340.47        346.50        17.19 o
  -4   6   6        736.66        729.82        17.58 o
  -3   6   6       1673.26       1617.78        26.59 o
  -2   6   6        234.96        245.27        11.95 o
  -1   6   6        825.94        825.19        18.63 o
   0   6   6       2454.10       2458.16        34.11 o
   1   6   6          6.11         23.95        10.06 o
   2   6   6       1093.70       1034.81        22.36 o
   3   6   6        229.89        241.56        12.31 o
   4   6   6        163.62        181.74        11.79 o
   5   6   6       1243.42       1208.38        22.91 o
   6   6   6        190.74        173.02        11.97 o
   7   6   6        353.27        345.54        19.90 o
   8   6   6        432.55        451.49        19.82 o
   9   6   6          0.55         -4.02        11.48 o
  10   6   6        720.86        712.65        20.82 o
  11   6   6        189.96        179.69        14.65 o
  12   6   6         79.93         83.09        14.32 o
  13   6   6        238.89        284.59        25.27 o
  14   6   6         37.96         53.88        17.69 o
  15   6   6        140.10        164.12        26.13 o
  16   6   6        111.29        115.90        21.85 o
  17   6   6          3.84         -4.95        19.86 o
  18   6   6         33.83         21.30        22.61 o
 -18   7   6        131.85        122.81        39.53 o
 -17   7   6        159.25        132.06        30.54 o
 -16   7   6          2.38         20.44        29.89 o
 -15   7   6         11.46        -12.91        19.63 o
 -14   7   6          0.07         -1.41        19.19 o
 -13   7   6         28.14         15.56        19.36 o
 -12   7   6        144.48        143.12        18.04 o
 -11   7   6         10.41         28.37        17.08 o
 -10   7   6        177.02        162.78        17.51 o
  -9   7   6          6.40         16.59        14.70 o
  -8   7   6        194.07        190.53        24.86 o
  -7   7   6        346.62        366.61        19.63 o
  -6   7   6          1.36         11.61        13.56 o
  -5   7   6        282.33        295.55        21.59 o
  -4   7   6        222.32        201.87        16.52 o
  -3   7   6         42.75         41.11        19.27 o
  -2   7   6        314.64        300.61        15.94 o
  -1   7   6         21.04         36.83        11.14 o
   0   7   6        124.69        149.45        18.18 o
   1   7   6        291.42        312.26        15.62 o
   2   7   6          0.57         11.19        10.34 o
   3   7   6        406.60        409.44        16.10 o
   4   7   6        200.22        201.61        13.46 o
   5   7   6         27.41         38.20        11.47 o
   6   7   6        207.23        205.91        18.01 o
   7   7   6          1.65          0.92        11.88 o
   8   7   6        116.49        143.01        14.24 o
   9   7   6         37.61         45.05        13.04 o
  10   7   6          2.51          7.40        13.88 o
  11   7   6        167.82        164.74        18.86 o
  12   7   6         86.55        101.37        20.99 o
  13   7   6         70.21         84.90        30.81 o
  14   7   6        173.40        201.82        46.35 o
  15   7   6         45.95         31.51        22.08 o
 -15   8   6          0.11        -31.94        31.94 o
 -14   8   6          4.35        -14.01        30.83 o
 -13   8   6          3.80         18.52        22.93 o
 -12   8   6          4.54        -30.47        44.46 o
 -11   8   6         14.04         20.20        21.15 o
 -10   8   6          0.15         26.64        17.04 o
  -9   8   6         80.75         96.49        18.61 o
  -8   8   6         70.86         28.31        17.00 o
  -7   8   6         12.53         24.20        16.45 o
  -6   8   6         31.21         26.04        16.36 o
  -5   8   6          0.11         18.19        21.21 o
  -4   8   6          0.50          5.81        16.29 o
  -3   8   6          0.80          4.18        18.70 o
  -2   8   6          0.09        -16.93        17.92 o
  -1   8   6         16.63         30.41        15.19 o
   0   8   6         13.96          8.74        15.27 o
   1   8   6         11.94          0.18        15.91 o
   2   8   6         81.97         83.26        14.79 o
   3   8   6          5.65         17.03        16.94 o
   4   8   6         72.33         49.23        14.74 o
   5   8   6         31.13         25.47        14.86 o
   6   8   6          0.03         33.08        15.93 o
   7   8   6          0.57          0.14        15.45 o
   8   8   6          5.89         30.47        16.64 o
   9   8   6          1.99        -12.86        16.41 o
  10   8   6          2.03         34.96        18.48 o
  11   8   6          0.23        -14.43        34.97 o
  12   8   6         34.48         78.22        27.22 o
  -9   9   6         39.89         23.45        35.78 o
  -8   9   6         38.32         47.12        30.75 o
  -7   9   6         59.49         65.37        30.47 o
  -6   9   6          4.85         47.80        21.31 o
  -5   9   6        300.32        347.10        26.21 o
  -4   9   6        234.67        253.36        31.61 o
  -3   9   6         14.94         75.37        20.64 o
  -2   9   6        167.30        199.22        23.17 o
  -1   9   6         13.25         22.25        22.54 o
   0   9   6        193.05        193.90        39.81 o
   1   9   6        279.62        306.42        20.14 o
   2   9   6          4.47         20.14        15.77 o
   3   9   6         98.61        107.05        21.95 o
   4   9   6         53.51        100.78        17.23 o
   5   9   6         63.61         64.96        19.57 o
   6   9   6        260.85        264.48        29.42 o
   7   9   6         48.67         44.34        19.07 o
 -25   1   7         16.98         23.95        21.31 o
 -24   1   7         20.51         44.21        20.92 o
 -23   1   7         10.21        -17.80        17.80 o
 -22   1   7         69.93         75.03        14.76 o
 -21   1   7         42.03         37.64        13.07 o
 -20   1   7         20.32         33.01        12.49 o
 -19   1   7        213.51        206.18        14.65 o
 -18   1   7         85.79         79.37        11.82 o
 -17   1   7        696.21        714.69        18.51 o
 -16   1   7        758.06        768.39        18.50 o
 -15   1   7        163.41        181.42        11.00 o
 -14   1   7         14.00          3.31         7.74 o
 -13   1   7        320.12        329.83         9.88 o
 -12   1   7        336.44        356.59         9.80 o
 -11   1   7       1573.87       1568.83        20.28 o
 -10   1   7         71.34         68.65         5.26 o
  -9   1   7        752.79        739.26        10.60 o
  -8   1   7       2419.53       2534.02        25.27 o
  -7   1   7        177.59        179.00         5.44 o
  -6   1   7        890.74        842.05         9.93 o
  -5   1   7        644.82        572.24         8.01 o
  -4   1   7        778.93        747.46         9.12 o
  -3   1   7       4553.96       4540.36        38.91 o
  -2   1   7        647.92        605.08         9.11 o
  -1   1   7       1143.12       1134.54        12.92 o
   0   1   7       2169.94       2138.43        21.09 o
   1   1   7          1.31         -1.59         2.99 o
   2   1   7       2310.49       2254.86        21.19 o
   3   1   7       3729.03       3836.94        33.60 o
   4   1   7         18.02         12.02         3.48 o
   5   1   7       3118.78       3213.28        31.48 o
   6   1   7        612.60        590.38        11.26 o
   7   1   7        361.59        355.17         9.70 o
   8   1   7       1086.14       1114.95        18.17 o
   9   1   7         60.89         56.99         7.34 o
  10   1   7        710.64        666.58        15.19 o
  11   1   7        574.38        583.22        15.17 o
  12   1   7        218.99        195.77        11.96 o
  13   1   7        907.92        898.14        20.79 o
  14   1   7        370.01        348.24        15.16 o
  15   1   7         17.67         37.02        11.28 o
  16   1   7        580.76        641.01        33.43 o
  17   1   7         35.67         30.01        12.58 o
  18   1   7        143.55        141.32        15.04 o
  19   1   7         59.10         72.53        14.27 o
  20   1   7         11.67         10.75        15.10 o
  21   1   7        128.42        128.88        19.97 o
  22   1   7         33.72         50.59        19.91 o
 -25   2   7          3.60         -5.09        16.89 o
 -24   2   7          1.99        -13.38        16.04 o
 -23   2   7        415.70        424.53        37.78 o
 -22   2   7         50.80         54.05        14.72 o
 -21   2   7        165.98        169.02        16.05 o
 -20   2   7        121.56        107.95        14.33 o
 -19   2   7          0.27         -8.14        11.61 o
 -18   2   7        485.10        495.92        17.97 o
 -17   2   7        177.56        204.95        13.21 o
 -16   2   7         78.25         91.93        11.16 o
 -15   2   7       1614.91       1642.00        37.84 o
 -14   2   7       1406.63       1421.56        24.23 o
 -13   2   7        557.22        531.70        13.73 o
 -12   2   7       2102.17       2130.61        28.46 o
 -11   2   7        153.34        144.44         7.77 o
 -10   2   7       1962.09       1889.75        23.85 o
  -9   2   7       1660.08       1645.81        21.37 o
  -8   2   7        193.26        199.94         6.08 o
  -7   2   7       1883.66       1798.89        19.46 o
  -6   2   7        678.24        653.36         9.81 o
  -5   2   7       1927.17       1914.97        21.25 o
  -4   2   7       3807.17       3857.12        36.19 o
  -3   2   7        267.46        288.80         8.47 o
  -2   2   7       4183.12       4152.91        36.49 o
  -1   2   7       7403.81       7438.61        62.14 o
   0   2   7        947.42        924.44        14.24 o
   1   2   7       4341.12       4346.85        37.95 o
   2   2   7        363.92        343.10         7.04 o
   3   2   7         38.61         34.52         3.84 o
   4   2   7       1530.95       1358.88        14.75 o
   5   2   7         50.94         45.20         4.20 o
   6   2   7       1676.76       1685.06        21.62 o
   7   2   7       1575.75       1491.24        21.53 o
   8   2   7         21.61         35.95         6.90 o
   9   2   7       2535.68       2391.53        31.24 o
  10   2   7        144.35        136.72         9.40 o
  11   2   7        191.89        177.80        10.84 o
  12   2   7         17.25         21.01         8.91 o
  13   2   7          8.79         -4.89         8.75 o
  14   2   7        508.76        531.85        17.79 o
  15   2   7        189.06        179.68        13.78 o
  16   2   7         20.56         21.40        11.37 o
  17   2   7        200.24        211.05        16.59 o
  18   2   7         81.09         88.72        15.46 o
  19   2   7         35.02          4.60        21.43 o
  20   2   7         49.58         43.41        20.95 o
  21   2   7          9.13         -6.58        25.40 o
  22   2   7         21.79         68.98        27.76 o
 -24   3   7          0.71         -8.99        17.03 o
 -23   3   7         11.48         14.74        17.36 o
 -22   3   7         13.22         17.89        15.94 o
 -21   3   7         26.12         34.44        15.79 o
 -20   3   7          7.06        -12.39        12.39 o
 -19   3   7         44.75         29.58        12.11 o
 -18   3   7          0.24         -4.04        11.14 o
 -17   3   7          8.35         -6.54        11.08 o
 -16   3   7          7.92         -5.03         9.24 o
 -15   3   7          8.44          6.98         9.64 o
 -14   3   7          4.94          6.22         8.54 o
 -13   3   7         31.48         29.07         8.66 o
 -12   3   7          0.60         -3.01         7.51 o
 -11   3   7        143.17        121.49         8.21 o
 -10   3   7         51.65         53.25         7.02 o
  -9   3   7          5.44          3.48         5.94 o
  -8   3   7          6.65          5.39         5.55 o
  -7   3   7         22.55          9.47         4.86 o
  -6   3   7          6.72          2.23         4.42 o
  -5   3   7         15.79         19.16         5.01 o
  -4   3   7        227.29        215.01         7.32 o
  -3   3   7         70.10         69.46         5.04 o
  -2   3   7        195.17        179.09         6.20 o
  -1   3   7         72.98         70.92         5.72 o
   0   3   7        654.99        618.73         9.29 o
   1   3   7        267.87        287.79         7.02 o
   2   3   7         63.27         63.05         5.07 o
   3   3   7        418.77        412.05         8.69 o
   4   3   7         31.70         28.42         5.13 o
   5   3   7        141.07        142.72         6.79 o
   6   3   7          0.39          4.69         5.66 o
   7   3   7        110.90        102.78         7.72 o
   8   3   7          0.24         -3.72         8.48 o
   9   3   7        157.32        134.42        11.22 o
  10   3   7         24.13         22.40        11.48 o
  11   3   7          2.74         19.64        10.43 o
  12   3   7          1.29          1.87         9.72 o
  13   3   7         66.12         39.68        10.72 o
  14   3   7         41.78         31.60        11.72 o
  15   3   7         19.98         34.14        13.39 o
  16   3   7         36.66         25.77        13.38 o
  17   3   7         50.13         50.96        16.14 o
  18   3   7          6.10         30.47        19.91 o
  19   3   7          0.06         22.37        19.89 o
  20   3   7          3.78         26.92        21.52 o
  21   3   7          0.13         41.57        22.40 o
 -23   4   7         62.99         32.21        18.40 o
 -22   4   7          3.14          4.36        21.55 o
 -21   4   7         74.48         69.96        17.41 o
 -20   4   7        124.11        112.33        24.85 o
 -19   4   7         17.00         15.08        13.61 o
 -18   4   7         48.19         31.73        14.81 o
 -17   4   7          3.04         -2.98        10.64 o
 -16   4   7         38.34         30.93        12.38 o
 -15   4   7        371.30        402.02        21.25 o
 -14   4   7         32.90         39.50        10.28 o
 -13   4   7        549.19        546.77        16.26 o
 -12   4   7        659.56        663.26        16.86 o
 -11   4   7         19.22          8.20         7.59 o
 -10   4   7       1240.54       1205.78        19.34 o
  -9   4   7        500.01        458.27        12.58 o
  -8   4   7        136.83        163.30         8.68 o
  -7   4   7       1132.55       1119.36        18.61 o
  -6   4   7        589.09        581.67        11.81 o
  -5   4   7        999.68        983.15        15.55 o
  -4   4   7       1955.76       1859.31        23.16 o
  -3   4   7        196.20        176.82         7.70 o
  -2   4   7        566.44        534.05        12.13 o
  -1   4   7       1982.80       2017.00        27.55 o
   0   4   7        173.72        187.20         9.12 o
   1   4   7       1443.98       1419.37        21.79 o
   2   4   7        311.66        299.96         9.92 o
   3   4   7        219.62        209.67         9.85 o
   4   4   7       1634.76       1626.28        22.18 o
   5   4   7        102.47        104.26         7.93 o
   6   4   7        426.00        435.20        13.01 o
   7   4   7       1113.08       1122.27        19.98 o
   8   4   7          3.19          2.26         8.34 o
   9   4   7       1386.04       1340.66        26.48 o
  10   4   7        415.07        392.99        22.34 o
  11   4   7          8.09          2.67        11.23 o
  12   4   7        155.41        177.91        14.40 o
  13   4   7         98.11        119.09        13.91 o
  14   4   7         49.40         57.20        14.84 o
  15   4   7        228.82        280.38        18.02 o
  16   4   7         32.55         51.12        17.07 o
  17   4   7         31.03         12.51        19.98 o
  18   4   7         16.16         15.99        20.26 o
  19   4   7         21.26         34.34        22.05 o
  20   4   7         19.13        -13.12        24.58 o
 -22   5   7         60.74         31.98        23.87 o
 -21   5   7         45.42         54.65        30.08 o
 -20   5   7          3.78          3.11        19.37 o
 -19   5   7        179.00        160.38        21.31 o
 -18   5   7        292.35        269.27        17.48 o
 -17   5   7        101.10        105.10        13.47 o
 -16   5   7        148.81        124.87        13.40 o
 -15   5   7          2.91         24.01        11.37 o
 -14   5   7        204.03        220.68        13.37 o
 -13   5   7        504.03        515.18        16.75 o
 -12   5   7          1.93         11.70         9.73 o
 -11   5   7        572.29        625.22        15.90 o
 -10   5   7        128.87        151.19         9.99 o
  -9   5   7        496.62        485.32        14.65 o
  -8   5   7       1192.23       1195.08        22.44 o
  -7   5   7         49.83         41.93         8.97 o
  -6   5   7       1054.44       1025.98        19.70 o
  -5   5   7       1300.14       1207.01        23.13 o
  -4   5   7         27.18         30.30         8.17 o
  -3   5   7        641.77        642.86        15.56 o
  -2   5   7        106.76        126.22         9.58 o
  -1   5   7        891.88        877.95        17.96 o
   0   5   7        750.29        746.15        16.58 o
   1   5   7         19.35         20.41         8.72 o
   2   5   7       1019.90        973.27        19.03 o
   3   5   7       1188.89       1090.75        20.23 o
   4   5   7         31.52         34.92         8.78 o
   5   5   7       1311.76       1291.78        22.91 o
   6   5   7         31.38         26.33         9.85 o
   7   5   7        569.98        587.66        17.77 o
   8   5   7        399.19        427.07        14.99 o
   9   5   7         12.15         10.48        10.21 o
  10   5   7        775.67        779.41        36.41 o
  11   5   7        441.41        412.96        18.16 o
  12   5   7          9.25         11.99        13.13 o
  13   5   7        376.26        410.82        19.12 o
  14   5   7         56.40         72.14        14.62 o
  15   5   7        150.35        110.71        26.17 o
  16   5   7        219.89        229.95        21.66 o
  17   5   7         10.18         -1.39        23.48 o
  18   5   7         77.35         85.13        22.83 o
 -20   6   7          4.94        -12.52        78.64 o
 -19   6   7         12.37         -2.95        26.24 o
 -18   6   7          6.47         -4.70        19.92 o
 -17   6   7          8.26        -18.58        18.65 o
 -16   6   7         10.58         12.82        18.45 o
 -15   6   7          4.39         19.82        15.71 o
 -14   6   7         12.93         23.15        15.76 o
 -13   6   7         83.13         60.50        15.51 o
 -12   6   7         72.49         69.64        15.29 o
 -11   6   7          9.51         19.23        10.56 o
 -10   6   7         16.87          2.33        10.77 o
  -9   6   7         49.64         50.78        10.84 o
  -8   6   7          2.63         12.99        10.06 o
  -7   6   7         48.92         48.66        10.42 o
  -6   6   7         10.34          8.22         9.73 o
  -5   6   7         79.08         98.62        11.96 o
  -4   6   7         61.45         66.88        11.54 o
  -3   6   7         39.50         28.48         9.53 o
  -2   6   7        270.14        261.31        13.11 o
  -1   6   7        716.56        650.36        17.35 o
   0   6   7        121.64        101.04        11.08 o
   1   6   7          8.19          7.84        10.00 o
   2   6   7          5.90         -6.47         9.33 o
   3   6   7         31.41         23.86        10.01 o
   4   6   7         34.78         25.06         9.80 o
   5   6   7         16.21          8.94        10.71 o
   6   6   7         76.62         73.97        12.05 o
   7   6   7        205.82        185.93        13.96 o
   8   6   7        112.28        130.84        17.80 o
   9   6   7         14.24         23.76        13.30 o
  10   6   7          8.15         38.54        20.14 o
  11   6   7         13.88         30.24        15.42 o
  12   6   7          7.72        -15.14        15.32 o
  13   6   7          2.82          0.58        17.21 o
  14   6   7         11.87         21.07        31.35 o
  15   6   7          1.64          1.09        20.97 o
  16   6   7          0.01          3.96        27.21 o
  17   6   7          0.46         17.68        34.94 o
 -17   7   7          2.38          5.20        46.69 o
 -16   7   7         42.95         32.04        21.92 o
 -15   7   7          0.70          3.40        38.84 o
 -14   7   7        110.00         98.28        21.21 o
 -13   7   7        137.33        183.55        20.94 o
 -12   7   7         66.55         72.02        18.83 o
 -11   7   7        467.04        477.71        23.26 o
 -10   7   7         50.20         50.81        16.46 o
  -9   7   7         78.39         66.17        15.89 o
  -8   7   7        119.41        110.81        20.45 o
  -7   7   7          1.35          9.37        14.64 o
  -6   7   7        350.86        316.79        19.36 o
  -5   7   7        268.34        249.11        17.96 o
  -4   7   7        110.46         94.22        25.19 o
  -3   7   7        769.68        766.47        22.24 o
  -2   7   7        231.20        229.08        15.36 o
  -1   7   7        169.13        175.13        14.30 o
   0   7   7        351.61        355.45        16.60 o
   1   7   7         18.89         19.04        12.06 o
   2   7   7        450.35        452.18        17.02 o
   3   7   7        202.33        213.90        18.10 o
   4   7   7         67.08         71.60        12.16 o
   5   7   7        325.49        320.79        17.73 o
   6   7   7        106.51        128.72        15.09 o
   7   7   7         91.59        109.58        16.39 o
   8   7   7        388.95        345.29        17.70 o
   9   7   7          7.20          9.96        14.26 o
  10   7   7        175.60        165.89        21.74 o
  11   7   7         90.72         93.11        18.29 o
  12   7   7         11.24         20.22        23.27 o
  13   7   7         31.04         38.20        21.43 o
  14   7   7         10.40         28.08        24.35 o
 -14   8   7          6.51        -40.88        40.88 o
 -13   8   7        125.77        132.40        40.41 o
 -12   8   7        291.09        349.21        39.97 o
 -11   8   7         25.70         14.00        21.33 o
 -10   8   7        124.49        105.98        21.91 o
  -9   8   7        150.03        167.66        27.79 o
  -8   8   7         17.07         16.73        18.63 o
  -7   8   7        349.49        338.18        27.95 o
  -6   8   7         96.63        113.67        32.94 o
  -5   8   7         98.95        108.33        18.78 o
  -4   8   7        409.39        451.09        44.18 o
  -3   8   7        146.58        159.67        20.28 o
  -2   8   7        130.87        191.01        20.90 o
  -1   8   7        247.66        249.98        21.42 o
   0   8   7          9.16         26.42        15.99 o
   1   8   7        242.30        252.58        18.03 o
   2   8   7         88.97        103.38        16.21 o
   3   8   7         59.86         62.64        17.38 o
   4   8   7        321.02        376.42        20.90 o
   5   8   7         79.14         71.97        17.44 o
   6   8   7         82.13         85.64        18.56 o
   7   8   7        129.02        105.40        18.31 o
   8   8   7          5.52         13.82        18.01 o
   9   8   7        150.04        172.39        21.27 o
  10   8   7         57.85         86.09        21.34 o
  -8   9   7         39.98        -62.35        62.35 o
  -7   9   7         14.27         55.49        33.69 o
  -6   9   7         35.48         64.42        26.83 o
  -5   9   7         30.48         25.48        29.33 o
  -4   9   7          9.24         50.85        20.63 o
  -3   9   7          2.17         13.77        31.98 o
  -2   9   7          1.63          6.93        23.93 o
  -1   9   7          7.00         21.72        25.38 o
   0   9   7         17.01         18.83        25.21 o
   1   9   7          0.04         -3.46        26.90 o
   2   9   7         22.99         39.85        19.20 o
   3   9   7         23.97         17.97        16.88 o
   4   9   7         37.86         49.45        18.29 o
   5   9   7         81.21         70.46        29.64 o
 -25   0   8         27.31          6.72        28.06 o
 -24   0   8        154.69        150.60        28.70 o
 -23   0   8        172.74        139.00        28.49 o
 -22   0   8        108.22         85.74        25.22 o
 -21   0   8        284.73        295.26        26.56 o
 -20   0   8         36.27         54.87        19.66 o
 -19   0   8        277.14        273.82        23.94 o
 -18   0   8        317.59        280.87        23.18 o
 -17   0   8          7.20         -5.40        15.97 o
 -16   0   8        111.45        121.18        16.77 o
 -15   0   8        603.90        583.65        25.68 o
 -14   0   8        596.75        581.82        20.11 o
 -13   0   8       2829.77       2836.20        47.80 o
 -12   0   8         74.34         83.16        12.40 o
 -11   0   8        843.63        817.11        18.04 o
 -10   0   8       1708.71       1633.91        26.41 o
  -9   0   8         30.83         21.36         6.27 o
  -8   0   8       1947.24       1864.65        28.43 o
  -7   0   8        202.15        192.09         9.56 o
  -6   0   8       3170.44       3214.56        43.66 o
  -5   0   8       6563.23       6701.63        83.66 o
  -4   0   8        733.75        807.97        14.16 o
  -3   0   8       2765.85       2696.31        33.86 o
  -2   0   8       4413.10       4469.97        52.78 o
  -1   0   8        185.48        206.53         7.57 o
   0   0   8       3968.40       3894.41        46.71 o
   1   0   8       2329.99       2351.47        33.04 o
   2   0   8        895.98        861.00        16.28 o
   3   0   8       2300.84       2162.26        31.10 o
   4   0   8        153.01        173.05         7.29 o
   5   0   8       3056.05       3063.21        46.40 o
   6   0   8       1851.13       1842.46        37.14 o
   7   0   8        260.24        304.44        14.55 o
   8   0   8       2580.28       2480.75        45.04 o
   9   0   8        692.68        670.87        35.37 o
  10   0   8        858.30        785.77        27.69 o
  11   0   8       1228.03       1232.25        35.54 o
  12   0   8         83.89        100.40        17.04 o
  13   0   8        498.03        509.35        26.84 o
  14   0   8        770.98        845.94        58.14 o
  15   0   8        143.24        140.67        17.61 o
  16   0   8        245.69        297.08        22.99 o
  17   0   8         40.71         45.30        17.58 o
  18   0   8          5.85        -23.60        23.60 o
  19   0   8        169.69        228.75        23.31 o
  20   0   8         21.49         54.36        24.27 o
  21   0   8          2.43         39.88        21.02 o
 -25   1   8        123.03        164.51        28.35 o
 -24   1   8          5.73        -18.17        18.17 o
 -23   1   8         42.82         57.46        17.43 o
 -22   1   8         27.47         15.29        16.01 o
 -21   1   8          0.72        -14.55        14.55 o
 -20   1   8        133.44        125.79        15.40 o
 -19   1   8          1.08         -5.21        11.35 o
 -18   1   8        113.07        121.76        12.50 o
 -17   1   8        510.02        484.92        18.17 o
 -16   1   8        283.53        250.05        12.98 o
 -15   1   8         90.41         81.66        10.13 o
 -14   1   8        101.88         91.93         9.48 o
 -13   1   8        523.80        555.33        15.88 o
 -12   1   8        468.96        462.91        12.64 o
 -11   1   8         10.88         19.08         6.07 o
 -10   1   8        438.25        422.33        11.01 o
  -9   1   8        877.27        883.88        15.35 o
  -8   1   8         47.47         47.25         5.05 o
  -7   1   8       1236.88       1170.99        13.76 o
  -6   1   8        840.28        817.89        11.85 o
  -5   1   8         51.54         50.95         4.36 o
  -4   1   8       1295.88       1249.02        14.62 o
  -3   1   8        342.11        321.11         6.52 o
  -2   1   8        631.05        627.92         9.38 o
  -1   1   8       1207.09       1227.94        13.71 o
   0   1   8        418.43        407.51         7.82 o
   1   1   8          9.58          3.78         3.62 o
   2   1   8        425.35        389.66         7.51 o
   3   1   8          1.12          3.49         3.70 o
   4   1   8       1076.13       1025.74        12.93 o
   5   1   8        434.00        422.69         9.99 o
   6   1   8          6.15          2.87         5.38 o
   7   1   8        313.41        324.44        10.99 o
   8   1   8          0.73         -4.71         6.74 o
   9   1   8         60.62         55.84         7.92 o
  10   1   8          4.12          6.02         7.94 o
  11   1   8          7.15          8.05         9.10 o
  12   1   8        442.03        413.61        17.98 o
  13   1   8        282.68        273.19        14.16 o
  14   1   8          7.17         -2.02        12.55 o
  15   1   8        154.13        158.08        14.07 o
  16   1   8         77.91         73.05        13.51 o
  17   1   8         13.96         13.99        12.97 o
  18   1   8          2.74          4.71        15.18 o
  19   1   8          1.18         10.27        14.75 o
  20   1   8         17.75         18.86        15.11 o
  21   1   8          0.49         10.90        22.84 o
 -24   2   8         66.99         26.99        22.04 o
 -23   2   8          7.75          3.75        16.31 o
 -22   2   8         87.25         91.32        16.09 o
 -21   2   8          0.78        -13.28        13.45 o
 -20   2   8          1.36         11.59        13.17 o
 -19   2   8         55.21         50.48        15.08 o
 -18   2   8          6.37          8.20        11.73 o
 -17   2   8        157.95        153.79        13.12 o
 -16   2   8        424.60        424.27        16.58 o
 -15   2   8        256.21        264.30        13.89 o
 -14   2   8        394.96        398.74        13.65 o
 -13   2   8        193.04        198.86        10.55 o
 -12   2   8        173.40        164.24         9.67 o
 -11   2   8        257.13        262.45        10.05 o
 -10   2   8        715.07        678.21        14.77 o
  -9   2   8         13.61         20.37         6.52 o
  -8   2   8       1245.96       1214.42        16.55 o
  -7   2   8        209.44        218.57         6.86 o
  -6   2   8         62.54         63.21         4.80 o
  -5   2   8       1117.15       1090.65        13.92 o
  -4   2   8          4.30          7.77         4.39 o
  -3   2   8        589.26        564.09         9.80 o
  -2   2   8        260.85        255.50         7.30 o
  -1   2   8         42.28         44.34         4.69 o
   0   2   8       2102.63       2031.27        20.44 o
   1   2   8        459.83        440.09         8.17 o
   2   2   8          5.80          0.37         4.05 o
   3   2   8        206.10        198.54         6.31 o
   4   2   8        451.03        433.96         8.94 o
   5   2   8        342.18        342.37        12.52 o
   6   2   8        268.40        270.43        10.13 o
   7   2   8          3.81          3.86         6.67 o
   8   2   8        353.60        341.28        11.80 o
   9   2   8        554.94        491.18        20.82 o
  10   2   8         84.39         83.38         9.26 o
  11   2   8        160.12        137.00        10.41 o
  12   2   8          8.67         13.40         9.37 o
  13   2   8         57.79         64.10        11.48 o
  14   2   8        318.45        343.09        16.39 o
  15   2   8          3.11         -7.96        13.06 o
  16   2   8          1.29        -11.96        13.42 o
  17   2   8         19.27         21.93        14.92 o
  18   2   8          3.02         19.77        15.18 o
  19   2   8          9.55         27.66        17.07 o
  20   2   8          3.30        -13.99        20.36 o
  21   2   8          2.18        -18.37        24.00 o
 -23   3   8          9.95          3.58        17.80 o
 -22   3   8         42.24         40.32        16.81 o
 -21   3   8          1.75         -9.63        13.60 o
 -20   3   8        221.14        243.12        16.49 o
 -19   3   8        146.93        145.82        14.35 o
 -18   3   8         18.25         30.59        12.31 o
 -17   3   8        479.56        536.90        19.70 o
 -16   3   8         19.14          1.82        11.35 o
 -15   3   8        272.46        295.63        13.44 o
 -14   3   8        234.43        234.16        11.95 o
 -13   3   8          6.47          2.02         8.46 o
 -12   3   8       1171.16       1126.36        19.28 o
 -11   3   8         69.92         92.20         8.50 o
 -10   3   8        679.62        693.02        14.70 o
  -9   3   8        584.04        603.94        13.72 o
  -8   3   8        343.42        345.29        10.45 o
  -7   3   8       1112.02       1057.48        16.18 o
  -6   3   8        973.95        942.78        14.08 o
  -5   3   8        378.05        368.86         9.73 o
  -4   3   8       2631.48       2501.95        26.16 o
  -3   3   8       1434.84       1409.98        17.23 o
  -2   3   8       1978.24       1949.38        21.45 o
  -1   3   8        125.79        139.00         6.66 o
   0   3   8        668.58        627.13        10.33 o
   1   3   8       1102.50       1101.38        14.22 o
   2   3   8       4747.10       4655.92        45.06 o
   3   3   8        193.41        196.64         8.02 o
   4   3   8       2682.40       2643.02        31.00 o
   5   3   8        314.89        314.53        11.04 o
   6   3   8        789.18        781.61        16.13 o
   7   3   8       1598.41       1580.44        28.06 o
   8   3   8        170.56        135.84        14.77 o
   9   3   8        677.76        686.85        19.81 o
  10   3   8        617.95        659.66        25.12 o
  11   3   8          5.73          0.87        10.81 o
  12   3   8       1368.74       1366.89        29.53 o
  13   3   8        272.97        285.71        16.96 o
  14   3   8         93.88         71.77        13.83 o
  15   3   8        430.99        455.35        23.72 o
  16   3   8         38.83         31.47        16.97 o
  17   3   8        209.51        204.31        20.01 o
  18   3   8        105.61        130.39        22.02 o
  19   3   8          5.05        -18.58        20.62 o
  20   3   8        120.10        106.20        24.34 o
 -22   4   8          6.85         -2.71        24.86 o
 -21   4   8         52.27         71.78        18.11 o
 -20   4   8          0.19         -2.85        15.20 o
 -19   4   8        114.13        107.61        15.76 o
 -18   4   8          5.03        -12.10        13.21 o
 -17   4   8          0.66         16.92        13.08 o
 -16   4   8        205.34        227.00        14.15 o
 -15   4   8        166.06        194.12        13.02 o
 -14   4   8        150.04        160.95        11.96 o
 -13   4   8        233.20        240.89        12.78 o
 -12   4   8          0.89         -1.60         8.64 o
 -11   4   8        592.19        579.11        15.27 o
 -10   4   8       1104.70       1044.36        18.64 o
  -9   4   8          8.65          8.05         7.57 o
  -8   4   8        931.44        896.82        16.60 o
  -7   4   8        165.30        185.72         9.41 o
  -6   4   8        486.06        456.90        13.14 o
  -5   4   8        581.02        588.61        12.83 o
  -4   4   8          5.30          4.67         6.06 o
  -3   4   8       1231.54       1224.51        19.42 o
  -2   4   8       3539.45       3476.99        42.71 o
  -1   4   8        509.54        503.86        13.91 o
   0   4   8        626.09        595.21        14.51 o
   1   4   8        226.88        228.99         9.86 o
   2   4   8        373.86        356.14        13.96 o
   3   4   8        584.81        582.23        15.05 o
   4   4   8          0.48          9.87         8.48 o
   5   4   8        196.44        208.83        11.72 o
   6   4   8        514.59        502.97        18.59 o
   7   4   8         84.49         80.73        11.11 o
   8   4   8        611.22        577.80        18.74 o
   9   4   8        191.63        175.18        16.62 o
  10   4   8         45.29         48.59        11.81 o
  11   4   8         68.70         75.20        12.87 o
  12   4   8          2.04          2.29        12.10 o
  13   4   8         92.43        109.08        14.50 o
  14   4   8         58.48         70.15        16.87 o
  15   4   8          0.65         -7.20        14.45 o
  16   4   8          9.76         10.35        16.97 o
  17   4   8          4.88          5.25        21.42 o
  18   4   8          8.42          5.64        34.72 o
  19   4   8         11.46          4.81        24.30 o
 -21   5   8          4.53        -19.80        19.80 o
 -20   5   8          5.01         -5.15        17.12 o
 -19   5   8         46.94         31.79        18.03 o
 -18   5   8         37.48         17.60        15.65 o
 -17   5   8         99.21        129.80        16.35 o
 -16   5   8         39.07         38.66        13.22 o
 -15   5   8         44.61         25.46        12.16 o
 -14   5   8         29.15         24.13        11.42 o
 -13   5   8         30.88         23.38        10.95 o
 -12   5   8        319.52        277.84        13.22 o
 -11   5   8        161.50        144.34        11.64 o
 -10   5   8          1.20         16.60         9.41 o
  -9   5   8         63.85         66.73        10.21 o
  -8   5   8         11.07         20.09         8.91 o
  -7   5   8        226.41        189.63        11.17 o
  -6   5   8        204.03        216.79        11.76 o
  -5   5   8          9.92          7.89         9.73 o
  -4   5   8        199.78        199.73        11.19 o
  -3   5   8         47.08         60.56         9.32 o
  -2   5   8        160.27        166.51        10.48 o
  -1   5   8        498.33        457.00        14.38 o
   0   5   8         31.51         32.71         9.67 o
   1   5   8        302.25        295.61        12.56 o
   2   5   8        196.93        199.10        11.32 o
   3   5   8         14.98         15.88        10.72 o
   4   5   8        215.37        219.93        12.81 o
   5   5   8         51.37         43.02        10.12 o
   6   5   8        108.47        103.33        11.54 o
   7   5   8        345.42        365.57        16.88 o
   8   5   8         54.61         33.11        12.10 o
   9   5   8         34.60         44.52        14.08 o
  10   5   8         42.92         47.38        14.68 o
  11   5   8          1.32         30.30        14.70 o
  12   5   8         18.82         13.34        18.87 o
  13   5   8          0.31          6.39        14.81 o
  14   5   8         21.25         18.15        14.63 o
  15   5   8          9.58          0.05        15.12 o
  16   5   8          7.48         25.61        22.57 o
  17   5   8         38.98         38.94        30.60 o
 -19   6   8         97.20         72.54        28.12 o
 -18   6   8         62.22         59.38        20.15 o
 -17   6   8         92.42        100.24        19.69 o
 -16   6   8        245.66        216.83        20.65 o
 -15   6   8         33.62         43.88        20.32 o
 -14   6   8        277.01        338.37        26.67 o
 -13   6   8        659.94        681.00        32.50 o
 -12   6   8          5.77         16.51        12.10 o
 -11   6   8        273.84        276.49        16.62 o
 -10   6   8        249.04        282.60        17.67 o
  -9   6   8         17.78         13.96        10.52 o
  -8   6   8        729.38        702.47        19.34 o
  -7   6   8        188.01        212.61        13.72 o
  -6   6   8        309.08        283.05        13.83 o
  -5   6   8        729.09        725.03        21.05 o
  -4   6   8         59.29         58.62        11.95 o
  -3   6   8        487.28        516.82        18.27 o
  -2   6   8        323.83        354.97        17.35 o
  -1   6   8        148.43        156.46        12.71 o
   0   6   8        791.82        780.95        21.24 o
   1   6   8        371.51        352.75        14.85 o
   2   6   8        157.12        177.37        12.15 o
   3   6   8        749.21        780.66        20.31 o
   4   6   8         53.71         73.08        11.97 o
   5   6   8        309.25        278.35        15.33 o
   6   6   8        441.43        419.44        17.57 o
   7   6   8          1.91          6.02        12.29 o
   8   6   8        292.04        324.51        18.13 o
   9   6   8        117.48        106.59        15.12 o
  10   6   8         24.81         20.82        16.46 o
  11   6   8        185.39        201.23        19.47 o
  12   6   8         86.92         91.24        18.51 o
  13   6   8          7.90         41.37        18.54 o
  14   6   8         39.30         63.91        26.70 o
  15   6   8         37.53         42.35        23.29 o
 -16   7   8         14.38         11.39        30.37 o
 -15   7   8         50.53         34.97        34.18 o
 -14   7   8         81.08        107.10        19.94 o
 -13   7   8          0.47         22.81        18.31 o
 -12   7   8         34.71         34.28        37.24 o
 -11   7   8         27.63         26.33        16.53 o
 -10   7   8         37.98         35.34        16.37 o
  -9   7   8        207.14        227.68        19.26 o
  -8   7   8         10.88         16.25        15.72 o
  -7   7   8        200.06        213.69        18.79 o
  -6   7   8        361.73        390.98        21.06 o
  -5   7   8         33.39         16.20        13.53 o
  -4   7   8         50.94         62.20        14.20 o
  -3   7   8         11.18         30.95        13.93 o
  -2   7   8        388.45        388.21        19.61 o
  -1   7   8        365.89        374.58        18.48 o
   0   7   8         10.98         33.32        13.24 o
   1   7   8        187.28        210.02        14.57 o
   2   7   8        201.67        219.47        18.05 o
   3   7   8         34.09         45.57        13.47 o
   4   7   8        433.13        438.32        19.04 o
   5   7   8        104.09        101.60        14.72 o
   6   7   8         73.46         62.23        15.90 o
   7   7   8        158.28        161.16        19.83 o
   8   7   8          3.18         29.33        20.28 o
   9   7   8        115.31         90.85        16.58 o
  10   7   8         69.55         88.74        19.10 o
  11   7   8         12.30         19.83        17.63 o
  12   7   8         64.27         89.71        22.55 o
  13   7   8         12.35        107.30        30.73 o
 -12   8   8         49.01         45.16        21.37 o
 -11   8   8         19.34         39.05        31.27 o
 -10   8   8          2.98          9.94        21.57 o
  -9   8   8          2.75          4.72        17.80 o
  -8   8   8         21.05         51.13        25.03 o
  -7   8   8         30.23         30.19        19.49 o
  -6   8   8          3.27         25.73        18.89 o
  -5   8   8         59.56         77.78        20.00 o
  -4   8   8         11.42         27.80        18.61 o
  -3   8   8         39.15         39.01        27.85 o
  -2   8   8          0.56         31.08        18.75 o
  -1   8   8          2.84         23.65        21.38 o
   0   8   8         14.11         15.50        16.05 o
   1   8   8          1.01         -5.11        18.47 o
   2   8   8          7.57          8.84        16.18 o
   3   8   8         64.11         83.36        17.06 o
   4   8   8         43.57         40.64        27.23 o
   5   8   8         18.77         33.62        16.65 o
   6   8   8          0.38         13.90        15.56 o
   7   8   8         25.06         42.23        16.54 o
   8   8   8          8.95         20.42        18.07 o
   9   8   8          0.91         24.51        17.73 o
  -4   9   8        162.70        147.15        59.90 o
  -3   9   8         64.69         74.25        29.78 o
  -2   9   8         78.02         77.62        28.93 o
  -1   9   8        169.17        155.00        38.81 o
   0   9   8          0.89         43.72        24.69 o
   1   9   8        173.37        150.91        53.27 o
 -24   1   9         38.66         34.65        18.15 o
 -23   1   9          1.17         -1.73        17.67 o
 -22   1   9          0.42          1.68        16.16 o
 -21   1   9         79.57         72.44        17.00 o
 -20   1   9         64.95         50.05        15.61 o
 -19   1   9        129.76        155.09        15.98 o
 -18   1   9        396.11        377.03        18.84 o
 -17   1   9        145.05        148.37        13.64 o
 -16   1   9        194.70        188.59        14.58 o
 -15   1   9         71.78         50.11         9.80 o
 -14   1   9        394.47        402.90        14.26 o
 -13   1   9        670.40        638.72        17.50 o
 -12   1   9        369.07        360.03        13.59 o
 -11   1   9        434.78        421.15        12.01 o
 -10   1   9       1361.21       1374.47        20.03 o
  -9   1   9          1.50         -4.47         5.75 o
  -8   1   9        901.95        898.00        13.32 o
  -7   1   9       1067.58       1092.26        19.28 o
  -6   1   9         29.67         27.32         4.80 o
  -5   1   9       2216.69       2178.56        23.07 o
  -4   1   9        645.48        630.08        10.27 o
  -3   1   9        538.95        484.64         8.50 o
  -2   1   9        758.62        749.25        10.96 o
  -1   1   9        121.10        125.67         5.51 o
   0   1   9       1508.05       1519.41        15.95 o
   1   1   9        981.22        945.26        13.56 o
   2   1   9         88.50         93.34         5.32 o
   3   1   9       2479.30       2509.26        26.59 o
   4   1   9        449.05        421.14        11.01 o
   5   1   9        475.87        452.16        15.45 o
   6   1   9        736.01        680.34        20.64 o
   7   1   9         11.48         16.46         7.10 o
   8   1   9        664.96        679.01        20.50 o
   9   1   9        260.33        250.62        12.68 o
  10   1   9         42.69         44.23        10.03 o
  11   1   9        982.69        962.31        21.76 o
  12   1   9        520.58        561.56        18.34 o
  13   1   9        113.07        132.42        13.31 o
  14   1   9         50.51         60.49        12.71 o
  15   1   9          4.79         17.96        12.68 o
  16   1   9         35.96         17.37        13.39 o
  17   1   9        199.54        207.27        17.86 o
  18   1   9          4.31         22.07        14.48 o
  19   1   9         80.43         96.05        17.48 o
  20   1   9         25.95         54.71        17.66 o
 -24   2   9          6.47          7.59        26.06 o
 -23   2   9          0.95         -2.70        17.61 o
 -22   2   9        211.66        218.50        20.31 o
 -21   2   9          5.74         22.16        16.48 o
 -20   2   9         56.65         93.49        15.05 o
 -19   2   9         42.99         26.08        19.71 o
 -18   2   9          9.25          2.35        12.95 o
 -17   2   9        194.87        187.66        18.99 o
 -16   2   9          3.78          7.71        10.43 o
 -15   2   9        446.32        468.25        17.46 o
 -14   2   9       1099.43       1104.53        26.40 o
 -13   2   9         24.62         15.34         8.70 o
 -12   2   9        544.68        563.17        16.99 o
 -11   2   9       1047.93        983.82        17.46 o
 -10   2   9        153.21        132.37         8.82 o
  -9   2   9       1949.69       1907.28        25.20 o
  -8   2   9        363.68        385.70        14.57 o
  -7   2   9       1551.02       1526.53        17.78 o
  -6   2   9       2396.61       2422.33        24.64 o
  -5   2   9        310.59        308.38         8.10 o
  -4   2   9       1382.42       1345.49        17.99 o
  -3   2   9       1409.66       1372.62        19.29 o
  -2   2   9        190.50        168.43         6.90 o
  -1   2   9       1382.46       1319.77        16.65 o
   0   2   9       2703.75       2674.83        27.25 o
   1   2   9       1453.28       1412.62        16.37 o
   2   2   9       2432.94       2400.31        24.80 o
   3   2   9         11.64         14.09         5.15 o
   4   2   9        894.38        896.44        14.38 o
   5   2   9       1499.52       1472.30        22.42 o
   6   2   9         25.72         26.82         7.44 o
   7   2   9       1207.73       1156.92        22.01 o
   8   2   9        954.45        903.40        18.29 o
   9   2   9         45.04         63.85         9.27 o
  10   2   9       1305.62       1309.98        23.08 o
  11   2   9        144.51        149.90        12.38 o
  12   2   9         88.71         77.33        11.98 o
  13   2   9        300.56        348.92        18.18 o
  14   2   9          6.09         -7.34        13.30 o
  15   2   9        156.44        141.59        19.04 o
  16   2   9         14.95         21.92        15.07 o
  17   2   9         28.70         22.50        16.49 o
  18   2   9         96.46         89.09        17.28 o
  19   2   9         24.00          5.99        17.08 o
  20   2   9          3.17         26.32        44.45 o
 -23   3   9          4.27         18.35        18.20 o
 -22   3   9         13.27         -0.12        14.75 o
 -21   3   9         13.71        -14.09        18.17 o
 -20   3   9         16.30         19.69        13.98 o
 -19   3   9         27.10         29.67        13.25 o
 -18   3   9          1.46         -5.51        12.40 o
 -17   3   9         25.00         14.84        12.85 o
 -16   3   9         54.77         58.57        12.91 o
 -15   3   9          9.56          0.20        11.20 o
 -14   3   9          5.27         11.52         9.35 o
 -13   3   9         50.58         25.74         9.66 o
 -12   3   9          5.44          0.60         9.40 o
 -11   3   9        157.66        146.04        11.36 o
 -10   3   9         39.62         34.95         7.89 o
  -9   3   9          0.42         -0.53         7.06 o
  -8   3   9         57.68         47.91         7.36 o
  -7   3   9         36.30         46.86         7.04 o
  -6   3   9        249.44        244.82         8.74 o
  -5   3   9         15.45         10.08         5.96 o
  -4   3   9        117.93        105.97         6.71 o
  -3   3   9         86.84         76.05         6.36 o
  -2   3   9        103.05        101.04         6.84 o
  -1   3   9        155.14        158.63         6.84 o
   0   3   9          4.11          7.81         5.04 o
   1   3   9         40.41         50.23         5.75 o
   2   3   9         33.09         23.81         6.60 o
   3   3   9         28.75         25.26         8.04 o
   4   3   9         36.24         24.07         8.18 o
   5   3   9          0.11         -7.67         9.14 o
   6   3   9          2.28          4.15         8.67 o
   7   3   9        136.71         90.00        14.04 o
   8   3   9         26.27         34.67        15.70 o
   9   3   9          0.47         13.74        11.17 o
  10   3   9          1.51         -2.54        11.63 o
  11   3   9          5.87         18.85        12.17 o
  12   3   9          6.46         -0.80        12.23 o
  13   3   9          3.44          0.09        14.47 o
  14   3   9          1.15         -9.41        15.79 o
  15   3   9         11.79        -15.97        15.97 o
  16   3   9          7.60         -3.92        16.70 o
  17   3   9          5.29         -4.56        17.13 o
  18   3   9          1.33        -15.38        21.63 o
  19   3   9          7.16        -25.09        25.09 o
 -22   4   9         48.48         12.66        24.04 o
 -21   4   9          4.09          9.43        17.34 o
 -20   4   9        107.93        130.00        16.06 o
 -19   4   9        125.54         99.93        15.95 o
 -18   4   9         98.26        114.20        15.42 o
 -17   4   9        638.22        680.17        22.99 o
 -16   4   9         97.38        101.40        14.31 o
 -15   4   9         78.33         92.21        11.83 o
 -14   4   9        361.37        355.61        15.45 o
 -13   4   9          7.95         11.31         9.61 o
 -12   4   9        394.97        423.93        14.37 o
 -11   4   9        323.19        344.32        13.08 o
 -10   4   9          2.97         15.80         8.81 o
  -9   4   9       1236.02       1234.66        20.68 o
  -8   4   9        280.39        283.66        11.41 o
  -7   4   9        470.93        466.80        13.27 o
  -6   4   9        543.88        544.77        14.75 o
  -5   4   9         74.77         68.12         9.00 o
  -4   4   9        791.58        761.42        16.43 o
  -3   4   9        338.65        357.28        14.98 o
  -2   4   9        201.63        179.97        10.43 o
  -1   4   9       1282.94       1283.25        22.10 o
   0   4   9       1621.35       1576.31        23.87 o
   1   4   9         51.76         51.01         8.74 o
   2   4   9        301.91        311.11        12.39 o
   3   4   9          0.68         -8.83         8.83 o
   4   4   9        276.65        300.27        15.48 o
   5   4   9        364.68        368.87        14.58 o
   6   4   9         63.13         50.21        11.94 o
   7   4   9        263.30        260.28        18.32 o
   8   4   9        177.99        176.46        15.72 o
   9   4   9          6.48         19.75        13.58 o
  10   4   9         43.55         46.19        14.24 o
  11   4   9         26.60         39.98        13.84 o
  12   4   9        232.72        225.94        16.95 o
  13   4   9        146.72        177.97        17.27 o
  14   4   9         11.85         19.52        16.60 o
  15   4   9         78.17         88.93        18.57 o
  16   4   9          4.61         -3.49        17.70 o
  17   4   9          2.00         -6.15        21.78 o
  18   4   9         22.62         41.80        55.91 o
 -20   5   9         25.16         14.81        18.47 o
 -19   5   9          8.64          0.66        19.82 o
 -18   5   9         76.16         83.33        16.38 o
 -17   5   9         34.31         36.74        13.74 o
 -16   5   9         85.61        105.97        14.47 o
 -15   5   9        179.24        188.37        15.43 o
 -14   5   9         18.28          8.90        12.50 o
 -13   5   9        184.41        180.20        13.53 o
 -12   5   9         41.48         33.58        11.01 o
 -11   5   9         99.94        100.68        11.69 o
 -10   5   9        377.02        388.31        22.10 o
  -9   5   9          9.47          5.80        10.07 o
  -8   5   9        494.71        495.09        20.10 o
  -7   5   9        457.34        484.25        15.89 o
  -6   5   9         16.03         33.15        10.16 o
  -5   5   9       1103.72       1079.74        25.86 o
  -4   5   9        179.79        167.79        12.74 o
  -3   5   9        504.31        498.11        20.65 o
  -2   5   9        655.22        661.47        17.52 o
  -1   5   9         16.33         14.94        10.03 o
   0   5   9       1205.61       1152.39        22.14 o
   1   5   9       1040.48       1052.83        23.14 o
   2   5   9         37.30         49.06        10.02 o
   3   5   9       1141.80       1139.03        23.78 o
   4   5   9        426.00        411.04        17.81 o
   5   5   9        141.10        147.28        14.53 o
   6   5   9        675.55        675.80        27.15 o
   7   5   9         15.42         24.38        12.69 o
   8   5   9        395.91        422.67        19.04 o
   9   5   9        296.50        294.85        19.03 o
  10   5   9         28.90         40.86        15.52 o
  11   5   9        439.52        427.34        26.18 o
  12   5   9        122.64         91.89        17.35 o
  13   5   9         74.08        116.04        28.98 o
  14   5   9        201.80        229.87        35.15 o
  15   5   9         45.82         63.74        19.58 o
  16   5   9         19.21         36.55        25.78 o
 -18   6   9          7.98          6.55        31.67 o
 -17   6   9         15.05         16.98        18.15 o
 -16   6   9          1.32          7.24        18.96 o
 -15   6   9          3.85          6.91        16.25 o
 -14   6   9         19.76         -5.97        13.94 o
 -13   6   9         46.35         13.17        14.45 o
 -12   6   9         14.91         28.52        12.91 o
 -11   6   9        150.84        153.48        14.75 o
 -10   6   9         25.78         27.42        11.82 o
  -9   6   9         15.93         21.77        11.89 o
  -8   6   9          7.79         -2.42        10.97 o
  -7   6   9          0.35          4.67        11.12 o
  -6   6   9          1.08         -1.43        11.19 o
  -5   6   9          6.70         17.16        11.88 o
  -4   6   9         54.79         45.82        12.48 o
  -3   6   9        206.35        210.04        16.01 o
  -2   6   9         98.11         78.62        13.71 o
  -1   6   9          0.55         -0.48        10.73 o
   0   6   9         41.95         47.21        10.71 o
   1   6   9          2.09          7.65        10.81 o
   2   6   9          9.29          3.31        11.51 o
   3   6   9          1.67          9.51        11.71 o
   4   6   9          0.94          5.34        11.60 o
   5   6   9         11.31         -2.59        12.40 o
   6   6   9          0.01         20.29        13.61 o
   7   6   9         13.80         18.63        13.97 o
   8   6   9          7.23         36.45        14.66 o
   9   6   9          0.24         21.98        16.09 o
  10   6   9          3.41          9.60        18.14 o
  11   6   9         15.47         22.75        17.23 o
  12   6   9          2.70          8.82        17.92 o
  13   6   9          3.48        -14.18        18.09 o
  14   6   9         39.22         41.29        39.39 o
 -15   7   9         47.66         20.67        21.02 o
 -14   7   9          6.23          8.28        24.96 o
 -13   7   9         16.32         -3.42        20.52 o
 -12   7   9         36.78         63.79        27.35 o
 -11   7   9         39.52         25.42        17.70 o
 -10   7   9        243.13        244.50        21.15 o
  -9   7   9         15.21         20.05        16.89 o
  -8   7   9        163.10        138.01        20.03 o
  -7   7   9        129.88        129.16        16.53 o
  -6   7   9          3.86         -5.24        12.62 o
  -5   7   9        101.29        117.38        14.76 o
  -4   7   9         36.97         55.70        19.06 o
  -3   7   9        117.99        108.48        15.82 o
  -2   7   9        453.60        382.49        31.25 o
  -1   7   9         78.99         66.54        17.80 o
   0   7   9        120.82        143.61        13.93 o
   1   7   9        259.57        250.61        17.82 o
   2   7   9          3.74         -1.90        12.92 o
   3   7   9        129.56        114.44        14.92 o
   4   7   9          1.87        -13.85        16.14 o
   5   7   9        199.52        190.56        16.24 o
   6   7   9        223.06        207.68        18.01 o
   7   7   9         29.58         64.40        16.13 o
   8   7   9         62.05         92.87        16.90 o
   9   7   9         88.17         98.32        17.32 o
  10   7   9          5.11        -15.65        20.33 o
  11   7   9         49.95         80.17        19.72 o
 -11   8   9        104.38         78.69        50.26 o
 -10   8   9         10.76         13.00        21.49 o
  -9   8   9        204.58        225.76        27.18 o
  -8   8   9         40.68         43.42        20.68 o
  -7   8   9         94.77        136.32        21.85 o
  -6   8   9        222.91        228.83        23.41 o
  -5   8   9         10.41         27.06        19.75 o
  -4   8   9        396.29        402.00        32.90 o
  -3   8   9        273.23        314.40        23.83 o
  -2   8   9          5.49         17.72        25.09 o
  -1   8   9        172.59        191.68        25.76 o
   0   8   9         65.88         89.41        18.61 o
   1   8   9        134.87        139.73        20.46 o
   2   8   9        294.27        270.38        20.56 o
   3   8   9         23.26         38.99        17.92 o
   4   8   9         72.55         69.92        27.11 o
   5   8   9         97.11         97.03        24.77 o
   6   8   9          0.81         16.45        17.70 o
   7   8   9         70.70         74.39        31.66 o
 -23   0  10         58.21         38.58        27.71 o
 -22   0  10          7.90         10.96        22.60 o
 -21   0  10         72.81         49.92        23.41 o
 -20   0  10         22.94         23.94        21.38 o
 -19   0  10        119.06        112.99        21.61 o
 -18   0  10        244.44        277.48        24.49 o
 -17   0  10          2.89          5.81        17.57 o
 -16   0  10        893.67        919.93        47.09 o
 -15   0  10       1129.28       1146.52        36.42 o
 -14   0  10         14.02          4.45        19.24 o
 -13   0  10        415.88        430.76        23.21 o
 -12   0  10       1014.08        979.22        30.41 o
 -11   0  10         32.16         47.04        12.77 o
 -10   0  10       1635.09       1693.82        54.91 o
  -9   0  10        511.74        506.93        17.52 o
  -8   0  10        721.02        693.21        19.96 o
  -7   0  10       2645.18       2617.78        49.21 o
  -6   0  10         90.53        107.50         9.08 o
  -5   0  10       1876.58       1864.78        28.87 o
  -4   0  10       1048.63        996.66        16.87 o
  -3   0  10         80.10         86.49         8.00 o
  -2   0  10       2808.25       2745.14        35.91 o
  -1   0  10       3097.51       2989.50        38.56 o
   0   0  10        743.83        677.74        24.32 o
   1   0  10       2819.22       2817.43        40.26 o
   2   0  10        399.32        399.29        14.65 o
   3   0  10        664.01        600.73        18.01 o
   4   0  10       1649.14       1607.78        30.18 o
   5   0  10         78.81         79.37        10.47 o
   6   0  10       1632.65       1689.37        35.05 o
   7   0  10       1570.94       1536.53        51.24 o
   8   0  10          6.07          3.59        12.29 o
   9   0  10        533.78        484.44        21.84 o
  10   0  10        143.53        139.65        15.91 o
  11   0  10        101.32        121.38        16.55 o
  12   0  10        181.32        228.24        19.15 o
  13   0  10         56.75         83.29        17.44 o
  14   0  10        116.36        101.90        18.97 o
  15   0  10         25.31         23.81        18.00 o
  16   0  10        246.62        244.32        23.49 o
  17   0  10        128.34        167.46        23.18 o
  18   0  10         14.50         36.99        20.81 o
  19   0  10          5.35         24.08        20.55 o
 -23   1  10          0.13         30.25        18.36 o
 -22   1  10         62.52         54.22        18.90 o
 -21   1  10         22.73          4.43        16.55 o
 -20   1  10          3.10         -5.94        14.98 o
 -19   1  10         54.16         41.02        15.12 o
 -18   1  10          8.75          6.89        13.97 o
 -17   1  10        197.34        206.39        16.27 o
 -16   1  10        346.08        380.40        18.09 o
 -15   1  10        113.09        107.55        13.22 o
 -14   1  10         68.68         62.48        12.26 o
 -13   1  10        200.37        199.25        14.48 o
 -12   1  10        200.14        199.26        11.65 o
 -11   1  10        482.19        504.30        16.34 o
 -10   1  10         28.61         13.99         7.02 o
  -9   1  10        144.73        137.40         8.26 o
  -8   1  10        275.26        281.21         8.94 o
  -7   1  10         64.32         56.79         6.28 o
  -6   1  10        156.71        154.54         6.94 o
  -5   1  10        109.09        114.43         6.58 o
  -4   1  10        101.57         92.95         6.40 o
  -3   1  10        140.94        138.71         6.64 o
  -2   1  10        570.25        534.80        11.04 o
  -1   1  10       1576.09       1564.89        17.72 o
   0   1  10        351.42        387.24         8.58 o
   1   1  10         55.87         57.40         5.30 o
   2   1  10        336.23        328.43        10.99 o
   3   1  10         52.11         46.91         6.70 o
   4   1  10        309.59        300.74        11.93 o
   5   1  10        271.17        271.42        13.04 o
   6   1  10         17.40          3.36         7.75 o
   7   1  10        353.97        333.92        12.61 o
   8   1  10        275.82        276.85        13.75 o
   9   1  10         18.60         17.18         9.85 o
  10   1  10        135.37        136.82        12.21 o
  11   1  10          1.29          2.81        10.86 o
  12   1  10        280.20        287.14        15.73 o
  13   1  10         71.96         55.30        14.00 o
  14   1  10          8.64         27.31        14.56 o
  15   1  10          5.94         27.05        13.64 o
  16   1  10        132.46        150.00        16.09 o
  17   1  10          0.72         -9.13        15.98 o
  18   1  10         69.55         86.21        16.62 o
  19   1  10          7.06         30.40        16.06 o
 -23   2  10         42.12         29.09        18.83 o
 -22   2  10         11.19         31.32        17.89 o
 -21   2  10         79.63         79.07        18.50 o
 -20   2  10         45.26         62.05        17.48 o
 -19   2  10          3.34        -14.39        14.39 o
 -18   2  10         58.28         47.17        15.74 o
 -17   2  10         29.52         23.77        12.23 o
 -16   2  10         29.72         32.28        12.50 o
 -15   2  10        116.84         99.56        12.52 o
 -14   2  10        133.74        112.55        12.22 o
 -13   2  10         40.01         38.44        10.54 o
 -12   2  10        158.10        141.10        10.03 o
 -11   2  10        175.89        162.34        10.01 o
 -10   2  10        181.29        179.51        10.00 o
  -9   2  10         74.52         83.11         8.48 o
  -8   2  10         84.88        108.56         8.64 o
  -7   2  10        653.12        641.12        12.58 o
  -6   2  10         75.53         78.90         6.30 o
  -5   2  10          5.73         -2.15         5.45 o
  -4   2  10         41.68         30.95         5.77 o
  -3   2  10        304.42        311.17         8.86 o
  -2   2  10        987.75        926.60        15.05 o
  -1   2  10        436.78        448.05         9.80 o
   0   2  10         51.93         46.14         6.33 o
   1   2  10         45.41         39.35         5.87 o
   2   2  10        178.88        170.35         7.89 o
   3   2  10        330.66        316.91        12.29 o
   4   2  10         63.79         57.22         8.73 o
   5   2  10         25.44         16.37         7.77 o
   6   2  10        220.41        181.76        10.58 o
   7   2  10         23.53         41.38         9.04 o
   8   2  10         70.37         87.83         9.99 o
   9   2  10        176.03        189.85        12.00 o
  10   2  10          2.59         11.60        12.06 o
  11   2  10        152.97        138.83        14.97 o
  12   2  10         12.98         18.16        15.56 o
  13   2  10         19.30         20.99        14.03 o
  14   2  10         66.51         54.40        15.42 o
  15   2  10         60.15         76.48        16.59 o
  16   2  10          0.28          5.15        16.61 o
  17   2  10         13.27         -6.76        16.36 o
  18   2  10          0.53         -9.90        17.29 o
 -22   3  10         39.00         40.45        17.44 o
 -21   3  10          3.72         47.72        17.73 o
 -20   3  10         83.75         93.97        15.14 o
 -19   3  10        297.39        286.54        17.53 o
 -18   3  10         70.51         62.67        13.66 o
 -17   3  10         23.32         17.78        13.23 o
 -16   3  10         36.41         16.16        12.51 o
 -15   3  10        168.53        172.36        14.61 o
 -14   3  10        676.83        722.76        20.87 o
 -13   3  10        259.41        246.28        13.27 o
 -12   3  10         66.80         79.05         9.71 o
 -11   3  10        942.84        936.91        18.19 o
 -10   3  10         75.04         58.66         8.82 o
  -9   3  10       1677.17       1596.00        22.83 o
  -8   3  10        395.47        396.53        12.33 o
  -7   3  10          5.34         12.22         7.45 o
  -6   3  10       1489.03       1440.54        20.74 o
  -5   3  10        541.14        542.92        12.29 o
  -4   3  10        467.29        448.03        11.14 o
  -3   3  10       1644.22       1644.29        23.90 o
  -2   3  10        161.74        179.66         7.77 o
  -1   3  10       2696.61       2581.78        26.51 o
   0   3  10        738.87        727.57        12.88 o
   1   3  10        372.29        361.11        11.39 o
   2   3  10       1306.80       1330.93        23.59 o
   3   3  10       1100.39       1045.47        20.87 o
   4   3  10        144.93        154.56        13.41 o
   5   3  10       1024.82        968.71        30.95 o
   6   3  10        182.61        176.70        14.65 o
   7   3  10        414.47        444.65        19.52 o
   8   3  10        431.57        476.36        20.60 o
   9   3  10        149.46        162.89        15.58 o
  10   3  10        926.61        960.84        25.40 o
  11   3  10        375.95        390.11        39.94 o
  12   3  10         40.92         88.03        16.72 o
  13   3  10         83.78         98.86        16.63 o
  14   3  10          9.55          7.05        16.14 o
  15   3  10         25.77         33.48        17.87 o
  16   3  10        200.60        202.09        21.83 o
  17   3  10          6.62         29.20        19.19 o
 -21   4  10          8.81         17.88        16.59 o
 -20   4  10         12.38        -15.44        15.44 o
 -19   4  10         17.38         20.97        15.91 o
 -18   4  10         99.76        119.33        16.80 o
 -17   4  10          6.43         10.01        15.27 o
 -16   4  10         88.00         81.56        15.14 o
 -15   4  10        219.65        214.11        14.31 o
 -14   4  10         67.43         61.39        13.60 o
 -13   4  10         55.47         66.89        11.15 o
 -12   4  10        236.11        215.18        12.50 o
 -11   4  10         10.99         26.82         9.72 o
 -10   4  10         65.12         81.31        10.17 o
  -9   4  10        144.65        162.57        10.83 o
  -8   4  10         22.43         36.38         9.03 o
  -7   4  10        620.25        619.11        16.95 o
  -6   4  10         23.80         39.62         9.43 o
  -5   4  10        225.89        227.82        12.74 o
  -4   4  10        105.41         98.15         9.62 o
  -3   4  10          1.46          9.58         8.18 o
  -2   4  10        271.65        266.39        11.76 o
  -1   4  10        475.78        473.57        18.53 o
   0   4  10          2.02         16.00         8.93 o
   1   4  10        433.72        444.28        17.12 o
   2   4  10         59.35         70.83        10.36 o
   3   4  10        197.99        189.82        12.47 o
   4   4  10        181.12        167.55        13.36 o
   5   4  10         29.07         31.81        11.71 o
   6   4  10        249.34        245.82        15.25 o
   7   4  10        100.40        112.43        23.07 o
   8   4  10         17.73         56.67        15.20 o
   9   4  10        221.21        245.02        18.49 o
  10   4  10        139.57        153.29        17.01 o
  11   4  10          2.08         19.93        15.81 o
  12   4  10          6.65         43.76        16.23 o
  13   4  10         63.30         40.37        19.40 o
  14   4  10        153.90        164.14        22.29 o
  15   4  10         32.35         20.58        25.41 o
  16   4  10         39.67         50.94        34.64 o
 -19   5  10         14.36         -1.88        18.16 o
 -18   5  10          0.12         23.35        17.76 o
 -17   5  10          3.09        -17.39        17.39 o
 -16   5  10          4.85          0.96        14.54 o
 -15   5  10          0.41         -9.30        14.17 o
 -14   5  10          2.23         -2.10        13.91 o
 -13   5  10          8.16         23.07        12.46 o
 -12   5  10         21.65         31.28        12.01 o
 -11   5  10         68.25         61.41        11.90 o
 -10   5  10         19.14          3.10        10.98 o
  -9   5  10          6.66         26.98        11.07 o
  -8   5  10          6.84         11.81        10.16 o
  -7   5  10         61.93         60.10        10.92 o
  -6   5  10         95.80         78.59        13.89 o
  -5   5  10         77.35         67.46        12.37 o
  -4   5  10          1.20         -2.21        11.03 o
  -3   5  10        129.42        134.25        13.03 o
  -2   5  10         37.61         32.60        10.88 o
  -1   5  10          1.95         -5.17         9.56 o
   0   5  10         91.60        109.35        11.54 o
   1   5  10          9.82          7.08        10.41 o
   2   5  10         41.37         48.86        11.88 o
   3   5  10          3.98         18.27        11.26 o
   4   5  10         69.39         47.75        12.70 o
   5   5  10        105.06        118.03        14.26 o
   6   5  10         16.66         38.17        13.24 o
   7   5  10         28.80         55.30        14.11 o
   8   5  10         49.10         29.68        15.13 o
   9   5  10          0.26         11.44        15.64 o
  10   5  10         90.39        116.63        18.13 o
  11   5  10         35.93         26.84        16.95 o
  12   5  10         14.63         49.27        17.45 o
  13   5  10         39.38         37.26        28.37 o
  14   5  10          4.87         54.21        21.55 o
  15   5  10         12.63        -40.10        40.10 o
 -17   6  10         69.93         73.63        27.28 o
 -16   6  10         36.08         30.43        21.22 o
 -15   6  10        142.50        150.41        17.11 o
 -14   6  10         16.09         39.43        16.00 o
 -13   6  10        371.61        405.37        18.45 o
 -12   6  10        374.58        387.93        18.99 o
 -11   6  10         10.48          1.98        13.07 o
 -10   6  10        512.96        517.43        19.46 o
  -9   6  10        114.03        125.01        14.10 o
  -8   6  10        180.64        193.20        14.80 o
  -7   6  10        537.74        556.40        21.05 o
  -6   6  10          1.93         21.03        12.46 o
  -5   6  10        959.04       1004.13        26.39 o
  -4   6  10        833.59        781.24        25.24 o
  -3   6  10         37.74         50.28        20.65 o
  -2   6  10        392.51        424.85        24.49 o
  -1   6  10        210.46        225.33        14.20 o
   0   6  10        273.78        262.40        15.18 o
   1   6  10        517.31        506.94        19.27 o
   2   6  10          6.73         17.43        12.68 o
   3   6  10        230.66        245.25        15.90 o
   4   6  10        234.30        225.88        16.67 o
   5   6  10          1.20         -0.58        13.76 o
   6   6  10        272.11        271.72        18.62 o
   7   6  10        100.28        113.42        15.98 o
   8   6  10         59.45         67.86        23.85 o
   9   6  10        139.52        176.18        19.68 o
  10   6  10          0.62         11.54        17.22 o
  11   6  10        152.15        187.71        32.72 o
  12   6  10        107.52        113.43        20.23 o
 -13   7  10          2.87         -6.36        26.42 o
 -12   7  10        113.33        121.08        25.45 o
 -11   7  10        132.29        134.85        22.13 o
 -10   7  10          0.30          0.54        20.95 o
  -9   7  10         35.27         19.42        17.48 o
  -8   7  10         57.09         62.11        16.04 o
  -7   7  10          1.42         15.18        13.95 o
  -6   7  10        100.44        104.52        15.77 o
  -5   7  10         87.17         94.47        15.57 o
  -4   7  10         16.32         47.41        16.29 o
  -3   7  10        147.59        210.78        18.97 o
  -2   7  10          0.36         13.42        14.90 o
  -1   7  10        150.99        141.47        19.07 o
   0   7  10         90.64        103.85        16.85 o
   1   7  10          0.42          8.52        13.79 o
   2   7  10         75.65         70.68        14.98 o
   3   7  10         55.48         62.85        14.89 o
   4   7  10         22.33         31.72        15.30 o
   5   7  10        111.60        133.08        17.21 o
   6   7  10          1.27         16.06        15.55 o
   7   7  10         88.49         98.57        17.76 o
   8   7  10         55.20         49.14        18.73 o
   9   7  10          0.93         34.08        20.85 o
  -8   8  10          7.87         45.46        52.32 o
  -7   8  10          3.56         21.83        27.80 o
  -6   8  10         14.75         30.87        38.04 o
  -5   8  10         11.91         46.92        25.24 o
  -4   8  10          2.03         49.97        20.05 o
  -3   8  10         32.39         33.06        25.23 o
  -2   8  10         74.47         56.69        30.59 o
  -1   8  10          1.95          3.36        18.65 o
   0   8  10          6.21         34.18        29.23 o
   1   8  10          2.99        -20.81        28.68 o
   2   8  10          9.38         23.74        20.83 o
   3   8  10         14.57         -4.19        21.21 o
 -22   1  11          8.79          7.17        18.35 o
 -21   1  11         79.75         92.30        17.84 o
 -20   1  11        116.56         91.16        17.30 o
 -19   1  11         53.53         38.37        15.86 o
 -18   1  11         28.89          9.31        14.26 o
 -17   1  11        154.67        163.68        16.26 o
 -16   1  11          4.64        -12.73        12.73 o
 -15   1  11        131.59        143.49        15.09 o
 -14   1  11        222.82        219.96        14.96 o
 -13   1  11         73.29         54.61        15.16 o
 -12   1  11        607.19        624.42        25.17 o
 -11   1  11         57.84         41.55        11.29 o
 -10   1  11        668.21        649.83        16.13 o
  -9   1  11        539.08        538.83        15.08 o
  -8   1  11         17.69         17.65         7.32 o
  -7   1  11        847.40        817.74        14.44 o
  -6   1  11        130.20        122.22         7.15 o
  -5   1  11        185.44        171.49         7.69 o
  -4   1  11       1510.26       1489.91        18.83 o
  -3   1  11         31.53         48.12         6.41 o
  -2   1  11       2126.45       2063.68        25.39 o
  -1   1  11        520.71        541.90        11.86 o
   0   1  11        139.72        136.86         7.10 o
   1   1  11       1131.66       1124.03        16.67 o
   2   1  11        581.12        562.30        14.11 o
   3   1  11        267.72        254.77        10.28 o
   4   1  11        908.92        907.43        23.89 o
   5   1  11         49.53         34.25         8.19 o
   6   1  11        469.38        478.34        14.22 o
   7   1  11        307.71        301.68        14.56 o
   8   1  11        132.37        107.46        11.39 o
   9   1  11        644.43        612.42        23.27 o
  10   1  11        198.86        207.81        17.11 o
  11   1  11         90.41         87.54        14.18 o
  12   1  11        257.75        310.47        26.57 o
  13   1  11          0.46         13.11        14.96 o
  14   1  11        139.37        177.90        16.17 o
  15   1  11        170.33        163.46        17.26 o
  16   1  11         19.84         20.73        15.40 o
  17   1  11         31.99         48.93        16.40 o
 -22   2  11         50.49         54.66        20.08 o
 -21   2  11         23.59         45.20        17.96 o
 -20   2  11         29.88         19.89        17.54 o
 -19   2  11        222.39        218.12        20.23 o
 -18   2  11         48.41         27.49        16.29 o
 -17   2  11        170.31        170.24        16.30 o
 -16   2  11        411.24        443.07        21.80 o
 -15   2  11         53.12         69.51        15.20 o
 -14   2  11        375.91        384.75        19.78 o
 -13   2  11        312.95        298.04        14.41 o
 -12   2  11         88.48         88.47        10.20 o
 -11   2  11        252.16        264.87        12.15 o
 -10   2  11        296.11        302.78        15.59 o
  -9   2  11         25.46         22.92         8.36 o
  -8   2  11       1056.91       1047.89        17.80 o
  -7   2  11         44.34         46.40         7.83 o
  -6   2  11        939.62        943.82        14.37 o
  -5   2  11        772.43        760.01        16.46 o
  -4   2  11        122.25        125.76         7.17 o
  -3   2  11       1616.38       1605.58        18.69 o
  -2   2  11       1080.71       1084.66        14.79 o
  -1   2  11         45.65         37.94         6.38 o
   0   2  11        429.66        437.50        12.70 o
   1   2  11        259.76        262.02         9.58 o
   2   2  11        211.63        216.81        11.30 o
   3   2  11        621.31        605.82        20.57 o
   4   2  11          0.35          7.55         8.36 o
   5   2  11        748.63        748.79        18.89 o
   6   2  11        378.14        372.85        18.88 o
   7   2  11         15.72         27.86        10.52 o
   8   2  11        163.63        186.90        14.23 o
   9   2  11         18.79         32.40        12.87 o
  10   2  11         70.75         77.21        14.32 o
  11   2  11         40.04         47.38        14.50 o
  12   2  11         11.58          8.72        14.32 o
  13   2  11        118.47        104.55        16.77 o
  14   2  11        214.23        211.29        19.08 o
  15   2  11        108.98        106.19        18.49 o
  16   2  11        119.21        131.49        18.86 o
  17   2  11          0.21         49.18        19.36 o
 -21   3  11          0.65        -17.33        17.33 o
 -20   3  11          4.00        -16.10        16.10 o
 -19   3  11          0.11         11.52        16.09 o
 -18   3  11         10.63          2.61        15.42 o
 -17   3  11         90.65         87.68        14.96 o
 -16   3  11        141.60        158.18        15.88 o
 -15   3  11         27.40         13.36        12.62 o
 -14   3  11          1.12        -11.85        12.22 o
 -13   3  11          4.57          8.80        10.01 o
 -12   3  11          0.68         -7.40         9.04 o
 -11   3  11          6.69          2.61         9.04 o
 -10   3  11         96.98         76.44         9.78 o
  -9   3  11         49.10         37.18         8.82 o
  -8   3  11          0.21         -8.23         8.23 o
  -7   3  11          1.10         -4.51         7.94 o
  -6   3  11         21.40         19.32         7.85 o
  -5   3  11          7.40          2.16         7.14 o
  -4   3  11          8.03          8.22         6.42 o
  -3   3  11         17.81         16.53         6.66 o
  -2   3  11        401.38        383.57        14.45 o
  -1   3  11        291.52        294.40        11.97 o
   0   3  11          2.57          0.31         8.02 o
   1   3  11         31.94         38.63         9.98 o
   2   3  11          7.49         11.19        12.70 o
   3   3  11         30.44         28.25        10.84 o
   4   3  11          9.86         17.54        10.95 o
   5   3  11          1.98          2.49        11.61 o
   6   3  11         19.12         32.56        12.93 o
   7   3  11         13.65         15.62        13.35 o
   8   3  11          4.05         22.40        13.77 o
   9   3  11          7.10         12.21        14.69 o
  10   3  11         28.36         11.77        17.37 o
  11   3  11        176.54        152.33        20.49 o
  12   3  11         51.26         44.89        19.93 o
  13   3  11          2.41          2.10        19.15 o
  14   3  11          0.25         16.19        20.09 o
  15   3  11          0.57         30.23        21.91 o
  16   3  11          4.32         -7.86        21.74 o
 -20   4  11          1.11        -27.77        31.34 o
 -19   4  11         17.90         30.41        16.89 o
 -18   4  11          2.11         10.19        15.61 o
 -17   4  11         47.69         57.42        15.79 o
 -16   4  11        301.08        322.98        21.26 o
 -15   4  11         35.21         69.57        14.86 o
 -14   4  11        261.76        304.33        14.77 o
 -13   4  11        137.42        151.96        13.47 o
 -12   4  11         46.79         33.86        10.75 o
 -11   4  11        366.66        344.59        19.00 o
 -10   4  11        146.09        146.10        11.83 o
  -9   4  11        119.20        138.44        12.54 o
  -8   4  11        759.28        741.75        20.24 o
  -7   4  11        130.88        138.46        11.75 o
  -6   4  11        374.44        412.24        17.28 o
  -5   4  11        342.02        343.51        15.27 o
  -4   4  11         72.54         92.44        11.51 o
  -3   4  11        680.27        634.16        17.10 o
  -2   4  11        248.44        245.61        12.95 o
  -1   4  11        182.24        192.81        12.24 o
   0   4  11        537.20        560.91        17.68 o
   1   4  11          2.68         -5.72         9.79 o
   2   4  11        428.31        407.41        16.09 o
   3   4  11        430.38        390.89        17.59 o
   4   4  11          5.42         16.30        12.04 o
   5   4  11        582.69        595.20        20.99 o
   6   4  11        121.76        118.89        14.63 o
   7   4  11        131.07        154.89        17.39 o
   8   4  11        456.30        507.10        28.17 o
   9   4  11         18.27         -7.66        18.16 o
  10   4  11        104.39        103.51        18.03 o
  11   4  11         37.69         70.11        16.61 o
  12   4  11         24.69         42.82        19.85 o
  13   4  11         33.62         57.70        21.36 o
  14   4  11         33.65          9.86        24.82 o
  15   4  11         40.73         19.51        44.79 o
 -18   5  11         64.55         65.51        24.40 o
 -17   5  11         36.53         53.03        18.03 o
 -16   5  11          5.07         -3.18        16.95 o
 -15   5  11         33.27         46.08        15.65 o
 -14   5  11         69.11         75.37        15.13 o
 -13   5  11        127.22        176.49        15.40 o
 -12   5  11        425.77        450.83        20.48 o
 -11   5  11          0.50         -4.63        12.04 o
 -10   5  11        314.93        281.60        15.36 o
  -9   5  11        321.79        321.45        18.84 o
  -8   5  11          9.85          7.14        11.46 o
  -7   5  11        276.47        310.12        14.98 o
  -6   5  11        194.13        187.64        13.20 o
  -5   5  11         18.28         33.82        12.82 o
  -4   5  11        619.40        603.76        21.63 o
  -3   5  11         26.84         32.91        13.35 o
  -2   5  11        482.42        499.00        19.01 o
  -1   5  11        201.45        213.13        20.00 o
   0   5  11         35.35         40.00        13.50 o
   1   5  11        371.61        408.08        17.38 o
   2   5  11        196.26        196.80        14.33 o
   3   5  11        108.91        133.87        15.33 o
   4   5  11        481.47        547.37        21.46 o
   5   5  11         32.58         27.94        14.73 o
   6   5  11        160.72        164.90        16.42 o
   7   5  11        122.12        128.58        19.29 o
   8   5  11          2.62         32.54        16.88 o
   9   5  11        200.63        203.90        19.81 o
  10   5  11         75.54         84.80        18.84 o
  11   5  11        108.33         87.03        19.20 o
  12   5  11        197.95        223.68        24.72 o
  13   5  11         30.76         22.61        49.28 o
 -15   6  11          0.53          4.23        18.52 o
 -14   6  11          3.64         15.94        15.68 o
 -13   6  11          0.22          4.90        14.32 o
 -12   6  11          2.85          4.18        14.79 o
 -11   6  11          5.66          3.98        14.12 o
 -10   6  11          7.73         17.76        14.06 o
  -9   6  11          5.58          0.66        13.57 o
  -8   6  11         56.31         65.59        13.69 o
  -7   6  11          3.44         16.16        12.87 o
  -6   6  11         82.32         97.27        14.72 o
  -5   6  11          2.89         38.52        15.45 o
  -4   6  11          7.30         18.08        14.72 o
  -3   6  11          0.67         20.85        14.86 o
  -2   6  11          2.36          3.81        13.06 o
  -1   6  11          0.83         26.43        13.74 o
   0   6  11         60.37         69.67        16.19 o
   1   6  11         74.19         42.15        13.33 o
   2   6  11          0.28         11.39        13.45 o
   3   6  11          5.42         31.91        14.80 o
   4   6  11         35.36         43.77        15.63 o
   5   6  11         41.62         51.78        16.02 o
   6   6  11         25.13         23.03        17.96 o
   7   6  11          2.15         -0.19        15.73 o
   8   6  11         44.59         51.69        23.55 o
   9   6  11         43.26         32.40        29.94 o
  10   6  11         15.96         31.97        19.34 o
 -11   7  11          3.67          2.84        18.61 o
 -10   7  11         34.68         43.48        21.33 o
  -9   7  11         30.53         31.54        16.77 o
  -8   7  11          5.73         22.33        17.97 o
  -7   7  11        163.45        203.54        22.80 o
  -6   7  11         37.55         34.93        14.88 o
  -5   7  11         42.17         37.83        16.61 o
  -4   7  11         41.03         79.12        17.26 o
  -3   7  11          8.30         13.36        25.42 o
  -2   7  11        133.84        109.40        16.98 o
  -1   7  11         99.83        101.81        18.41 o
   0   7  11          1.68        -10.21        18.99 o
   1   7  11         87.47         86.53        17.20 o
   2   7  11         37.04         44.90        15.71 o
   3   7  11         41.05         65.88        19.92 o
   4   7  11        162.91        181.14        19.13 o
   5   7  11          4.25         44.89        24.06 o
   6   7  11        101.70        153.31        29.52 o
 -21   0  12         19.02         21.69        29.35 o
 -20   0  12        107.07         68.25        25.36 o
 -19   0  12        133.50        199.71        27.01 o
 -18   0  12         92.81        147.08        25.03 o
 -17   0  12        244.18        295.25        37.86 o
 -16   0  12         35.84         15.60        20.34 o
 -15   0  12        367.28        392.27        28.10 o
 -14   0  12        607.36        650.64        46.38 o
 -13   0  12        465.57        470.32        27.49 o
 -12   0  12        437.22        507.62        27.95 o
 -11   0  12        229.96        284.09        19.93 o
 -10   0  12         20.41          5.11        15.14 o
  -9   0  12       1150.86       1222.69        34.93 o
  -8   0  12         60.40         46.75        12.06 o
  -7   0  12        497.19        514.08        20.86 o
  -6   0  12        810.38        848.70        24.05 o
  -5   0  12        192.91        251.10        18.48 o
  -4   0  12       2703.51       2787.79        52.31 o
  -3   0  12        666.77        696.35        21.60 o
  -2   0  12        483.52        475.71        18.60 o
  -1   0  12         25.70         35.76        15.69 o
   0   0  12         30.53         37.67        14.74 o
   1   0  12        824.77        797.52        34.67 o
   2   0  12        416.12        410.03        24.66 o
   3   0  12         13.90         14.04        10.92 o
   4   0  12        501.11        483.26        36.60 o
   5   0  12        201.08        221.87        24.46 o
   6   0  12         96.09         81.87        15.51 o
   7   0  12        258.32        292.52        19.24 o
   8   0  12          8.37          5.95        19.58 o
   9   0  12        214.31        235.67        19.85 o
  10   0  12        117.85        127.79        18.24 o
  11   0  12          2.59         10.03        17.53 o
  12   0  12         97.13         88.27        19.58 o
  13   0  12        214.27        239.32        24.19 o
  14   0  12          1.17          1.69        25.90 o
  15   0  12         82.76        126.96        28.58 o
  16   0  12          5.28          4.82        21.26 o
 -21   1  12         48.60         42.65        18.42 o
 -20   1  12         63.17         86.06        18.49 o
 -19   1  12          1.06         -6.55        16.05 o
 -18   1  12          1.04         -2.50        15.70 o
 -17   1  12          3.02         -6.67        15.00 o
 -16   1  12         52.79         44.22        14.57 o
 -15   1  12          4.99          5.12        13.49 o
 -14   1  12          3.36         -7.06        15.71 o
 -13   1  12          3.49        -10.72        13.85 o
 -12   1  12          8.36          8.54        14.22 o
 -11   1  12        522.18        508.91        20.64 o
 -10   1  12        445.14        424.26        16.11 o
  -9   1  12        117.41        125.40        11.47 o
  -8   1  12        332.57        347.42        13.06 o
  -7   1  12        113.14         98.50         8.76 o
  -6   1  12         97.02         87.16         8.68 o
  -5   1  12        381.90        368.11        11.12 o
  -4   1  12         97.79        110.31         8.12 o
  -3   1  12        312.45        315.66         9.94 o
  -2   1  12        582.88        563.47        13.08 o
  -1   1  12         58.52         44.93         7.18 o
   0   1  12        588.32        587.42        13.83 o
   1   1  12        257.50        245.01        11.09 o
   2   1  12         84.45         83.72         9.70 o
   3   1  12        543.02        553.85        16.91 o
   4   1  12         26.22          9.80         9.23 o
   5   1  12        152.31        138.81        10.90 o
   6   1  12        100.97         77.83        11.63 o
   7   1  12         27.29         21.95        10.42 o
   8   1  12        379.92        356.73        15.38 o
   9   1  12        213.13        218.43        13.79 o
  10   1  12          1.01         14.43        11.71 o
  11   1  12        178.67        185.39        16.06 o
  12   1  12         26.96         40.78        13.29 o
  13   1  12        132.63        144.25        17.09 o
  14   1  12         32.03         23.27        15.52 o
  15   1  12          9.32         -2.25        15.57 o
  16   1  12          9.92         21.46        17.04 o
 -20   2  12          0.73        -11.91        17.68 o
 -19   2  12          1.21        -16.94        16.94 o
 -18   2  12        137.87        188.88        18.73 o
 -17   2  12        143.10        138.13        17.79 o
 -16   2  12         44.39         35.56        14.88 o
 -15   2  12         25.53         35.42        15.73 o
 -14   2  12         10.15         26.26        14.57 o
 -13   2  12         42.44         22.12        12.62 o
 -12   2  12         67.34         42.36        13.12 o
 -11   2  12        113.86         90.79        11.85 o
 -10   2  12         55.83         61.93        11.00 o
  -9   2  12        317.15        318.50        13.13 o
  -8   2  12          3.85          5.45         8.35 o
  -7   2  12        138.73        136.19         9.90 o
  -6   2  12        160.18        164.98         9.72 o
  -5   2  12         12.45         17.12         6.50 o
  -4   2  12        268.43        279.73         9.35 o
  -3   2  12         33.22         25.10         6.35 o
  -2   2  12        159.22        153.76         7.89 o
  -1   2  12        594.52        558.87        12.09 o
   0   2  12        150.27        161.61         9.54 o
   1   2  12        169.75        180.51        12.51 o
   2   2  12        166.93        160.62        11.10 o
   3   2  12          0.71         -2.08         9.72 o
   4   2  12        233.05        225.33        13.85 o
   5   2  12        161.07        159.17        12.44 o
   6   2  12         48.28         40.62        12.57 o
   7   2  12        115.51        109.13        13.67 o
   8   2  12         67.64         34.20        14.88 o
   9   2  12          5.90        -14.60        14.60 o
  10   2  12         43.07         54.23        16.47 o
  11   2  12          1.68         14.15        16.77 o
  12   2  12          6.85         18.54        17.64 o
  13   2  12         14.70          2.70        17.83 o
  14   2  12         23.71          3.93        19.03 o
  15   2  12         25.16         63.31        25.18 o
 -20   3  12          6.63         -6.35        30.97 o
 -19   3  12         95.77         84.69        18.45 o
 -18   3  12        122.82        135.74        18.41 o
 -17   3  12          5.27          9.35        16.81 o
 -16   3  12         63.02         67.52        16.81 o
 -15   3  12         13.77         11.68        15.49 o
 -14   3  12        110.41        116.36        14.96 o
 -13   3  12        397.17        408.65        16.78 o
 -12   3  12         68.15         82.35        11.08 o
 -11   3  12        294.47        307.29        13.38 o
 -10   3  12        498.35        516.90        19.89 o
  -9   3  12          7.73          5.07         9.04 o
  -8   3  12        515.90        509.32        15.18 o
  -7   3  12        155.07        169.65        10.92 o
  -6   3  12        178.89        188.58        10.19 o
  -5   3  12        640.86        622.71        15.46 o
  -4   3  12         50.54         49.84         7.36 o
  -3   3  12        385.49        371.64        12.95 o
  -2   3  12        358.72        386.57        13.80 o
  -1   3  12         63.89         67.56         9.98 o
   0   3  12        682.41        666.62        18.46 o
   1   3  12        401.09        414.56        24.66 o
   2   3  12        316.01        312.55        16.45 o
   3   3  12       1052.36       1112.82        26.92 o
   4   3  12          1.46          2.12        11.91 o
   5   3  12        213.79        237.97        17.75 o
   6   3  12        173.58        175.82        17.18 o
   7   3  12         10.19         43.49        15.15 o
   8   3  12        318.52        312.21        20.36 o
   9   3  12         60.74         35.97        20.98 o
  10   3  12         76.34         64.85        23.62 o
  11   3  12        611.91        703.35        59.13 o
  12   3  12         29.56         32.12        26.93 o
  13   3  12        200.86        182.33        25.21 o
  14   3  12         16.89         38.55        24.62 o
 -18   4  12         11.12         20.98        18.61 o
 -17   4  12         50.12         49.92        16.53 o
 -16   4  12          0.21         17.92        15.54 o
 -15   4  12        267.85        280.20        18.42 o
 -14   4  12         75.90         80.52        14.21 o
 -13   4  12         17.99         19.01        12.42 o
 -12   4  12         50.18         34.20        12.63 o
 -11   4  12         76.33         73.83        12.80 o
 -10   4  12         20.99         37.52        12.06 o
  -9   4  12         87.73         83.76        12.95 o
  -8   4  12          3.65         -3.23        11.06 o
  -7   4  12        357.12        389.05        20.05 o
  -6   4  12        545.00        578.98        18.23 o
  -5   4  12          1.11         12.21        11.47 o
  -4   4  12        137.62        148.91        13.51 o
  -3   4  12         46.49         54.17        11.39 o
  -2   4  12         46.03         24.73        10.86 o
  -1   4  12        292.42        317.10        15.82 o
   0   4  12         71.04         80.58        17.57 o
   1   4  12         10.41         12.37        12.36 o
   2   4  12         39.77         35.10        13.53 o
   3   4  12          5.41          7.97        12.62 o
   4   4  12        210.30        233.77        16.66 o
   5   4  12        150.89        160.38        15.81 o
   6   4  12          4.48         -0.47        15.05 o
   7   4  12        179.77        200.50        19.10 o
   8   4  12         18.58         32.97        16.81 o
   9   4  12         35.25         42.13        17.20 o
  10   4  12         11.64         31.88        17.92 o
  11   4  12         45.58         15.10        25.35 o
  12   4  12          3.40          3.51        20.92 o
  13   4  12         23.07        -35.64        35.64 o
 -16   5  12        269.73        249.89        29.45 o
 -15   5  12         36.62         45.98        18.85 o
 -14   5  12          0.98         -4.65        13.52 o
 -13   5  12         22.77         12.83        14.27 o
 -12   5  12         13.14         11.29        13.07 o
 -11   5  12         47.63         34.02        13.32 o
 -10   5  12          2.24         -4.59        12.94 o
  -9   5  12          4.63         12.60        12.52 o
  -8   5  12         51.31         51.64        12.85 o
  -7   5  12         22.45         20.02        13.06 o
  -6   5  12        102.87         85.49        13.52 o
  -5   5  12          5.39         15.78        14.62 o
  -4   5  12         21.41         26.98        14.56 o
  -3   5  12         50.18         39.38        12.62 o
  -2   5  12         25.97         45.57        14.03 o
  -1   5  12         51.72         54.14        14.05 o
   0   5  12         56.43         56.40        13.16 o
   1   5  12         93.67         81.43        14.43 o
   2   5  12          3.76         20.51        14.05 o
   3   5  12         38.62         38.48        14.37 o
   4   5  12          1.80         18.80        14.52 o
   5   5  12         24.65         25.81        14.83 o
   6   5  12         35.59         78.22        16.21 o
   7   5  12          2.00         -0.03        16.63 o
   8   5  12         48.68         42.73        27.33 o
   9   5  12         58.58         58.83        19.38 o
  10   5  12        109.59        137.88        20.46 o
  11   5  12         26.37         36.19        76.34 o
 -13   6  12          0.79         -1.55        14.51 o
 -12   6  12         99.17        115.44        16.42 o
 -11   6  12         82.53         79.75        18.42 o
 -10   6  12         21.24         20.60        14.75 o
  -9   6  12        379.55        361.87        20.95 o
  -8   6  12         66.09         66.76        21.73 o
  -7   6  12        112.01        122.40        16.37 o
  -6   6  12        214.84        249.35        24.78 o
  -5   6  12          9.50         26.29        14.31 o
  -4   6  12        444.71        462.69        22.89 o
  -3   6  12        170.11        197.48        17.79 o
  -2   6  12         22.44         34.56        15.86 o
  -1   6  12        270.12        267.82        18.92 o
   0   6  12         46.69         44.27        15.64 o
   1   6  12        275.13        318.17        19.60 o
   2   6  12        374.28        398.43        20.80 o
   3   6  12          2.14         15.49        14.99 o
   4   6  12        140.50        115.10        17.54 o
   5   6  12         55.43         59.98        16.58 o
   6   6  12         38.03         46.33        16.72 o
   7   6  12        164.29        208.22        22.68 o
   8   6  12         20.40         45.44        41.83 o
  -8   7  12         42.12         96.59        18.70 o
  -7   7  12          7.71         15.23        15.90 o
  -6   7  12          1.20          5.56        17.01 o
  -5   7  12          8.68         -1.01        15.97 o
  -4   7  12          8.50         -6.98        16.00 o
  -3   7  12        110.63         87.96        18.05 o
  -2   7  12         85.94         75.26        17.63 o
  -1   7  12         10.88          3.07        19.15 o
   0   7  12        126.03        153.93        18.67 o
   1   7  12         23.68         44.08        20.09 o
   2   7  12         35.85         66.91        34.61 o
 -20   1  13         33.12         29.13        36.51 o
 -19   1  13         20.21         59.83        18.02 o
 -18   1  13         25.68         39.05        17.17 o
 -17   1  13         70.82         69.27        16.42 o
 -16   1  13         17.68         16.04        15.69 o
 -15   1  13         71.14         84.97        16.05 o
 -14   1  13         59.32         70.25        16.20 o
 -13   1  13         63.22         44.33        14.17 o
 -12   1  13        104.17        135.76        14.76 o
 -11   1  13        565.33        569.26        20.90 o
 -10   1  13         88.77         92.33        12.52 o
  -9   1  13        477.24        518.83        16.50 o
  -8   1  13        127.76        159.58        11.95 o
  -7   1  13         75.50         72.49        10.40 o
  -6   1  13        588.48        575.48        15.13 o
  -5   1  13         58.90         60.33         8.37 o
  -4   1  13         50.37         47.44         8.85 o
  -3   1  13        192.37        227.55        11.33 o
  -2   1  13         79.56         87.56         9.87 o
  -1   1  13       1310.70       1261.81        25.03 o
   0   1  13        384.90        398.34        17.04 o
   1   1  13         83.59         94.57        10.55 o
   2   1  13        669.49        711.66        18.57 o
   3   1  13         65.69         77.63        10.73 o
   4   1  13        271.74        269.64        14.45 o
   5   1  13        143.51        160.06        13.32 o
   6   1  13         17.49         28.68        12.16 o
   7   1  13        367.88        353.35        22.20 o
   8   1  13        248.11        251.48        16.13 o
   9   1  13          3.95          9.39        15.33 o
  10   1  13        223.91        249.12        26.92 o
  11   1  13         37.10         51.64        16.31 o
  12   1  13        201.97        219.75        19.85 o
  13   1  13         72.02         56.16        18.27 o
  14   1  13          1.86         30.00        31.78 o
 -19   2  13         20.97          8.05        23.41 o
 -18   2  13        112.69        157.00        19.63 o
 -17   2  13         10.07          7.83        16.06 o
 -16   2  13        314.43        351.56        20.98 o
 -15   2  13        248.59        270.41        20.78 o
 -14   2  13          8.57        -15.88        15.88 o
 -13   2  13        528.36        548.62        21.73 o
 -12   2  13        205.41        199.24        16.22 o
 -11   2  13         59.65         76.47        14.66 o
 -10   2  13        156.73        166.77        13.49 o
  -9   2  13         18.75         16.38        10.43 o
  -8   2  13        357.35        393.68        14.39 o
  -7   2  13        451.48        474.58        14.84 o
  -6   2  13         18.37         19.19         8.93 o
  -5   2  13        601.74        627.10        14.40 o
  -4   2  13        337.08        344.49        10.74 o
  -3   2  13         45.61         50.39         7.67 o
  -2   2  13        242.47        260.70         9.95 o
  -1   2  13          3.38         12.33         8.27 o
   0   2  13        493.63        513.43        14.83 o
   1   2  13        273.62        295.52        13.38 o
   2   2  13         87.74        112.83        12.26 o
   3   2  13        163.56        139.03        14.27 o
   4   2  13        157.78        172.83        15.11 o
   5   2  13         17.86         39.19        13.30 o
   6   2  13        522.73        527.95        30.49 o
   7   2  13         47.58         56.38        14.72 o
   8   2  13        106.40         95.53        15.76 o
   9   2  13        132.57        128.11        17.20 o
  10   2  13          0.20          9.31        15.66 o
  11   2  13         17.81         21.97        16.73 o
  12   2  13          2.34          5.63        17.91 o
  13   2  13          5.80         30.27        18.47 o
 -18   3  13          2.60         12.36        17.92 o
 -17   3  13          0.05        -11.86        17.33 o
 -16   3  13          8.58         21.29        17.33 o
 -15   3  13          0.25          3.14        16.65 o
 -14   3  13          4.33        -14.72        14.72 o
 -13   3  13         21.11         42.60        14.62 o
 -12   3  13          1.77         -2.60        13.38 o
 -11   3  13         14.78         24.40        11.47 o
 -10   3  13          1.90         -2.82        11.37 o
  -9   3  13         17.27         10.30        10.22 o
  -8   3  13         81.07         71.28        10.42 o
  -7   3  13         30.39         31.90        10.41 o
  -6   3  13          0.31          4.40         8.84 o
  -5   3  13         24.38         35.77        10.54 o
  -4   3  13          7.48         -1.89         9.29 o
  -3   3  13          0.40         -8.49         8.49 o
  -2   3  13          0.94         -4.90         9.52 o
  -1   3  13          1.28         14.37        11.11 o
   0   3  13         32.11          7.66        11.71 o
   1   3  13          1.61         12.47        11.59 o
   2   3  13        106.01         92.87        15.55 o
   3   3  13         37.89         27.04        13.39 o
   4   3  13          0.47        -11.42        14.19 o
   5   3  13          4.83          8.74        14.96 o
   6   3  13          5.24         41.36        15.80 o
   7   3  13          2.54         10.87        16.06 o
   8   3  13          1.46         -7.77        17.87 o
   9   3  13          2.78          0.89        18.70 o
  10   3  13         51.63         59.26        21.12 o
  11   3  13         39.79         63.13        43.42 o
  12   3  13          0.46          7.83        31.51 o
 -16   4  13         11.37         33.79        21.18 o
 -15   4  13         53.30         52.32        21.06 o
 -14   4  13          0.91         11.67        17.36 o
 -13   4  13        195.14        197.22        17.42 o
 -12   4  13         66.06         59.60        13.60 o
 -11   4  13         45.58         59.33        13.41 o
 -10   4  13        223.14        217.31        15.35 o
  -9   4  13         43.53         50.20        13.14 o
  -8   4  13        159.30        187.55        14.50 o
  -7   4  13        159.04        165.90        13.94 o
  -6   4  13          2.05          0.36        11.81 o
  -5   4  13        398.85        393.44        16.54 o
  -4   4  13        367.58        387.23        21.85 o
  -3   4  13         23.35         18.77        12.67 o
  -2   4  13        260.01        257.39        16.80 o
  -1   4  13        154.62        162.81        15.38 o
   0   4  13        144.55        154.54        15.00 o
   1   4  13        396.47        429.31        20.29 o
   2   4  13          0.15         -9.34        13.52 o
   3   4  13         46.63         43.90        14.84 o
   4   4  13         87.84        109.35        15.84 o
   5   4  13          5.69         14.63        16.68 o
   6   4  13        147.20        163.56        23.96 o
   7   4  13         15.39         36.92        24.56 o
   8   4  13         20.09         30.04        22.29 o
   9   4  13         98.03        117.17        30.64 o
  10   4  13          9.96         26.30        21.14 o
  11   4  13         77.27         19.93        50.46 o
 -14   5  13          6.71         13.09        17.11 o
 -13   5  13          3.81          8.64        14.32 o
 -12   5  13        109.82         97.11        15.49 o
 -11   5  13        226.70        252.90        17.33 o
 -10   5  13         10.05          3.27        13.65 o
  -9   5  13        165.94        186.37        15.74 o
  -8   5  13         27.50          9.01        13.61 o
  -7   5  13         91.92         70.18        14.34 o
  -6   5  13        114.49        106.00        15.50 o
  -5   5  13         12.55         28.10        14.06 o
  -4   5  13        255.68        261.88        21.73 o
  -3   5  13        317.42        304.04        20.51 o
  -2   5  13          1.20         16.20        14.68 o
  -1   5  13        285.07        272.63        19.95 o
   0   5  13         41.19         57.69        17.21 o
   1   5  13        177.53        175.94        18.75 o
   2   5  13        385.14        373.69        19.93 o
   3   5  13         22.77         19.55        15.53 o
   4   5  13        136.32        109.59        16.81 o
   5   5  13        133.53        186.16        18.83 o
   6   5  13          3.65         24.33        18.18 o
   7   5  13        101.70        139.51        24.24 o
   8   5  13         11.95         15.74        19.80 o
 -10   6  13          0.82          3.43        16.37 o
  -9   6  13          1.27          8.72        15.61 o
  -8   6  13          3.44         -6.93        14.94 o
  -7   6  13        101.83        135.18        17.03 o
  -6   6  13         25.99         35.33        17.12 o
  -5   6  13         16.97         25.02        15.16 o
  -4   6  13          2.09         12.53        15.93 o
  -3   6  13          8.38        -11.14        15.42 o
  -2   6  13         14.86          2.02        16.11 o
  -1   6  13          7.32         14.34        17.70 o
   0   6  13          4.58         25.90        17.42 o
   1   6  13          1.53          7.02        17.16 o
   2   6  13         11.24         10.73        15.96 o
   3   6  13          0.32          0.15        16.90 o
   4   6  13          5.98          1.84        16.77 o
 -18   0  14         64.50         68.55        28.35 o
 -17   0  14         42.06         68.73        26.63 o
 -16   0  14        151.90        136.97        26.40 o
 -15   0  14          2.70          2.73        22.43 o
 -14   0  14        481.24        490.87        31.87 o
 -13   0  14        411.79        418.61        29.75 o
 -12   0  14        140.17        171.22        20.89 o
 -11   0  14        219.07        227.85        22.93 o
 -10   0  14          4.93          9.40        16.73 o
  -9   0  14        201.54        210.83        21.62 o
  -8   0  14        356.53        361.91        35.64 o
  -7   0  14         21.26         19.92        19.39 o
  -6   0  14        571.35        577.10        23.81 o
  -5   0  14        235.66        270.17        18.15 o
  -4   0  14        333.82        352.38        21.80 o
  -3   0  14       1319.11       1319.53        35.19 o
  -2   0  14        105.49        134.58        28.63 o
  -1   0  14        408.44        435.47        23.41 o
   0   0  14        262.25        273.99        20.10 o
   1   0  14         78.91         94.16        18.15 o
   2   0  14        355.27        361.07        26.09 o
   3   0  14        187.44        174.61        21.97 o
   4   0  14         45.72         68.98        20.27 o
   5   0  14        600.93        612.03        39.55 o
   6   0  14        209.30        220.90        40.46 o
   7   0  14         46.10         46.96        20.77 o
   8   0  14        130.48        198.25        25.13 o
   9   0  14         25.75         42.87        22.37 o
  10   0  14         89.05         79.59        23.49 o
  11   0  14          3.50         23.30        22.85 o
  12   0  14          1.10         50.81        39.50 o
 -18   1  14         59.95        100.74        42.46 o
 -17   1  14          1.44         21.51        17.45 o
 -16   1  14          8.02          1.72        17.04 o
 -15   1  14         72.40         64.86        16.25 o
 -14   1  14         41.21         16.99        15.35 o
 -13   1  14          4.45         -0.36        13.93 o
 -12   1  14          2.36          0.41        14.10 o
 -11   1  14          0.47         14.67        13.68 o
 -10   1  14        100.63         78.91        13.54 o
  -9   1  14        136.98        137.41        13.94 o
  -8   1  14          3.38         -0.96        10.52 o
  -7   1  14         84.77         85.31        11.16 o
  -6   1  14         46.62         30.72        10.62 o
  -5   1  14          3.10          7.66        12.79 o
  -4   1  14          2.81          3.64         8.51 o
  -3   1  14         71.02         68.91        11.32 o
  -2   1  14        267.42        255.34        18.82 o
  -1   1  14        214.40        205.84        14.75 o
   0   1  14          2.24        -11.90        11.90 o
   1   1  14        111.92        123.01        14.50 o
   2   1  14         89.27         84.70        12.91 o
   3   1  14         18.45         24.61        13.30 o
   4   1  14         75.86         89.47        14.63 o
   5   1  14          7.62         14.19        12.98 o
   6   1  14         43.05         66.07        14.87 o
   7   1  14          7.07          0.44        13.51 o
   8   1  14          4.82          9.89        14.73 o
   9   1  14         59.06         83.44        17.02 o
  10   1  14         18.86         32.29        17.21 o
  11   1  14          7.14        -10.76        21.93 o
  12   1  14         16.16         95.02        39.37 o
 -17   2  14          8.69          6.66        17.75 o
 -16   2  14         27.09         32.03        17.19 o
 -15   2  14          0.23         26.02        17.67 o
 -14   2  14         92.03         64.12        17.81 o
 -13   2  14         25.75         23.30        15.02 o
 -12   2  14         23.12         25.55        13.88 o
 -11   2  14         40.33         47.55        13.95 o
 -10   2  14         22.84         23.32        13.31 o
  -9   2  14          8.22         -0.32        11.21 o
  -8   2  14         73.49         71.58        11.49 o
  -7   2  14          0.26          4.31        10.12 o
  -6   2  14        171.91        162.03        12.05 o
  -5   2  14        188.41        198.26        16.25 o
  -4   2  14         34.55         42.56        10.05 o
  -3   2  14          5.01         -0.87         9.91 o
  -2   2  14          0.18          4.18        12.52 o
  -1   2  14         52.45         45.67        10.65 o
   0   2  14        107.70        104.92        14.82 o
   1   2  14         14.23         19.88        14.44 o
   2   2  14          7.10         11.51        13.13 o
   3   2  14          2.11         14.42        13.67 o
   4   2  14          0.86          3.10        17.79 o
   5   2  14         29.86          8.10        15.96 o
   6   2  14          2.24        -15.45        15.45 o
   7   2  14         34.50         19.94        16.81 o
   8   2  14         22.68         -3.50        16.78 o
   9   2  14          4.09         -5.97        18.13 o
  10   2  14         36.35         71.29        30.82 o
  11   2  14          4.07         10.16        24.66 o
 -16   3  14          9.22         30.32        19.57 o
 -15   3  14          7.33         31.22        18.29 o
 -14   3  14          8.18         40.74        16.38 o
 -13   3  14        149.21        167.18        17.19 o
 -12   3  14        189.78        205.43        17.41 o
 -11   3  14         15.03         36.94        14.49 o
 -10   3  14        315.96        272.45        15.91 o
  -9   3  14         67.11         76.77        13.04 o
  -8   3  14         86.25         79.90        13.94 o
  -7   3  14        239.00        240.40        16.03 o
  -6   3  14          7.68          8.83        11.41 o
  -5   3  14        336.48        346.55        14.80 o
  -4   3  14        307.52        293.96        16.42 o
  -3   3  14         44.80         63.94        14.80 o
  -2   3  14        654.35        639.91        20.02 o
  -1   3  14        144.99        156.32        14.02 o
   0   3  14        128.19        133.23        15.01 o
   1   3  14        281.11        304.84        17.00 o
   2   3  14        135.51        139.10        15.20 o
   3   3  14        226.02        229.79        17.95 o
   4   3  14        443.45        410.35        20.80 o
   5   3  14         43.65         60.25        15.69 o
   6   3  14        293.23        292.59        21.96 o
   7   3  14        131.86        164.10        19.84 o
   8   3  14          9.23         25.26        26.23 o
   9   3  14         92.62         70.60        21.55 o
  10   3  14          6.88         37.76        41.56 o
 -14   4  14         76.50         70.76        20.64 o
 -13   4  14         22.30         48.29        19.62 o
 -12   4  14         46.04         60.93        18.51 o
 -11   4  14         37.66         50.01        15.67 o
 -10   4  14         13.59         28.75        15.89 o
  -9   4  14         50.14         60.88        14.39 o
  -8   4  14        132.74        133.44        14.63 o
  -7   4  14          0.28         12.80        12.01 o
  -6   4  14        141.26        157.34        13.85 o
  -5   4  14        123.82        133.28        14.39 o
  -4   4  14          4.43          8.29        13.64 o
  -3   4  14         74.82         84.64        15.38 o
  -2   4  14          8.69         11.88        15.97 o
  -1   4  14        105.15         77.60        16.95 o
   0   4  14        179.92        194.48        19.40 o
   1   4  14          3.85          3.34        14.53 o
   2   4  14          4.37         29.13        15.05 o
   3   4  14          1.82          4.82        15.25 o
   4   4  14         11.10         -6.38        16.94 o
   5   4  14         51.54         58.96        18.95 o
   6   4  14         15.79         -4.07        17.60 o
   7   4  14         16.99         44.78        19.54 o
   8   4  14         68.10         26.77        33.48 o
 -11   5  14          7.76         -0.60        15.39 o
 -10   5  14         23.44         17.19        14.86 o
  -9   5  14          1.27        -13.90        13.90 o
  -8   5  14         35.98         36.76        16.06 o
  -7   5  14        105.55         87.08        18.03 o
  -6   5  14         62.81         71.11        15.76 o
  -5   5  14         11.09         13.45        14.66 o
  -4   5  14         14.92         15.91        15.86 o
  -3   5  14         11.31          0.35        15.44 o
  -2   5  14         54.29         81.90        17.55 o
  -1   5  14          6.39          1.40        16.73 o
   0   5  14          8.46         -9.57        17.37 o
   1   5  14          0.80          4.37        17.38 o
   2   5  14         13.35         31.44        16.13 o
   3   5  14         28.16         34.50        16.42 o
   4   5  14         15.45         -2.89        17.36 o
   5   5  14          0.14        -38.94        38.94 o
 -16   1  15         52.37         17.32        46.65 o
 -15   1  15          7.71         19.48        17.26 o
 -14   1  15         37.40         39.30        17.48 o
 -13   1  15         14.25         34.74        15.48 o
 -12   1  15         16.19         15.20        15.51 o
 -11   1  15        149.59        139.17        17.28 o
 -10   1  15         75.16         77.16        14.33 o
  -9   1  15         32.23         29.94        13.28 o
  -8   1  15        249.26        225.45        16.57 o
  -7   1  15         18.61         10.11        11.47 o
  -6   1  15        115.16        114.97        14.26 o
  -5   1  15         68.20         92.51        12.96 o
  -4   1  15         60.70         42.72        11.98 o
  -3   1  15        483.64        506.69        16.45 o
  -2   1  15        116.83        112.60        12.71 o
  -1   1  15         14.27         33.40        12.39 o
   0   1  15         69.57         71.76        14.53 o
   1   1  15         80.50         89.48        14.84 o
   2   1  15        120.10        114.82        23.61 o
   3   1  15        289.52        303.91        20.46 o
   4   1  15          8.66          7.37        14.61 o
   5   1  15        167.57        197.61        17.70 o
   6   1  15         45.61         88.22        18.82 o
   7   1  15         35.86         33.23        19.08 o
   8   1  15         50.03         -0.49        18.39 o
   9   1  15          2.78          3.09        36.24 o
 -15   2  15        157.18        160.36        25.68 o
 -14   2  15        104.31         93.26        18.42 o
 -13   2  15         48.78         75.12        15.97 o
 -12   2  15        173.61        186.44        17.57 o
 -11   2  15         34.47         52.24        14.73 o
 -10   2  15        107.44        141.50        16.32 o
  -9   2  15        196.01        205.30        16.25 o
  -8   2  15          6.06         16.67        11.28 o
  -7   2  15        367.77        370.75        17.90 o
  -6   2  15        200.77        204.47        13.74 o
  -5   2  15         78.12         97.43        13.24 o
  -4   2  15        484.97        458.03        18.96 o
  -3   2  15        182.36        191.40        16.97 o
  -2   2  15         41.53         38.76        14.51 o
  -1   2  15        260.11        299.71        20.00 o
   0   2  15          3.52         27.28        16.47 o
   1   2  15        203.01        221.74        20.05 o
   2   2  15         26.89         25.48        17.09 o
   3   2  15        114.92        138.24        20.30 o
   4   2  15        139.10        155.27        22.17 o
   5   2  15         54.51         60.96        19.54 o
   6   2  15          8.01          3.33        20.46 o
   7   2  15         84.16         82.20        19.56 o
   8   2  15          1.11         11.97        25.05 o
 -13   3  15          7.28         11.87        17.87 o
 -12   3  15          1.07          9.18        17.24 o
 -11   3  15          0.04        -15.41        17.32 o
 -10   3  15          1.13          1.49        16.00 o
  -9   3  15          0.22         -1.48        14.36 o
  -8   3  15         15.43          6.55        14.13 o
  -7   3  15         16.19         12.01        14.04 o
  -6   3  15          8.38          7.77        15.37 o
  -5   3  15          7.13         14.89        16.95 o
  -4   3  15          5.84         20.85        18.60 o
  -3   3  15          3.86        -19.26        20.86 o
  -2   3  15          3.97         11.42        22.02 o
  -1   3  15          1.89         14.64        14.59 o
   0   3  15          0.07        -13.56        14.42 o
   1   3  15         11.46         12.02        14.72 o
   2   3  15         11.12         10.03        15.14 o
   3   3  15          0.63         -1.85        17.55 o
   4   3  15          0.93          7.41        16.01 o
   5   3  15          0.04         11.23        20.98 o
   6   3  15          4.07          3.85        18.42 o
 -11   4  15          3.32          0.05        39.51 o
 -10   4  15         41.57         51.32        17.07 o
  -9   4  15         92.13         85.37        17.00 o
  -8   4  15          0.20         -9.13        15.98 o
  -7   4  15        108.74         94.93        18.57 o
  -6   4  15         61.16         64.32        17.08 o
  -5   4  15          1.08          5.55        14.48 o
  -4   4  15         19.10         -0.16        21.21 o
  -3   4  15          2.00         39.11        17.36 o
  -2   4  15         71.91         69.48        17.73 o
  -1   4  15         70.94         63.95        18.60 o
   0   4  15          0.04         10.01        17.14 o
   1   4  15        101.62        101.65        15.78 o
   2   4  15         48.15         62.04        15.50 o
   3   4  15         14.61         35.87        16.76 o
   4   4  15         59.83         65.66        22.11 o
 -13   0  16        269.00        270.74        34.91 o
 -12   0  16         95.40         92.74        24.76 o
 -11   0  16         18.83         44.13        20.56 o
 -10   0  16        279.38        302.19        24.77 o
  -9   0  16          0.51         10.41        18.89 o
  -8   0  16        418.70        426.21        26.60 o
  -7   0  16        169.69        218.22        28.37 o
  -6   0  16          2.81         31.59        21.79 o
  -5   0  16        288.49        366.92        30.20 o
  -4   0  16        165.70        176.65        20.45 o
  -3   0  16          3.99          8.20        23.55 o
  -2   0  16        161.29        141.79        20.82 o
  -1   0  16         91.14         90.55        21.38 o
   0   0  16        305.85        343.22        57.05 o
   1   0  16         47.49         74.94        22.26 o
   2   0  16        199.67        161.15        23.58 o
   3   0  16         87.85        104.86        22.73 o
   4   0  16         37.13         42.49        22.53 o
   5   0  16         19.82         -6.17        22.43 o
   6   0  16         74.14         43.47        40.98 o
 -12   1  16         43.40         27.94        15.71 o
 -11   1  16          1.97         -2.37        15.84 o
 -10   1  16         42.87         25.15        15.36 o
  -9   1  16         16.64         28.44        14.29 o
  -8   1  16          1.33         -7.05        14.02 o
  -7   1  16         61.36         42.55        15.56 o
  -6   1  16         88.38         66.01        14.17 o
  -5   1  16          1.76         25.12        13.20 o
  -4   1  16         20.96          5.55        12.59 o
  -3   1  16          3.98        -13.08        13.08 o
  -2   1  16        127.72        131.89        16.85 o
  -1   1  16         60.15         56.68        14.05 o
   0   1  16          0.46         -3.83        13.52 o
   1   1  16         18.60          4.93        15.61 o
   2   1  16         65.34         98.13        17.50 o
   3   1  16          1.44         27.26        19.53 o
   4   1  16         48.39         58.60        20.61 o
   5   1  16         13.99         56.40        20.83 o
 -11   2  16         21.10         41.91        18.03 o
 -10   2  16         21.23         12.05        15.25 o
  -9   2  16          5.43         -4.57        14.57 o
  -8   2  16         27.25         32.51        14.03 o
  -7   2  16          0.49         32.32        13.26 o
  -6   2  16         16.58          0.49        14.61 o
  -5   2  16         51.84         19.72        19.04 o
  -4   2  16          1.48         -4.97        26.70 o
  -3   2  16         16.31         18.43        27.71 o
  -2   2  16          3.98          8.26        23.41 o
  -1   2  16         10.37         13.51        16.38 o
   0   2  16        120.15         93.20        19.14 o
   1   2  16         47.21         71.67        18.31 o
   2   2  16          5.44        -10.05        18.40 o
   3   2  16         13.89         12.44        19.51 o
   4   2  16          4.65         19.23        22.60 o
  -9   3  16        157.97        119.78        30.95 o
  -8   3  16         36.11         46.29        17.97 o
  -7   3  16         32.08         36.68        18.42 o
  -6   3  16         51.96         69.72        21.13 o
  -5   3  16         42.93         53.01        20.87 o
  -4   3  16        330.76        373.52        31.32 o
  -3   3  16        188.49        235.55        29.59 o
  -2   3  16          5.74         19.94        23.89 o
  -1   3  16         99.41        109.68        26.47 o
   0   3  16          2.26         20.33        20.64 o
   1   3  16        103.79        115.73        20.09 o
   2   3  16        167.65        184.84        31.83 o
  -6   1  17          4.67         51.10        18.65 o
  -5   1  17        169.02        174.20        19.87 o
  -4   1  17         52.48         64.55        16.68 o
  -3   1  17         39.88         66.09        16.20 o
  -2   1  17        191.26        201.67        16.81 o
                                                
